# Supplementary material for: Dosage constraint of the ribosome-associated molecular chaperone drives the evolution and fates of its duplicates in bacteria
Source: mBio. 2024 Oct 7;15(11):e01994-24. doi: 10.1128/mbio.01994-24 (PMC11559001; doi:10.1128/mbio.01994-24)
Supplement: Data set S1 — The existence of TF homologs. [file mbio.01994-24-s0001.xlsx]

## Sheet: sheet1
	The existence of TF homologs in prokaryotes
locus_tag	genomic_accession	accession	non-redundant_refseq	assembly	start	end	strand	superkingdom	clade	phylum	class	order	family	genus	protein lenth
B1R32_RS07920	NZ_NIGF01000007.1	['PRK01490']	WP_157947614.1	GCA_002973605	158307	159809	-	Bacteria	Terrabacteria group	Abditibacteriota	Abditibacteria	Abditibacteriales	Abitibacteriaceae	Abditibacterium	500
ESZ00_RS03180	NZ_SDMK01000001.1	['TIGR00115']	WP_129206733.1	GCA_004123295	834142	835542	+	Bacteria		Acidobacteria	Acidobacteriia	Acidobacteriales	Acidobacteriaceae	Acidipila	466
C7378_RS02080	NZ_SMGK01000001.1	['TIGR00115']	WP_131991208.1	GCA_004339725	498041	499537	+	Bacteria		Acidobacteria	Acidobacteriia	Acidobacteriales	Acidobacteriaceae	Acidipila	498
ACPOL_RS18015	NZ_CP030840.1	['TIGR00115']	WP_114208285.1	GCA_003330725	4245574	4247016	+	Bacteria		Acidobacteria	Acidobacteriia	Acidobacteriales	Acidobacteriaceae	Acidisarcina	480
ACP_RS16430	NC_012483.1	['TIGR00115']	WP_015898463.1	GCA_000022565	3982645	3984063	-	Bacteria		Acidobacteria	Acidobacteriia	Acidobacteriales	Acidobacteriaceae	Acidobacterium	472
N655_RS0115635	NZ_JIAL01000001.1	['TIGR00115']	WP_081823841.1	GCA_000688455	3502740	3504158	+	Bacteria		Acidobacteria	Acidobacteriia	Acidobacteriales	Acidobacteriaceae	Acidobacterium	472
C4S68_RS01230	NZ_FNVA01000001.1	['TIGR00115']	WP_235011272.1	GCA_900108185	301050	302468	-	Bacteria		Acidobacteria	Acidobacteriia	Acidobacteriales	Acidobacteriaceae	Bryocella	472
ACID345_RS08020	NC_008009.1	['TIGR00115']	WP_011522365.1	GCA_000014005	1909495	1910808	-	Bacteria		Acidobacteria	Acidobacteriia	Acidobacteriales	Acidobacteriaceae	Candidatus Koribacter	437
Q363_RS06850	NZ_JQKI01000014.1	['TIGR00115']	WP_051978474.1	GCA_000745965	73446	74864	-	Bacteria		Acidobacteria	Acidobacteriia	Acidobacteriales	Acidobacteriaceae	Edaphobacter	472
BDD14_RS04030	NZ_SHKW01000001.1	['TIGR00115']	WP_242617724.1	GCA_004217555	969071	970489	+	Bacteria		Acidobacteria	Acidobacteriia	Acidobacteriales	Acidobacteriaceae	Edaphobacter	472
HDF13_RS03420	NZ_JACHEA010000001.1	['TIGR00115']	WP_183788008.1	GCA_014201365	850519	851931	-	Bacteria		Acidobacteria	Acidobacteriia	Acidobacteriales	Acidobacteriaceae	Edaphobacter	470
IEW09_RS07940	NZ_BMGT01000002.1	['TIGR00115']	WP_229739181.1	GCA_014640335	547820	549250	+	Bacteria		Acidobacteria	Acidobacteriia	Acidobacteriales	Acidobacteriaceae	Edaphobacter	476
IEX36_RS02945	NZ_BMJB01000001.1	['TIGR00115']	WP_188757830.1	GCA_014642855	727580	728983	-	Bacteria		Acidobacteria	Acidobacteriia	Acidobacteriales	Acidobacteriaceae	Edaphobacter	467
ACIX8_RS15870	NC_016631.1	['TIGR00115']	WP_014266381.1	GCA_000178955	3994838	3996274	+	Bacteria		Acidobacteria	Acidobacteriia	Acidobacteriales	Acidobacteriaceae	Granulicella	478
ACIX9_RS07090	NC_015064.1	['TIGR00115']	WP_013579800.1	GCA_000178975	1654247	1655683	-	Bacteria		Acidobacteria	Acidobacteriia	Acidobacteriales	Acidobacteriaceae	Granulicella	478
GRAN_RS11210	NZ_RDSM01000002.1	['TIGR00115']	WP_241654507.1	GCA_004115155	77924	79396	-	Bacteria		Acidobacteria	Acidobacteriia	Acidobacteriales	Acidobacteriaceae	Granulicella	490
HDF17_RS11230	NZ_JACCCW010000002.1	['TIGR00115']	WP_179491049.1	GCA_013410065	503748	505160	-	Bacteria		Acidobacteria	Acidobacteriia	Acidobacteriales	Acidobacteriaceae	Granulicella	470
HDF16_RS21540	NZ_JACHIP010000007.1	['TIGR00115']	WP_184221512.1	GCA_014203275	19394	20833	+	Bacteria		Acidobacteria	Acidobacteriia	Acidobacteriales	Acidobacteriaceae	Granulicella	479
BM400_RS10640	NZ_FOZL01000001.1	['TIGR00115', 'pfam04592']	WP_089839144.1	GCA_900114625	2675852	2677321	-	Bacteria		Acidobacteria	Acidobacteriia	Acidobacteriales	Acidobacteriaceae	Granulicella	489
CHB87_RS07715	NZ_FZOU01000002.1	['TIGR00115']	WP_089407829.1	GCA_900188085	390635	392074	+	Bacteria		Acidobacteria	Acidobacteriia	Acidobacteriales	Acidobacteriaceae	Granulicella	479
DHV10_RS19590	NZ_QFFY01000005.1	['TIGR00115']	WP_239461939.1	GCA_003131205	380769	382184	+	Bacteria		Acidobacteria	Acidobacteriia	Acidobacteriales	Acidobacteriaceae	Occallatibacter	471
XX99_RS00200	NZ_LBHJ01000001.1	['TIGR00115', 'cl00262']	WP_231581095.1	GCA_001006305	47741	49225	-	Bacteria		Acidobacteria	Acidobacteriia	Acidobacteriales	Acidobacteriaceae	Silvibacterium	494
VO84_RS16780	NZ_LAIJ01000010.1	['TIGR00115']	WP_058188905.1	GCA_001449115	105678	107063	-	Bacteria		Acidobacteria	Acidobacteriia	Acidobacteriales	Acidobacteriaceae	Terracidiphilus	461
ACIPR4_RS04900	NC_014963.1	['TIGR00115']	WP_013567549.1	GCA_000179915	1162839	1164254	-	Bacteria		Acidobacteria	Acidobacteriia	Acidobacteriales	Acidobacteriaceae	Terriglobus	471
TERRO_RS06620	NC_018014.1	['TIGR00115']	WP_014785225.1	GCA_000265425	1584697	1586100	-	Bacteria		Acidobacteria	Acidobacteriia	Acidobacteriales	Acidobacteriaceae	Terriglobus	467
FTW19_RS12615	NZ_CP042806.1	['TIGR00115']	WP_246153716.1	GCA_008000815	3176336	3177781	-	Bacteria		Acidobacteria	Acidobacteriia	Acidobacteriales	Acidobacteriaceae	Terriglobus	481
M017_RS0108890	NZ_JNIF01000003.1	['TIGR00115']	WP_080507588.1	GCA_000702445	1876340	1877659	+	Bacteria		Acidobacteria	Acidobacteriia	Bryobacterales	Bryobacteraceae	Bryobacter	439
IRI77_RS26365	NZ_CP063849.1	['TIGR00115']	WP_194447982.1	GCA_015277775	6677640	6678935	+	Bacteria		Acidobacteria	Acidobacteriia	Bryobacterales	Bryobacteraceae	Paludibaculum	431
PYK22_RS14870	NZ_CBXV010000008.1	['TIGR00115']	WP_041978459.1	GCA_000820845	844029	845420	-	Bacteria		Acidobacteria	Blastocatellia	Blastocatellales	Pyrinomonadaceae	Pyrinomonas	463
CABTHER_RS00095	NC_016024.1	['TIGR00115']	WP_014098539.1	GCA_000226295	22788	24191	+	Bacteria		Acidobacteria	Blastocatellia			Chloracidobacterium	467
J8C02_RS00100	NZ_CP072646.1	['TIGR00115']	WP_211426042.1	GCA_018304805	23507	24910	+	Bacteria		Acidobacteria	Blastocatellia			Chloracidobacterium	467
J8C06_RS00105	NZ_CP072648.1	['TIGR00115']	WP_211428782.1	GCA_018304825	24021	25427	+	Bacteria		Acidobacteria	Blastocatellia			Chloracidobacterium	468
J3U88_RS07355	NZ_JAFREP010000005.1	['PRK01490']	WP_207857933.1	GCA_017377855	182738	184147	+	Bacteria		Acidobacteria	Holophagae	Acanthopleuribacterales	Acanthopleuribacteraceae	Acanthopleuribacter	469
J3U87_RS09850	NZ_CP071793.1	['TIGR00115']	WP_237382875.1	GCA_017498545	3441393	3442829	-	Bacteria		Acidobacteria	Holophagae	Acanthopleuribacterales	Acanthopleuribacteraceae	Sulfidibacter	478
G398_RS0107725	NZ_AUAU01000018.1	['TIGR00115']	WP_026853173.1	GCA_000428885	53307	54983	+	Bacteria		Acidobacteria	Holophagae	Holophagales	Holophagaceae	Geothrix	558
HOLFODRAFT_RS20565	NZ_KI912268.1	['TIGR00115']	WP_005033159.1	GCA_000242615	2349641	2351062	+	Bacteria		Acidobacteria	Holophagae	Holophagales	Holophagaceae	Holophaga	473
TTHT_RS01485	NZ_AP017470.1	['PRK01490']	WP_201328270.1	GCA_016592575	326046	327494	+	Bacteria		Acidobacteria	Holophagae	Thermotomaculales	Thermotomaculaceae	Thermotomaculum	482
EG19_RS01185	NZ_JMFG01000002.1	['TIGR00115']	WP_038046419.1	GCA_000687145	213022	214284	+	Bacteria		Acidobacteria	Thermoanaerobaculia	Thermoanaerobaculales	Thermoanaerobaculaceae	Thermoanaerobaculum	420
LuPra_RS26940	NZ_CP015136.1	['TIGR00115']	WP_110173628.1	GCA_001618865	6388138	6389439	+	Bacteria		Acidobacteria	Vicinamibacteria	Vicinamibacterales	Vicinamibacteraceae	Luteitalea	433
AFER_RS03915	NC_013124.1	['PRK01490']	WP_015798198.1	GCA_000023265	770911	772419	+	Bacteria	Terrabacteria group	Actinobacteria	Acidimicrobiia	Acidimicrobiales	Acidimicrobiaceae	Acidimicrobium	502
Acit_RS08410	NZ_JAKHEX010000013.1	['PRK01490']	WP_248108022.1	GCA_023130475	21847	23232	-	Bacteria	Terrabacteria group	Actinobacteria	Acidimicrobiia	Acidimicrobiales	Acidimicrobiaceae	Aciditerrimonas	461
AXFE_RS01335	NZ_JXYS01000004.1	['PRK01490']	WP_052604102.1	GCA_000949295	54112	55650	-	Bacteria	Terrabacteria group	Actinobacteria	Acidimicrobiia	Acidimicrobiales	Acidimicrobiaceae	Acidithrix	512
FEAC_RS00300	NZ_JXUW01000001.1	['TIGR00115']	WP_035388134.1	GCA_000949255	65162	66544	-	Bacteria	Terrabacteria group	Actinobacteria	Acidimicrobiia	Acidimicrobiales	Acidimicrobiaceae	Ferrimicrobium	460
BUA24_RS07775	NZ_FQUL01000022.1	['PRK01490']	WP_072790944.1	GCA_900128965	18847	20355	-	Bacteria	Terrabacteria group	Actinobacteria	Acidimicrobiia	Acidimicrobiales	Acidimicrobiaceae	Ferrithrix	502
GH723_RS11735	NZ_CP045851.1	['PRK01490']	WP_195210266.1	GCA_009650215	2387874	2389301	-	Bacteria	Terrabacteria group	Actinobacteria	Acidimicrobiia	Acidimicrobiales	Iamiaceae	Actinomarinicola	475
DN771_RS13310	NZ_QKYK01000010.1	['PRK01490']	WP_116998038.1	GCA_003426815	14152	15564	-	Bacteria	Terrabacteria group	Actinobacteria	Acidimicrobiia	Acidimicrobiales	Ilumatobacteraceae	Desertimonas	470
YM304_RS09165	NC_020520.1	['PRK01490']	WP_015441391.1	GCA_000348785	2034294	2035697	+	Bacteria	Terrabacteria group	Actinobacteria	Acidimicrobiia	Acidimicrobiales	Ilumatobacteraceae	Ilumatobacter	467
ON45_RS18295	NZ_BAOL01000236.1	['PRK01490']	WP_040495848.1	GCA_000350145	469	1902	+	Bacteria	Terrabacteria group	Actinobacteria	Acidimicrobiia	Acidimicrobiales	Ilumatobacteraceae	Ilumatobacter	477
BDK89_RS07705	NZ_SOAU01000001.1	['PRK01490']	WP_133868387.1	GCA_004364865	1707051	1708448	+	Bacteria	Terrabacteria group	Actinobacteria	Acidimicrobiia	Acidimicrobiales	Ilumatobacteraceae	Ilumatobacter	465
BN381_RS05160	NZ_HG422565.1	['PRK01490']	WP_012230367.1	GCA_000455525	1138044	1139537	+	Bacteria	Terrabacteria group	Actinobacteria	Acidimicrobiia	Acidimicrobiales	Microthrixaceae	Candidatus Microthrix	497
ACEL_RS03790	NC_008578.1	['PRK01490']	WP_011719572.1	GCA_000015025	809183	810532	+	Bacteria	Terrabacteria group	Actinobacteria	Actinomycetia	Acidothermales	Acidothermaceae	Acidothermus	449
HMPREF9233_RS01290	NZ_JH992955.1	['PRK01490']	WP_007000468.1	GCA_000315465	295031	296665	-	Bacteria	Terrabacteria group	Actinobacteria	Actinomycetia	Actinomycetales	Actinomycetaceae	Actinobaculum	544
H8274_RS07275	NZ_UYIO01000001.1	['PRK01490']	WP_231583023.1	GCA_900618115	1793207	1794811	-	Bacteria	Terrabacteria group	Actinobacteria	Actinomycetia	Actinomycetales	Actinomycetaceae	Actinobaculum	534
W5W_RS0107200	NZ_JH711481.1	['PRK01490']	WP_017194901.1	GCA_000269805	1680763	1682160	+	Bacteria	Terrabacteria group	Actinobacteria	Actinomycetia	Actinomycetales	Actinomycetaceae	Actinomyces	465
A1QA_RS0112590	NZ_JH806634.1	['PRK01490']	WP_017179265.1	GCA_000295095	516887	518320	+	Bacteria	Terrabacteria group	Actinobacteria	Actinomycetia	Actinomycetales	Actinomycetaceae	Actinomyces	477
G448_RS0100525	NZ_AUBN01000003.1	['PRK01490']	WP_026406368.1	GCA_000429265	108842	110269	+	Bacteria	Terrabacteria group	Actinobacteria	Actinomycetia	Actinomycetales	Actinomycetaceae	Actinomyces	475
O145_RS06975	NZ_JONS01000015.1	['PRK01490']	WP_043561592.1	GCA_000711965	84758	86191	-	Bacteria	Terrabacteria group	Actinobacteria	Actinomycetia	Actinomycetales	Actinomycetaceae	Actinomyces	477
AXF14_RS08395	NZ_CP014228.1	['PRK01490']	WP_067942453.1	GCA_001553565	1955947	1957302	+	Bacteria	Terrabacteria group	Actinobacteria	Actinomycetia	Actinomycetales	Actinomycetaceae	Actinomyces	451
A9753_RS05215	NZ_LZRK01000003.1	['PRK01490']	WP_067781415.1	GCA_001687305	101801	103165	-	Bacteria	Terrabacteria group	Actinobacteria	Actinomycetia	Actinomycetales	Actinomycetaceae	Actinomyces	454
B6G06_RS02360	NZ_CP020468.1	['PRK01490']	WP_081170793.1	GCA_002076915	591662	593089	+	Bacteria	Terrabacteria group	Actinobacteria	Actinomycetia	Actinomycetales	Actinomycetaceae	Actinomyces	475
CYJ26_RS05010	NZ_PKHA01000003.1	['PRK01490']	WP_006548646.1	GCA_002861525	204335	205699	-	Bacteria	Terrabacteria group	Actinobacteria	Actinomycetia	Actinomycetales	Actinomycetaceae	Actinomyces	454
CJ186_RS01180	NZ_PNHV01000001.1	['PRK01490']	WP_005985499.1	GCA_002871975	268390	269730	-	Bacteria	Terrabacteria group	Actinobacteria	Actinomycetia	Actinomycetales	Actinomycetaceae	Actinomyces	446
D5R93_RS04460	NZ_CP032514.1	['PRK01490']	WP_120204032.1	GCA_003606385	1038392	1039861	+	Bacteria	Terrabacteria group	Actinobacteria	Actinomycetia	Actinomycetales	Actinomycetaceae	Actinomyces	489
EII10_RS04125	NZ_RQZC01000004.1	['PRK01490']	WP_124933257.1	GCA_003860075	25879	27282	+	Bacteria	Terrabacteria group	Actinobacteria	Actinomycetia	Actinomycetales	Actinomycetaceae	Actinomyces	467
CWS50_RS07965	NZ_CP025227.1	['PRK01490']	WP_127842362.1	GCA_004010955	1932646	1934061	-	Bacteria	Terrabacteria group	Actinobacteria	Actinomycetia	Actinomycetales	Actinomycetaceae	Actinomyces	471
CWT10_RS04600	NZ_CP025228.1	['PRK01490']	WP_103063488.1	GCA_004102025	1129973	1131415	+	Bacteria	Terrabacteria group	Actinobacteria	Actinomycetia	Actinomycetales	Actinomycetaceae	Actinomyces	480
EUC46_RS08840	NZ_RYFV01000021.1	['PRK01490']	WP_128773804.1	GCA_004104015	6821	8218	+	Bacteria	Terrabacteria group	Actinobacteria	Actinomycetia	Actinomycetales	Actinomycetaceae	Actinomyces	465
E4J16_RS04225	NZ_CP039292.1	['PRK01490']	WP_136313346.1	GCA_004798665	1077245	1078648	+	Bacteria	Terrabacteria group	Actinobacteria	Actinomycetia	Actinomycetales	Actinomycetaceae	Actinomyces	467
FK256_RS03530	NZ_VICB01000004.1	['PRK01490']	WP_141423732.1	GCA_006546835	176284	177660	+	Bacteria	Terrabacteria group	Actinobacteria	Actinomycetia	Actinomycetales	Actinomycetaceae	Actinomyces	458
HPC72_RS07455	NZ_CP053642.1	['PRK01490']	WP_159524556.1	GCA_013177295	1775750	1777180	-	Bacteria	Terrabacteria group	Actinobacteria	Actinomycetia	Actinomycetales	Actinomycetaceae	Actinomyces	476
HRL51_RS08030	NZ_CP063418.1	['PRK01490']	WP_172120987.1	GCA_013184985	1867662	1869041	-	Bacteria	Terrabacteria group	Actinobacteria	Actinomycetia	Actinomycetales	Actinomycetaceae	Actinomyces	459
ID810_RS04365	NZ_CP063989.1	['PRK01490']	WP_166855498.1	GCA_014595995	1058393	1059823	+	Bacteria	Terrabacteria group	Actinobacteria	Actinomycetia	Actinomycetales	Actinomycetaceae	Actinomyces	476
IXW69_RS10225	NZ_JACWNA010000025.1	['PRK01490']	WP_228525297.1	GCA_015355765	79	1392	-	Bacteria	Terrabacteria group	Actinobacteria	Actinomycetia	Actinomycetales	Actinomycetaceae	Actinomyces	437
I2V18_RS03745	NZ_CP065027.1	['PRK01490']	WP_196717457.1	GCA_015711475	865856	867238	+	Bacteria	Terrabacteria group	Actinobacteria	Actinomycetia	Actinomycetales	Actinomycetaceae	Actinomyces	460
I6H94_RS02350	NZ_CP066049.1	['PRK01490']	WP_003784399.1	GCA_016127855	594806	596179	-	Bacteria	Terrabacteria group	Actinobacteria	Actinomycetia	Actinomycetales	Actinomycetaceae	Actinomyces	457
I6I08_RS02760	NZ_CP066060.1	['PRK01490']	WP_010613512.1	GCA_016127955	668006	669349	+	Bacteria	Terrabacteria group	Actinobacteria	Actinomycetia	Actinomycetales	Actinomycetaceae	Actinomyces	447
JG540_RS07080	NZ_CP066802.1	['PRK01490']	WP_200274927.1	GCA_016598775	1725435	1726823	-	Bacteria	Terrabacteria group	Actinobacteria	Actinomycetia	Actinomycetales	Actinomycetaceae	Actinomyces	462
BN1056_RS10950	NZ_LK995527.1	['PRK01490']	WP_210581173.1	GCA_900002405	53663	55099	-	Bacteria	Terrabacteria group	Actinobacteria	Actinomycetia	Actinomycetales	Actinomycetaceae	Actinomyces	478
BLR49_RS06090	NZ_FNIM01000005.1	['PRK01490']	WP_092535017.1	GCA_900103885	87310	88743	-	Bacteria	Terrabacteria group	Actinobacteria	Actinomycetia	Actinomycetales	Actinomycetaceae	Actinomyces	477
BQ7114_RS03410	NZ_LT632547.1	['PRK01490']	WP_072341966.1	GCA_900119695	462485	463834	-	Bacteria	Terrabacteria group	Actinobacteria	Actinomycetia	Actinomycetales	Actinomycetaceae	Actinomyces	449
BQ7111_RS00280	NZ_LT635457.1	['PRK01490']	WP_072455262.1	GCA_900120245	60036	61382	+	Bacteria	Terrabacteria group	Actinobacteria	Actinomycetia	Actinomycetales	Actinomycetaceae	Actinomyces	448
BQ7477_RS05215	NZ_LT635868.1	['PRK01490']	WP_073983069.1	GCA_900128465	91786	93105	+	Bacteria	Terrabacteria group	Actinobacteria	Actinomycetia	Actinomycetales	Actinomycetaceae	Actinomyces	439
BQ9890_RS06490	NZ_LT700212.1	['PRK01490']	WP_078062279.1	GCA_900155435	1474167	1475597	-	Bacteria	Terrabacteria group	Actinobacteria	Actinomycetia	Actinomycetales	Actinomycetaceae	Actinomyces	476
BQ7471_RS04345	NZ_FTPB01000004.1	['PRK01490']	WP_076464537.1	GCA_900155595	81317	82618	+	Bacteria	Terrabacteria group	Actinobacteria	Actinomycetia	Actinomycetales	Actinomycetaceae	Actinomyces	433
BQ8011_RS04670	NZ_LT707420.1	['PRK01490']	WP_072455262.1	GCA_900155605	1065834	1067180	+	Bacteria	Terrabacteria group	Actinobacteria	Actinomycetia	Actinomycetales	Actinomycetaceae	Actinomyces	448
CS903_RS03800	NZ_FYEG01000002.1	['PRK01490']	WP_099332202.1	GCA_900187855	377775	379124	-	Bacteria	Terrabacteria group	Actinobacteria	Actinomycetia	Actinomycetales	Actinomycetaceae	Actinomyces	449
DR039_RS01690	NZ_UAPQ01000001.1	['PRK01490']	WP_111835662.1	GCA_900444995	402245	403624	-	Bacteria	Terrabacteria group	Actinobacteria	Actinomycetia	Actinomycetales	Actinomycetaceae	Actinomyces	459
DY404_RS11255	NZ_UFSA01000002.1	['PRK01490']	WP_077239925.1	GCA_900445045	390166	391599	-	Bacteria	Terrabacteria group	Actinobacteria	Actinomycetia	Actinomycetales	Actinomycetaceae	Actinomyces	477
DY157_RS05645	NZ_LS991316.1	['PRK01490']	WP_115727611.1	GCA_900499005	1280082	1281425	-	Bacteria	Terrabacteria group	Actinobacteria	Actinomycetia	Actinomycetales	Actinomycetaceae	Actinomyces	447
EL245_RS04210	NZ_LR134350.1	['PRK01490']	WP_126382001.1	GCA_900637165	995721	997139	-	Bacteria	Terrabacteria group	Actinobacteria	Actinomycetia	Actinomycetales	Actinomycetaceae	Actinomyces	472
EL266_RS07130	NZ_LR134363.1	['PRK01490']	WP_026427151.1	GCA_900637295	1725681	1727099	+	Bacteria	Terrabacteria group	Actinobacteria	Actinomycetia	Actinomycetales	Actinomycetaceae	Actinomyces	472
EL340_RS06200	NZ_LR134477.1	['PRK01490']	WP_126413886.1	GCA_900637975	1435065	1436447	-	Bacteria	Terrabacteria group	Actinobacteria	Actinomycetia	Actinomycetales	Actinomycetaceae	Actinomyces	460
FXZ36_RS00810	NZ_CABKTV010000019.1	['PRK01490']	WP_074015205.1	GCA_902375405	30759	32146	+	Bacteria	Terrabacteria group	Actinobacteria	Actinomycetia	Actinomycetales	Actinomycetaceae	Actinomyces	462
FB03_RS00340	NZ_CP008802.1	['PRK01490']	WP_026428493.1	GCA_000724605	80047	81672	+	Bacteria	Terrabacteria group	Actinobacteria	Actinomycetia	Actinomycetales	Actinomycetaceae	Actinotignum	541
CYJ16_RS02125	NZ_PKME01000001.1	['PRK01490']	WP_087071031.1	GCA_002860725	496564	498192	-	Bacteria	Terrabacteria group	Actinobacteria	Actinomycetia	Actinomycetales	Actinomycetaceae	Actinotignum	542
CJ184_RS04160	NZ_PNHX01000004.1	['PRK01490']	WP_245855182.1	GCA_002872015	167563	169167	-	Bacteria	Terrabacteria group	Actinobacteria	Actinomycetia	Actinomycetales	Actinomycetaceae	Actinotignum	534
DDD64_RS03035	NZ_QDIE01000007.1	['PRK01490']	WP_126134969.1	GCA_003957255	10776	12365	+	Bacteria	Terrabacteria group	Actinobacteria	Actinomycetia	Actinomycetales	Actinomycetaceae	Actinotignum	529
DD236_RS09605	NZ_QETB01000005.1	['PRK01490']	WP_109094181.1	GCA_003123745	83468	84985	+	Bacteria	Terrabacteria group	Actinobacteria	Actinomycetia	Actinomycetales	Actinomycetaceae	Ancrocorticia	505
EZJ44_RS07635	NZ_SJDT01000006.1	['PRK01490']	WP_241658641.1	GCA_004331995	74048	75610	+	Bacteria	Terrabacteria group	Actinobacteria	Actinomycetia	Actinomycetales	Actinomycetaceae	Arcanobacterium	520
JTE88_RS02690	NZ_CP070228.1	['PRK01490']	WP_204425213.1	GCA_016904675	609900	611450	+	Bacteria	Terrabacteria group	Actinobacteria	Actinomycetia	Actinomycetales	Actinomycetaceae	Arcanobacterium	516
JOD55_RS07775	NZ_JAFBCS010000001.1	['PRK01490']	WP_239539195.1	GCA_016907845	1794947	1796449	-	Bacteria	Terrabacteria group	Actinobacteria	Actinomycetia	Actinomycetales	Actinomycetaceae	Arcanobacterium	500
BLT51_RS08450	NZ_LT629804.1	['PRK01490']	WP_091282205.1	GCA_900105865	1879287	1880813	-	Bacteria	Terrabacteria group	Actinobacteria	Actinomycetia	Actinomycetales	Actinomycetaceae	Arcanobacterium	508
BQ7117_RS02975	NZ_LT632435.1	['PRK01490']	WP_161939413.1	GCA_900119495	651085	652719	+	Bacteria	Terrabacteria group	Actinobacteria	Actinomycetia	Actinomycetales	Actinomycetaceae	Arcanobacterium	544
DQN53_RS07465	NZ_LS483427.1	['PRK01490']	WP_013169780.1	GCA_900475915	1590674	1592212	-	Bacteria	Terrabacteria group	Actinobacteria	Actinomycetia	Actinomycetales	Actinomycetaceae	Arcanobacterium	512
EIH22_RS07090	NZ_UWOS01000002.1	['PRK01490']	WP_124055093.1	GCA_900604515	451520	453064	-	Bacteria	Terrabacteria group	Actinobacteria	Actinomycetia	Actinomycetales	Actinomycetaceae	Arcanobacterium	514
BK816_RS03135	NZ_CP017812.1	['PRK01490']	WP_071163876.1	GCA_001856685	782102	783700	+	Bacteria	Terrabacteria group	Actinobacteria	Actinomycetia	Actinomycetales	Actinomycetaceae	Boudabousia	532
BSR29_RS03195	NZ_MQSV01000002.1	['PRK01490']	WP_073708859.1	GCA_001907275	115461	116924	+	Bacteria	Terrabacteria group	Actinobacteria	Actinomycetia	Actinomycetales	Actinomycetaceae	Boudabousia	487
BM477_RS05080	NZ_MPDM01000004.1	['PRK01490']	WP_075361579.1	GCA_001936115	189086	190486	-	Bacteria	Terrabacteria group	Actinobacteria	Actinomycetia	Actinomycetales	Actinomycetaceae	Boudabousia	466
BSZ39_RS03875	NZ_MQVR01000014.1	['PRK01490']	WP_073716070.1	GCA_001907295	34452	35783	+	Bacteria	Terrabacteria group	Actinobacteria	Actinomycetia	Actinomycetales	Actinomycetaceae	Bowdeniella	443
BSZ40_RS04090	NZ_MQVS01000003.1	['PRK01490']	WP_073823562.1	GCA_001907235	163299	164726	+	Bacteria	Terrabacteria group	Actinobacteria	Actinomycetia	Actinomycetales	Actinomycetaceae	Buchananella	475
H2O17_RS08415	NZ_CP059492.1	['PRK01490']	WP_182049280.1	GCA_014041995	1924483	1925997	-	Bacteria	Terrabacteria group	Actinobacteria	Actinomycetia	Actinomycetales	Actinomycetaceae	Changpingibacter	504
DY100_RS04535	NZ_UFSV01000001.1	['TIGR00115']	WP_006302666.1	GCA_900445305	1087650	1089053	+	Bacteria	Terrabacteria group	Actinobacteria	Actinomycetia	Actinomycetales	Actinomycetaceae	Fannyhessea	467
BN1241_RS01965	NZ_LN831057.1	['PRK01490']	WP_054952049.1	GCA_001375495	78013	79647	+	Bacteria	Terrabacteria group	Actinobacteria	Actinomycetia	Actinomycetales	Actinomycetaceae	Flaviflexus	544
EJO69_RS05140	NZ_CP034438.1	['PRK01490']	WP_126039922.1	GCA_003952265	1104544	1106157	-	Bacteria	Terrabacteria group	Actinobacteria	Actinomycetia	Actinomycetales	Actinomycetaceae	Flaviflexus	537
EJ997_RS06250	NZ_CP034593.1	['PRK01490']	WP_206501863.1	GCA_003971195	1412141	1413787	-	Bacteria	Terrabacteria group	Actinobacteria	Actinomycetia	Actinomycetales	Actinomycetaceae	Flaviflexus	548
H7E91_RS06105	NZ_JACFAK010000006.1	['PRK01490']	WP_241698428.1	GCA_014118685	129272	130783	-	Bacteria	Terrabacteria group	Actinobacteria	Actinomycetia	Actinomycetales	Actinomycetaceae	Flaviflexus	503
HMPREF0044_RS01805	NZ_DS999541.1	['PRK01490']	WP_006546388.1	GCA_000159015	115660	116955	+	Bacteria	Terrabacteria group	Actinobacteria	Actinomycetia	Actinomycetales	Actinomycetaceae	Gleimia	431
CJ187_RS02230	NZ_PNHU01000001.1	['PRK01490']	WP_102216554.1	GCA_002871945	507450	508841	-	Bacteria	Terrabacteria group	Actinobacteria	Actinomycetia	Actinomycetales	Actinomycetaceae	Gleimia	463
HMPREF0580_RS04790	NZ_GL405260.1	['PRK01490']	WP_004016487.1	GCA_000146895	1126475	1127806	+	Bacteria	Terrabacteria group	Actinobacteria	Actinomycetia	Actinomycetales	Actinomycetaceae	Mobiluncus	443
HMPREF0576_RS04730	NZ_GL622346.1	['PRK01490']	WP_004010905.1	GCA_000185445	1094910	1096217	-	Bacteria	Terrabacteria group	Actinobacteria	Actinomycetia	Actinomycetales	Actinomycetaceae	Mobiluncus	435
HMPREF0573_RS06975	NC_014246.1	['PRK01490']	WP_013189383.1	GCA_000196535	1611114	1612421	+	Bacteria	Terrabacteria group	Actinobacteria	Actinomycetia	Actinomycetales	Actinomycetaceae	Mobiluncus	435
FYJ63_RS07915	NZ_VUMY01000014.1	['PRK01490']	WP_229770076.1	GCA_009695935	367	1668	+	Bacteria	Terrabacteria group	Actinobacteria	Actinomycetia	Actinomycetales	Actinomycetaceae	Mobiluncus	433
H8R10_RS01225	NZ_JACRUO010000001.1	['PRK01490']	WP_191070959.1	GCA_014763015	266705	268054	-	Bacteria	Terrabacteria group	Actinobacteria	Actinomycetia	Actinomycetales	Actinomycetaceae	Nanchangia	449
EIH27_RS04375	NZ_UWPE01000001.1	['PRK01490']	WP_124039717.1	GCA_900604955	1009153	1010676	-	Bacteria	Terrabacteria group	Actinobacteria	Actinomycetia	Actinomycetales	Actinomycetaceae	Neoactinobaculum	507
BH719_RS02670	NZ_CP017298.1	['PRK01490']	WP_009743205.1	GCA_001746855	641047	642399	-	Bacteria	Terrabacteria group	Actinobacteria	Actinomycetia	Actinomycetales	Actinomycetaceae	Pauljensenia	450
A4H34_RS09975	NZ_LVZK01000003.1	['PRK01490']	WP_064231993.1	GCA_001652275	325771	327240	-	Bacteria	Terrabacteria group	Actinobacteria	Actinomycetia	Actinomycetales	Actinomycetaceae	Peptidiphaga	489
HMPREF9241_RS05575	NZ_JH815209.1	['PRK01490']	WP_006681306.1	GCA_000296505	414714	416027	-	Bacteria	Terrabacteria group	Actinobacteria	Actinomycetia	Actinomycetales	Actinomycetaceae	Schaalia	437
G439_RS0105835	NZ_ATUX01000007.1	['PRK01490']	WP_022868249.1	GCA_000420425	187194	188513	+	Bacteria	Terrabacteria group	Actinobacteria	Actinomycetia	Actinomycetales	Actinomycetaceae	Schaalia	439
G438_RS0107405	NZ_KE386848.1	['PRK01490']	WP_026460773.1	GCA_000429105	116080	117405	+	Bacteria	Terrabacteria group	Actinobacteria	Actinomycetia	Actinomycetales	Actinomycetaceae	Schaalia	441
G447_RS0102405	NZ_AUBM01000007.1	['PRK01490']	WP_026429903.1	GCA_000429245	79355	80707	-	Bacteria	Terrabacteria group	Actinobacteria	Actinomycetia	Actinomycetales	Actinomycetaceae	Schaalia	450
EII11_RS09725	NZ_RQZF01000013.1	['PRK01490']	WP_124872190.1	GCA_003858455	50403	51719	-	Bacteria	Terrabacteria group	Actinobacteria	Actinomycetia	Actinomycetales	Actinomycetaceae	Schaalia	438
FFA61_RS05740	NZ_CP040505.1	['PRK01490']	WP_040314177.1	GCA_005886435	1373328	1374674	-	Bacteria	Terrabacteria group	Actinobacteria	Actinomycetia	Actinomycetales	Actinomycetaceae	Schaalia	448
HD592_RS07860	NZ_JACHMK010000001.1	['PRK01490']	WP_221437851.1	GCA_014208035	1787920	1789302	-	Bacteria	Terrabacteria group	Actinobacteria	Actinomycetia	Actinomycetales	Actinomycetaceae	Schaalia	460
I6H42_RS01970	NZ_CP066065.1	['PRK01490']	WP_198482584.1	GCA_016127995	442972	444342	+	Bacteria	Terrabacteria group	Actinobacteria	Actinomycetia	Actinomycetales	Actinomycetaceae	Schaalia	456
DR043_RS01710	NZ_UAPR01000001.1	['PRK01490']	WP_111822927.1	GCA_900445025	386639	387958	+	Bacteria	Terrabacteria group	Actinobacteria	Actinomycetia	Actinomycetales	Actinomycetaceae	Schaalia	439
FYJ24_RS07325	NZ_VULO01000008.1	['PRK01490']	WP_154545059.1	GCA_009696615	20460	21761	-	Bacteria	Terrabacteria group	Actinobacteria	Actinomycetia	Actinomycetales	Actinomycetaceae	Scrofimicrobium	433
CQ11_RS02170	NZ_CP007519.1	['PRK01490']	WP_025295898.1	GCA_000612055	462174	463703	-	Bacteria	Terrabacteria group	Actinobacteria	Actinomycetia	Actinomycetales	Actinomycetaceae	Trueperella	509
CYK24_RS00505	NZ_PKHY01000001.1	['PRK01490']	WP_101923393.1	GCA_002860745	125865	127424	+	Bacteria	Terrabacteria group	Actinobacteria	Actinomycetia	Actinomycetales	Actinomycetaceae	Trueperella	519
J4179_RS03220	NZ_CP071974.1	['PRK01490']	WP_208585301.1	GCA_017603605	756745	758316	+	Bacteria	Terrabacteria group	Actinobacteria	Actinomycetia	Actinomycetales	Actinomycetaceae	Trueperella	523
EL234_RS02005	NZ_LR134476.1	['PRK01490']	WP_126415898.1	GCA_900637955	431821	433401	-	Bacteria	Terrabacteria group	Actinobacteria	Actinomycetia	Actinomycetales	Actinomycetaceae	Trueperella	526
F605_RS0107100	NZ_ATUF01000004.1	['PRK01490']	WP_022865195.1	GCA_000420065	120857	122191	+	Bacteria	Terrabacteria group	Actinobacteria	Actinomycetia	Actinomycetales	Actinomycetaceae	Varibaculum	444
BQ5456_RS00255	NZ_FNWI01000004.1	['PRK01490']	WP_071128236.1	GCA_900106855	44288	45634	+	Bacteria	Terrabacteria group	Actinobacteria	Actinomycetia	Actinomycetales	Actinomycetaceae	Varibaculum	448
EFB02_RS05395	NZ_UWNY01000001.1	['PRK01490']	WP_122820500.1	GCA_900604285	1254982	1256328	+	Bacteria	Terrabacteria group	Actinobacteria	Actinomycetia	Actinomycetales	Actinomycetaceae	Varibaculum	448
CYJ19_RS09890	NZ_PKKO01000006.1	['PRK01490']	WP_024331604.1	GCA_002860625	57929	59287	+	Bacteria	Terrabacteria group	Actinobacteria	Actinomycetia	Actinomycetales	Actinomycetaceae	Winkia	452
ACTHA_RS0107360	NZ_AQUI01000002.1	['PRK01490']	WP_017973786.1	GCA_000371785	1445880	1447280	+	Bacteria	Terrabacteria group	Actinobacteria	Actinomycetia	Actinopolysporales	Actinopolysporaceae	Actinopolyspora	466
ACTMO_RS0112815	NZ_KB913024.1	['PRK01490']	WP_019855092.1	GCA_000384035	2722881	2724293	-	Bacteria	Terrabacteria group	Actinobacteria	Actinomycetia	Actinopolysporales	Actinopolysporaceae	Actinopolyspora	470
CDG81_RS05790	NZ_CP022752.1	['PRK01490']	WP_043577212.1	GCA_002263515	1280627	1282033	+	Bacteria	Terrabacteria group	Actinobacteria	Actinomycetia	Actinopolysporales	Actinopolysporaceae	Actinopolyspora	468
FHR84_RS14760	NZ_JACBYW010000005.1	['PRK01490']	WP_218862971.1	GCA_013408175	296411	297790	+	Bacteria	Terrabacteria group	Actinobacteria	Actinomycetia	Actinopolysporales	Actinopolysporaceae	Actinopolyspora	459
BLR67_RS10335	NZ_FNKO01000002.1	['PRK01490']	WP_092523374.1	GCA_900100925	325550	326956	-	Bacteria	Terrabacteria group	Actinobacteria	Actinomycetia	Actinopolysporales	Actinopolysporaceae	Actinopolyspora	468
BLR41_RS18945	NZ_FNFM01000011.1	['PRK01490']	WP_092630848.1	GCA_900101095	199691	201085	-	Bacteria	Terrabacteria group	Actinobacteria	Actinomycetia	Actinopolysporales	Actinopolysporaceae	Actinopolyspora	464
BLQ75_RS10805	NZ_FNJR01000006.1	['PRK01490']	WP_092601258.1	GCA_900104475	72369	73775	+	Bacteria	Terrabacteria group	Actinobacteria	Actinomycetia	Actinopolysporales	Actinopolysporaceae	Actinopolyspora	468
BM150_RS03155	NZ_FOMZ01000002.1	['PRK01490']	WP_092923620.1	GCA_900112765	122336	123730	-	Bacteria	Terrabacteria group	Actinobacteria	Actinomycetia	Actinopolysporales	Actinopolysporaceae	Actinopolyspora	464
BM394_RS07085	NZ_FPAT01000003.1	['PRK01490']	WP_092975629.1	GCA_900116555	205801	207195	-	Bacteria	Terrabacteria group	Actinobacteria	Actinomycetia	Actinopolysporales	Actinopolysporaceae	Actinopolyspora	464
FHX51_RS03405	NZ_JACBYZ010000001.1	['PRK01490']	WP_218841009.1	GCA_013408435	889976	891388	+	Bacteria	Terrabacteria group	Actinobacteria	Actinomycetia	Bifidobacteriales	Bifidobacteriaceae	Aeriscardovia	470
ALMA_RS04225	NZ_MWWT01000005.1	['PRK01490']	WP_086105904.1	GCA_002259705	355882	357258	+	Bacteria	Terrabacteria group	Actinobacteria	Actinomycetia	Bifidobacteriales	Bifidobacteriaceae	Alloscardovia	458
CYJ33_RS01515	NZ_PKGT01000001.1	['PRK01490']	WP_101635867.1	GCA_002861485	327233	328597	-	Bacteria	Terrabacteria group	Actinobacteria	Actinomycetia	Bifidobacteriales	Bifidobacteriaceae	Alloscardovia	454
EJ419_RS01595	NZ_RXLP01000004.1	['PRK01490']	WP_131283166.1	GCA_004332295	108920	110284	-	Bacteria	Terrabacteria group	Actinobacteria	Actinomycetia	Bifidobacteriales	Bifidobacteriaceae	Alloscardovia	454
BIFDEN_RS07850	NZ_ABIX02000002.1	['PRK01490']	WP_003839718.1	GCA_000172135	1945931	1947301	+	Bacteria	Terrabacteria group	Actinobacteria	Actinomycetia	Bifidobacteriales	Bifidobacteriaceae	Bifidobacterium	456
BLLJ_RS03465	NC_015067.1	['PRK01490']	WP_007052055.1	GCA_000196555	846491	847870	+	Bacteria	Terrabacteria group	Actinobacteria	Actinomycetia	Bifidobacteriales	Bifidobacteriaceae	Bifidobacterium	459
BLC1_RS05340	NC_017216.2	['PRK01490']	WP_004217635.1	GCA_000224965	1236563	1237948	-	Bacteria	Terrabacteria group	Actinobacteria	Actinomycetia	Bifidobacteriales	Bifidobacteriaceae	Bifidobacterium	461
BBNG_RS0105415	NZ_AKCA01000001.1	['PRK01490']	WP_003813666.1	GCA_000273525	1218812	1220197	-	Bacteria	Terrabacteria group	Actinobacteria	Actinomycetia	Bifidobacteriales	Bifidobacteriaceae	Bifidobacterium	461
BAST_RS03485	NC_018720.1	['PRK01490']	WP_015021702.1	GCA_000304215	921111	922487	+	Bacteria	Terrabacteria group	Actinobacteria	Actinomycetia	Bifidobacteriales	Bifidobacteriaceae	Bifidobacterium	458
G478_RS0100855	NZ_ATVE01000001.1	['PRK01490']	WP_022859147.1	GCA_000420565	201794	203167	+	Bacteria	Terrabacteria group	Actinobacteria	Actinomycetia	Bifidobacteriales	Bifidobacteriaceae	Bifidobacterium	457
H555_RS0102940	NZ_ATXM01000003.1	['PRK01490']	WP_022860987.1	GCA_000421685	7373	8776	-	Bacteria	Terrabacteria group	Actinobacteria	Actinomycetia	Bifidobacteriales	Bifidobacteriaceae	Bifidobacterium	467
K315_RS0104945	NZ_AUFI01000008.1	['PRK01490']	WP_029576453.1	GCA_000426425	189644	191014	-	Bacteria	Terrabacteria group	Actinobacteria	Actinomycetia	Bifidobacteriales	Bifidobacteriaceae	Bifidobacterium	456
BINDI_RS02745	NZ_CP006018.1	['PRK01490']	WP_033489957.1	GCA_000706765	740988	742394	+	Bacteria	Terrabacteria group	Actinobacteria	Actinomycetia	Bifidobacteriales	Bifidobacteriaceae	Bifidobacterium	468
bcor_RS02790	NZ_CP007287.1	['PRK01490']	WP_033497115.1	GCA_000737865	756912	758318	+	Bacteria	Terrabacteria group	Actinobacteria	Actinomycetia	Bifidobacteriales	Bifidobacteriaceae	Bifidobacterium	468
DB51_RS06570	NZ_JHAL01000002.1	['PRK01490']	WP_034254070.1	GCA_000738005	1034846	1036222	-	Bacteria	Terrabacteria group	Actinobacteria	Actinomycetia	Bifidobacteriales	Bifidobacteriaceae	Bifidobacterium	458
BGLCM_RS07670	NZ_JGYW01000011.1	['PRK01490']	WP_006293916.1	GCA_000741205	78589	79962	-	Bacteria	Terrabacteria group	Actinobacteria	Actinomycetia	Bifidobacteriales	Bifidobacteriaceae	Bifidobacterium	457
BBOU_RS02240	NZ_JGYQ01000007.1	['PRK01490']	WP_026502575.1	GCA_000741535	172743	174113	-	Bacteria	Terrabacteria group	Actinobacteria	Actinomycetia	Bifidobacteriales	Bifidobacteriaceae	Bifidobacterium	456
BCUN_RS00845	NZ_JGYV01000001.1	['PRK01490']	WP_033515761.1	GCA_000741575	204199	205590	+	Bacteria	Terrabacteria group	Actinobacteria	Actinomycetia	Bifidobacteriales	Bifidobacteriaceae	Bifidobacterium	463
BSTEL_RS09705	NZ_JGZP01000021.1	['PRK01490']	WP_034529993.1	GCA_000741785	69545	70912	-	Bacteria	Terrabacteria group	Actinobacteria	Actinomycetia	Bifidobacteriales	Bifidobacteriaceae	Bifidobacterium	455
OT93_RS01310	NZ_JDTQ01000004.1	['PRK01490']	WP_033505343.1	GCA_000771045	153042	154412	+	Bacteria	Terrabacteria group	Actinobacteria	Actinomycetia	Bifidobacteriales	Bifidobacteriaceae	Bifidobacterium	456
OT94_RS07475	NZ_JDTR01000019.1	['PRK01490']	WP_026642597.1	GCA_000771065	130	1497	-	Bacteria	Terrabacteria group	Actinobacteria	Actinomycetia	Bifidobacteriales	Bifidobacteriaceae	Bifidobacterium	455
OT95_RS00305	NZ_JDTS01000001.1	['PRK01490']	WP_044086365.1	GCA_000771085	71014	72396	+	Bacteria	Terrabacteria group	Actinobacteria	Actinomycetia	Bifidobacteriales	Bifidobacteriaceae	Bifidobacterium	460
OU23_RS00520	NZ_JDUU01000001.1	['PRK01490']	WP_033492095.1	GCA_000771645	128668	130065	+	Bacteria	Terrabacteria group	Actinobacteria	Actinomycetia	Bifidobacteriales	Bifidobacteriaceae	Bifidobacterium	465
OU25_RS01210	NZ_JDUW01000001.1	['PRK01490']	WP_044088431.1	GCA_000771685	301043	302428	-	Bacteria	Terrabacteria group	Actinobacteria	Actinomycetia	Bifidobacteriales	Bifidobacteriaceae	Bifidobacterium	461
BBAG_RS03405	NZ_AP012322.1	['PRK01490']	WP_033508191.1	GCA_001025155	852657	854024	+	Bacteria	Terrabacteria group	Actinobacteria	Actinomycetia	Bifidobacteriales	Bifidobacteriaceae	Bifidobacterium	455
BBCT_RS05540	NZ_AP012325.1	['PRK01490']	WP_003834513.1	GCA_001025195	1285963	1287324	-	Bacteria	Terrabacteria group	Actinobacteria	Actinomycetia	Bifidobacteriales	Bifidobacteriaceae	Bifidobacterium	453
BBSC_RS08155	NZ_AP012331.1	['PRK01490']	WP_033518065.1	GCA_001042635	1959992	1961371	-	Bacteria	Terrabacteria group	Actinobacteria	Actinomycetia	Bifidobacteriales	Bifidobacteriaceae	Bifidobacterium	459
AB656_RS02570	NZ_CP011786.1	['PRK01490']	WP_033504075.1	GCA_001263395	633991	635397	-	Bacteria	Terrabacteria group	Actinobacteria	Actinomycetia	Bifidobacteriales	Bifidobacteriaceae	Bifidobacterium	468
RY69_RS05590	NZ_CP010413.1	['PRK01490']	WP_003829027.1	GCA_001281425	1229017	1230390	-	Bacteria	Terrabacteria group	Actinobacteria	Actinomycetia	Bifidobacteriales	Bifidobacteriaceae	Bifidobacterium	457
BFAL_RS01135	NZ_BCFK01000004.1	['PRK01490']	WP_055426623.1	GCA_001417815	50265	51632	+	Bacteria	Terrabacteria group	Actinobacteria	Actinomycetia	Bifidobacteriales	Bifidobacteriaceae	Bifidobacterium	455
Tam10B_RS11775	NZ_NEWD01000038.1	['PRK01490']	WP_093961422.1	GCA_002234915	219787	221172	+	Bacteria	Terrabacteria group	Actinobacteria	Actinomycetia	Bifidobacteriales	Bifidobacteriaceae	Bifidobacterium	461
BTIS_RS10330	NZ_MWWV01000018.1	['PRK01490']	WP_094665179.1	GCA_002259645	127454	128839	+	Bacteria	Terrabacteria group	Actinobacteria	Actinomycetia	Bifidobacteriales	Bifidobacteriaceae	Bifidobacterium	461
BMYO_RS09750	NZ_MWWW01000027.1	['PRK01490']	WP_094668277.1	GCA_002259745	16879	18264	+	Bacteria	Terrabacteria group	Actinobacteria	Actinomycetia	Bifidobacteriales	Bifidobacteriaceae	Bifidobacterium	461
BHAP_RS06480	NZ_MWWY01000025.1	['PRK01490']	WP_094729917.1	GCA_002259755	78132	79532	+	Bacteria	Terrabacteria group	Actinobacteria	Actinomycetia	Bifidobacteriales	Bifidobacteriaceae	Bifidobacterium	466
BAQU_RS04240	NZ_MWXA01000005.1	['PRK01490']	WP_094693064.1	GCA_002259795	81231	82643	+	Bacteria	Terrabacteria group	Actinobacteria	Actinomycetia	Bifidobacteriales	Bifidobacteriaceae	Bifidobacterium	470
BPSOL_RS05535	NZ_CP022544.1	['PRK01490']	WP_039172082.1	GCA_002282915	1267262	1268650	-	Bacteria	Terrabacteria group	Actinobacteria	Actinomycetia	Bifidobacteriales	Bifidobacteriaceae	Bifidobacterium	462
B1400_RS08035	NZ_MVOG01000037.1	['PRK01490']	WP_095613893.1	GCA_002286915	10159	11541	-	Bacteria	Terrabacteria group	Actinobacteria	Actinomycetia	Bifidobacteriales	Bifidobacteriaceae	Bifidobacterium	460
B1526_RS08185	NZ_MVOH01000017.1	['PRK01490']	WP_095615551.1	GCA_002286935	197672	199054	+	Bacteria	Terrabacteria group	Actinobacteria	Actinomycetia	Bifidobacteriales	Bifidobacteriaceae	Bifidobacterium	460
BcFMB_RS08515	NZ_CP018044.1	['PRK01490']	WP_024540498.1	GCA_002761235	2049294	2050676	-	Bacteria	Terrabacteria group	Actinobacteria	Actinomycetia	Bifidobacteriales	Bifidobacteriaceae	Bifidobacterium	460
CUU80_RS03250	NZ_PGLQ01000002.1	['PRK01490']	WP_100495965.1	GCA_002802865	5237	6622	-	Bacteria	Terrabacteria group	Actinobacteria	Actinomycetia	Bifidobacteriales	Bifidobacteriaceae	Bifidobacterium	461
CS006_RS08060	NZ_PEBI01000004.1	['PRK01490']	WP_100511318.1	GCA_002802875	4888	6249	-	Bacteria	Terrabacteria group	Actinobacteria	Actinomycetia	Bifidobacteriales	Bifidobacteriaceae	Bifidobacterium	453
CSQ87_RS01840	NZ_PEBK01000001.1	['PRK01490']	WP_100512142.1	GCA_002802905	473746	475131	+	Bacteria	Terrabacteria group	Actinobacteria	Actinomycetia	Bifidobacteriales	Bifidobacteriaceae	Bifidobacterium	461
CSQ86_RS06030	NZ_PEBJ01000002.1	['PRK01490']	WP_100494188.1	GCA_002802915	548255	549640	-	Bacteria	Terrabacteria group	Actinobacteria	Actinomycetia	Bifidobacteriales	Bifidobacteriaceae	Bifidobacterium	461
A9A89_RS09895	NZ_PHUA01000001.1	['PRK01490']	WP_033495486.1	GCA_002813205	2364795	2366174	-	Bacteria	Terrabacteria group	Actinobacteria	Actinomycetia	Bifidobacteriales	Bifidobacteriaceae	Bifidobacterium	459
CQR48_RS03705	NZ_PCGX01000008.1	['PRK01490']	WP_015450298.1	GCA_002846655	234681	236051	+	Bacteria	Terrabacteria group	Actinobacteria	Actinomycetia	Bifidobacteriales	Bifidobacteriaceae	Bifidobacterium	456
CGZ88_RS01070	NZ_NMYC01000001.1	['PRK01490']	WP_101670890.1	GCA_002860345	259249	260631	+	Bacteria	Terrabacteria group	Actinobacteria	Actinomycetia	Bifidobacteriales	Bifidobacteriaceae	Bifidobacterium	460
Uis1B_RS09570	NZ_NMWU01000035.1	['PRK01490']	WP_101617778.1	GCA_002860355	86888	88273	+	Bacteria	Terrabacteria group	Actinobacteria	Actinomycetia	Bifidobacteriales	Bifidobacteriaceae	Bifidobacterium	461
Uis4E_RS09140	NZ_NMWT01000028.1	['PRK01490']	WP_034529993.1	GCA_002860365	17472	18839	+	Bacteria	Terrabacteria group	Actinobacteria	Actinomycetia	Bifidobacteriales	Bifidobacteriaceae	Bifidobacterium	455
C8077_RS06080	NZ_CP028341.1	['PRK01490']	WP_003810410.1	GCA_003030905	1350446	1351810	-	Bacteria	Terrabacteria group	Actinobacteria	Actinomycetia	Bifidobacteriales	Bifidobacteriaceae	Bifidobacterium	454
DF196_RS04580	NZ_QFFM01000007.1	['PRK01490']	WP_109056704.1	GCA_003129905	91068	92453	-	Bacteria	Terrabacteria group	Actinobacteria	Actinomycetia	Bifidobacteriales	Bifidobacteriaceae	Bifidobacterium	461
DF200_RS09720	NZ_QFFN01000044.1	['PRK01490']	WP_109138076.1	GCA_003129925	9771	11144	+	Bacteria	Terrabacteria group	Actinobacteria	Actinomycetia	Bifidobacteriales	Bifidobacteriaceae	Bifidobacterium	457
CRD59_RS03085	NZ_PDCH01000004.1	['PRK01490']	WP_113853139.1	GCA_003315615	23676	25076	-	Bacteria	Terrabacteria group	Actinobacteria	Actinomycetia	Bifidobacteriales	Bifidobacteriaceae	Bifidobacterium	466
CRD60_RS03235	NZ_PDCG01000002.1	['PRK01490']	WP_113859854.1	GCA_003315635	258984	260342	-	Bacteria	Terrabacteria group	Actinobacteria	Actinomycetia	Bifidobacteriales	Bifidobacteriaceae	Bifidobacterium	452
BMONG18_RS07140	NZ_QRAJ01000009.1	['PRK01490']	WP_123645189.1	GCA_003788965	7631	9004	+	Bacteria	Terrabacteria group	Actinobacteria	Actinomycetia	Bifidobacteriales	Bifidobacteriaceae	Bifidobacterium	457
D2E25_RS02285	NZ_QXGL01000001.1	['PRK01490']	WP_125979405.1	GCA_003951095	494309	495700	-	Bacteria	Terrabacteria group	Actinobacteria	Actinomycetia	Bifidobacteriales	Bifidobacteriaceae	Bifidobacterium	463
D2E26_RS01840	NZ_QXGM01000001.1	['PRK01490']	WP_125962993.1	GCA_003951975	501746	503119	+	Bacteria	Terrabacteria group	Actinobacteria	Actinomycetia	Bifidobacteriales	Bifidobacteriaceae	Bifidobacterium	457
D2E23_RS07305	NZ_QXGJ01000006.1	['PRK01490']	WP_126030290.1	GCA_003952005	209231	210616	+	Bacteria	Terrabacteria group	Actinobacteria	Actinomycetia	Bifidobacteriales	Bifidobacteriaceae	Bifidobacterium	461
D2E22_RS00080	NZ_QXGI01000001.1	['PRK01490']	WP_126031115.1	GCA_003952025	17492	18874	+	Bacteria	Terrabacteria group	Actinobacteria	Actinomycetia	Bifidobacteriales	Bifidobacteriaceae	Bifidobacterium	460
D2E24_RS09685	NZ_QXGK01000027.1	['PRK01490']	WP_125969123.1	GCA_003952945	2145	3524	-	Bacteria	Terrabacteria group	Actinobacteria	Actinomycetia	Bifidobacteriales	Bifidobacteriaceae	Bifidobacterium	459
FFO77_RS04960	NZ_BJFD01000004.1	['PRK01490']	WP_034873738.1	GCA_005405725	100546	101916	+	Bacteria	Terrabacteria group	Actinobacteria	Actinomycetia	Bifidobacteriales	Bifidobacteriaceae	Bifidobacterium	456
FPK29_RS01460	NZ_VMHJ01000001.1	['PRK01490']	WP_144176941.1	GCA_007559155	414920	416296	+	Bacteria	Terrabacteria group	Actinobacteria	Actinomycetia	Bifidobacteriales	Bifidobacteriaceae	Bifidobacterium	458
EMB92_RS01635	NZ_RZJP01000001.1	['PRK01490']	WP_150393564.1	GCA_008698085	347883	349250	-	Bacteria	Terrabacteria group	Actinobacteria	Actinomycetia	Bifidobacteriales	Bifidobacteriaceae	Bifidobacterium	455
EMO90_RS11590	NZ_RZNZ01000023.1	['PRK01490']	WP_150354889.1	GCA_008698145	7467	8852	-	Bacteria	Terrabacteria group	Actinobacteria	Actinomycetia	Bifidobacteriales	Bifidobacteriaceae	Bifidobacterium	461
CSQ85_RS01000	NZ_PEBH01000001.1	['PRK01490']	WP_150382474.1	GCA_008698235	219546	220913	+	Bacteria	Terrabacteria group	Actinobacteria	Actinomycetia	Bifidobacteriales	Bifidobacteriaceae	Bifidobacterium	455
EHS19_RS00230	NZ_RQSP01000001.1	['PRK01490']	WP_151915797.1	GCA_009078285	52670	54070	-	Bacteria	Terrabacteria group	Actinobacteria	Actinomycetia	Bifidobacteriales	Bifidobacteriaceae	Bifidobacterium	466
F7D08_RS04240	NZ_WBVS01000003.1	['PRK01490']	WP_152209447.1	GCA_009193305	134976	136361	-	Bacteria	Terrabacteria group	Actinobacteria	Actinomycetia	Bifidobacteriales	Bifidobacteriaceae	Bifidobacterium	461
F7D09_RS07155	NZ_WBVT01000021.1	['PRK01490']	WP_152234712.1	GCA_009193355	37519	38904	-	Bacteria	Terrabacteria group	Actinobacteria	Actinomycetia	Bifidobacteriales	Bifidobacteriaceae	Bifidobacterium	461
DSM100238_RS00260	NZ_WBSO01000001.1	['PRK01490']	WP_152354762.1	GCA_009299485	68296	69666	-	Bacteria	Terrabacteria group	Actinobacteria	Actinomycetia	Bifidobacteriales	Bifidobacteriaceae	Bifidobacterium	456
DSM100688_RS01575	NZ_WBSM01000001.1	['PRK01490']	WP_152357408.1	GCA_009299505	413014	414414	+	Bacteria	Terrabacteria group	Actinobacteria	Actinomycetia	Bifidobacteriales	Bifidobacteriaceae	Bifidobacterium	466
DDE84_RS06380	NZ_QDAG01000006.1	['PRK01490']	WP_152580882.1	GCA_009371875	37016	38395	-	Bacteria	Terrabacteria group	Actinobacteria	Actinomycetia	Bifidobacteriales	Bifidobacteriaceae	Bifidobacterium	459
GFD21_RS01710	NZ_WHZV01000001.1	['PRK01490']	WP_191996807.1	GCA_010667645	439337	440752	+	Bacteria	Terrabacteria group	Actinobacteria	Actinomycetia	Bifidobacteriales	Bifidobacteriaceae	Bifidobacterium	471
GFD18_RS08120	NZ_WHZU01000013.1	['PRK01490']	WP_191997361.1	GCA_010667655	4824	6224	-	Bacteria	Terrabacteria group	Actinobacteria	Actinomycetia	Bifidobacteriales	Bifidobacteriaceae	Bifidobacterium	466
GFD25_RS06345	NZ_WHZW01000011.1	['PRK01490']	WP_204314800.1	GCA_010667685	69302	70735	+	Bacteria	Terrabacteria group	Actinobacteria	Actinomycetia	Bifidobacteriales	Bifidobacteriaceae	Bifidobacterium	477
GFD22_RS05630	NZ_WHZY01000006.1	['PRK01490']	WP_204314273.1	GCA_010667745	142672	144105	-	Bacteria	Terrabacteria group	Actinobacteria	Actinomycetia	Bifidobacteriales	Bifidobacteriaceae	Bifidobacterium	477
IEW39_RS08575	NZ_BMBU01000023.1	['PRK01490']	WP_033514160.1	GCA_014634885	165	1535	-	Bacteria	Terrabacteria group	Actinobacteria	Actinomycetia	Bifidobacteriales	Bifidobacteriaceae	Bifidobacterium	456
BE0216_RS00525	NZ_CP062938.1	['PRK01490']	WP_094636391.1	GCA_014898155	116822	118183	+	Bacteria	Terrabacteria group	Actinobacteria	Actinomycetia	Bifidobacteriales	Bifidobacteriaceae	Bifidobacterium	453
BL8807_RS10930	NZ_CP062948.1	['PRK01490']	WP_072727073.1	GCA_014898175	2732246	2733607	-	Bacteria	Terrabacteria group	Actinobacteria	Actinomycetia	Bifidobacteriales	Bifidobacteriaceae	Bifidobacterium	453
BS3272_RS07370	NZ_CP062939.1	['PRK01490']	WP_024462736.1	GCA_014898195	1711579	1712958	-	Bacteria	Terrabacteria group	Actinobacteria	Actinomycetia	Bifidobacteriales	Bifidobacteriaceae	Bifidobacterium	459
H3V02_RS04740	NZ_JACFRY010000001.1	['PRK01490']	WP_232345635.1	GCA_016100695	1266285	1267673	+	Bacteria	Terrabacteria group	Actinobacteria	Actinomycetia	Bifidobacteriales	Bifidobacteriaceae	Bifidobacterium	462
H3T81_RS08115	NZ_JACFQF010000006.1	['PRK01490']	WP_232349681.1	GCA_016101605	87961	89349	+	Bacteria	Terrabacteria group	Actinobacteria	Actinomycetia	Bifidobacteriales	Bifidobacteriaceae	Bifidobacterium	462
BLI708_RS08210	NZ_CP071591.1	['PRK01490']	WP_101625328.1	GCA_017357045	1986569	1987954	+	Bacteria	Terrabacteria group	Actinobacteria	Actinomycetia	Bifidobacteriales	Bifidobacteriaceae	Bifidobacterium	461
BSD967_RS01690	NZ_CP071732.1	['PRK01490']	WP_033891784.1	GCA_017378515	351700	353085	-	Bacteria	Terrabacteria group	Actinobacteria	Actinomycetia	Bifidobacteriales	Bifidobacteriaceae	Bifidobacterium	461
JS533_RS08425	NZ_JAFEJT020000033.1	['PRK01490']	WP_241513987.1	GCA_018555435	11280	12680	-	Bacteria	Terrabacteria group	Actinobacteria	Actinomycetia	Bifidobacteriales	Bifidobacteriaceae	Bifidobacterium	466
KIH77_RS01480	NZ_JAHBBI010000001.1	['PRK01490']	WP_236024364.1	GCA_019331695	377952	379346	+	Bacteria	Terrabacteria group	Actinobacteria	Actinomycetia	Bifidobacteriales	Bifidobacteriaceae	Bifidobacterium	464
KIH76_RS06150	NZ_JAHBBG010000004.1	['PRK01490']	WP_217625387.1	GCA_019331715	107843	109291	-	Bacteria	Terrabacteria group	Actinobacteria	Actinomycetia	Bifidobacteriales	Bifidobacteriaceae	Bifidobacterium	482
KIH73_RS02570	NZ_JAHBBD010000004.1	['PRK01490']	WP_236022546.1	GCA_019331775	9978	11465	-	Bacteria	Terrabacteria group	Actinobacteria	Actinomycetia	Bifidobacteriales	Bifidobacteriaceae	Bifidobacterium	495
KIH75_RS02640	NZ_JAHBBE010000005.1	['PRK01490']	WP_236027974.1	GCA_019331805	71872	73290	+	Bacteria	Terrabacteria group	Actinobacteria	Actinomycetia	Bifidobacteriales	Bifidobacteriaceae	Bifidobacterium	472
KYE74_RS05860	NZ_CP079233.1	['PRK01490']	WP_004222525.1	GCA_020541885	1342968	1344329	-	Bacteria	Terrabacteria group	Actinobacteria	Actinomycetia	Bifidobacteriales	Bifidobacteriaceae	Bifidobacterium	453
GA0061077_RS03295	NZ_FMBL01000001.1	['PRK01490']	WP_091847446.1	GCA_900094885	818790	820169	-	Bacteria	Terrabacteria group	Actinobacteria	Actinomycetia	Bifidobacteriales	Bifidobacteriaceae	Bifidobacterium	459
GA0061078_RS00245	NZ_FMAM01000001.1	['PRK01490']	WP_033521090.1	GCA_900094965	65001	66374	+	Bacteria	Terrabacteria group	Actinobacteria	Actinomycetia	Bifidobacteriales	Bifidobacteriaceae	Bifidobacterium	457
BUB29_RS01700	NZ_FQTX01000001.1	['PRK01490']	WP_033522936.1	GCA_900129045	426184	427551	+	Bacteria	Terrabacteria group	Actinobacteria	Actinomycetia	Bifidobacteriales	Bifidobacteriaceae	Bifidobacterium	455
BOCO_RS00745	NZ_MWWS01000002.1	['PRK01490']	WP_094722199.1	GCA_002259585	140321	141718	-	Bacteria	Terrabacteria group	Actinobacteria	Actinomycetia	Bifidobacteriales	Bifidobacteriaceae	Bombiscardovia	465
IEU85_RS02595	NZ_BMDH01000001.1	['PRK01490']	WP_188354660.1	GCA_014635685	624991	626370	+	Bacteria	Terrabacteria group	Actinobacteria	Actinomycetia	Bifidobacteriales	Bifidobacteriaceae	Galliscardovia	459
CYJ64_RS01785	NZ_PKJK01000001.1	['PRK01490']	WP_004115416.1	GCA_002861965	431397	432755	+	Bacteria	Terrabacteria group	Actinobacteria	Actinomycetia	Bifidobacteriales	Bifidobacteriaceae	Gardnerella	452
DOD25_RS03260	NZ_CP029984.1	['PRK01490']	WP_004119087.1	GCA_003293675	762839	764188	-	Bacteria	Terrabacteria group	Actinobacteria	Actinomycetia	Bifidobacteriales	Bifidobacteriaceae	Gardnerella	449
D0T20_RS03015	NZ_QJUV01000001.1	['PRK01490']	WP_016831440.1	GCA_003397585	654097	655455	+	Bacteria	Terrabacteria group	Actinobacteria	Actinomycetia	Bifidobacteriales	Bifidobacteriaceae	Gardnerella	452
D0T18_RS02980	NZ_QJVB01000002.1	['PRK01490']	WP_012914242.1	GCA_003397705	152372	153721	-	Bacteria	Terrabacteria group	Actinobacteria	Actinomycetia	Bifidobacteriales	Bifidobacteriaceae	Gardnerella	449
PSDT_RS03885	NZ_AP012333.1	['PRK01490']	WP_006290434.1	GCA_001042675	929389	930756	+	Bacteria	Terrabacteria group	Actinobacteria	Actinomycetia	Bifidobacteriales	Bifidobacteriaceae	Parascardovia	455
PSRA_RS00460	NZ_MWWR01000002.1	['PRK01490']	WP_094659901.1	GCA_002259605	82761	84161	-	Bacteria	Terrabacteria group	Actinobacteria	Actinomycetia	Bifidobacteriales	Bifidobacteriaceae	Pseudoscardovia	466
CLV65_RS02345	NZ_PGFC01000001.1	['PRK01490']	WP_094691762.1	GCA_002797875	619088	620488	-	Bacteria	Terrabacteria group	Actinobacteria	Actinomycetia	Bifidobacteriales	Bifidobacteriaceae	Pseudoscardovia	466
HMPREF9156_RS00780	NZ_JH719939.1	['PRK01490']	WP_007147220.1	GCA_000275805	196559	197926	+	Bacteria	Terrabacteria group	Actinobacteria	Actinomycetia	Bifidobacteriales	Bifidobacteriaceae	Scardovia	455
SCIP_RS03765	NZ_AP012334.1	['PRK01490']	WP_040590613.1	GCA_001042695	912130	913503	-	Bacteria	Terrabacteria group	Actinobacteria	Actinomycetia	Bifidobacteriales	Bifidobacteriaceae	Scardovia	457
B1s21122_RS01770	NZ_CP016768.2	['PRK01490']	WP_095680929.1	GCA_002287885	348484	349773	+	Bacteria	Terrabacteria group	Actinobacteria	Actinomycetia	Candidatus Nanopelagicales	Candidatus Nanopelagicaceae	Candidatus Nanopelagicus	429
B1s21160_RS04585	NZ_CP016771.1	['PRK01490']	WP_095672587.1	GCA_002288005	887095	888390	-	Bacteria	Terrabacteria group	Actinobacteria	Actinomycetia	Candidatus Nanopelagicales	Candidatus Nanopelagicaceae	Candidatus Nanopelagicus	431
B1sIIB91_RS04365	NZ_CP016779.1	['PRK01490']	WP_095688390.1	GCA_002288305	844555	845838	-	Bacteria	Terrabacteria group	Actinobacteria	Actinomycetia	Candidatus Nanopelagicales	Candidatus Nanopelagicaceae	Candidatus Nanopelagicus	427
A1s21155_RS04785	NZ_CP016770.1	['PRK01490']	WP_095696340.1	GCA_002287965	943999	945291	-	Bacteria	Terrabacteria group	Actinobacteria	Actinomycetia	Candidatus Nanopelagicales	Candidatus Nanopelagicaceae	Candidatus Planktophila	430
A1sIA56_RS04720	NZ_CP016773.1	['PRK01490']	WP_190276989.1	GCA_002288065	944373	945689	-	Bacteria	Terrabacteria group	Actinobacteria	Actinomycetia	Candidatus Nanopelagicales	Candidatus Nanopelagicaceae	Candidatus Planktophila	438
A1sIA105_RS04600	NZ_CP016775.1	['PRK01490']	WP_095684887.1	GCA_002288145	898883	900178	-	Bacteria	Terrabacteria group	Actinobacteria	Actinomycetia	Candidatus Nanopelagicales	Candidatus Nanopelagicaceae	Candidatus Planktophila	431
A7sIIA15_RS05235	NZ_CP016776.1	['PRK01490']	WP_095686109.1	GCA_002288185	1002287	1003582	-	Bacteria	Terrabacteria group	Actinobacteria	Actinomycetia	Candidatus Nanopelagicales	Candidatus Nanopelagicaceae	Candidatus Planktophila	431
A1sIIB106_RS04740	NZ_CP016780.1	['PRK01490']	WP_095677541.1	GCA_002288325	947073	948371	-	Bacteria	Terrabacteria group	Actinobacteria	Actinomycetia	Candidatus Nanopelagicales	Candidatus Nanopelagicaceae	Candidatus Planktophila	432
PHILAsVB114_RS02165	NZ_CP016782.1	['PRK01490']	WP_095697760.1	GCA_002288365	389430	390713	+	Bacteria	Terrabacteria group	Actinobacteria	Actinomycetia	Candidatus Nanopelagicales	Candidatus Nanopelagicaceae	Candidatus Planktophila	427
KGA66_RS07080	NZ_JAGSXH010000016.1	['PRK01490']	WP_246507154.1	GCA_018283645	229	1908	+	Bacteria	Terrabacteria group	Actinobacteria	Actinomycetia	Catenulisporales	Actinospicaceae	Actinocrinis	559
ACTRO_RS21935	NZ_KI632511.1	['PRK01490']	WP_034265775.1	GCA_000504285	5211358	5212734	-	Bacteria	Terrabacteria group	Actinobacteria	Actinomycetia	Catenulisporales	Actinospicaceae	Actinospica	458
KDL01_RS23675	NZ_JAGSOG010000134.1	['PRK01490']	WP_246576877.1	GCA_018139695	21299	22654	-	Bacteria	Terrabacteria group	Actinobacteria	Actinomycetia	Catenulisporales	Actinospicaceae	Actinospica	451
CACI_RS36110	NC_013131.1	['PRK01490']	WP_015795853.1	GCA_000024025	8476814	8478214	-	Bacteria	Terrabacteria group	Actinobacteria	Actinomycetia	Catenulisporales	Catenulisporaceae	Catenulispora	466
GWK61_RS11715	NZ_JAACYW010000031.1	['PRK01490']	WP_228562158.1	GCA_015356825	22270	23649	-	Bacteria	Terrabacteria group	Actinobacteria	Actinomycetia	Catenulisporales	Catenulisporaceae	Catenulispora	459
IZR01_RS31275	NZ_JAAFZA010000142.1	['PRK01490']	WP_228555437.1	GCA_015356865	16004	17383	+	Bacteria	Terrabacteria group	Actinobacteria	Actinomycetia	Catenulisporales	Catenulisporaceae	Catenulispora	459
KGQ19_RS41815	NZ_JAAFYZ010000252.1	['PRK01490']	WP_230420270.1	GCA_018274385	11160	12539	-	Bacteria	Terrabacteria group	Actinobacteria	Actinomycetia	Catenulisporales	Catenulisporaceae	Catenulispora	459
JK_RS02855	NC_007164.1	['PRK01490']	WP_011273207.1	GCA_000006605	658708	660288	+	Bacteria	Terrabacteria group	Actinobacteria	Actinomycetia	Corynebacteriales	Corynebacteriaceae	Corynebacterium	526
CE_RS11455	NC_004369.1	['PRK01490']	WP_006768317.1	GCA_000011305	2460846	2462210	-	Bacteria	Terrabacteria group	Actinobacteria	Actinomycetia	Corynebacteriales	Corynebacteriaceae	Corynebacterium	454
CAURI_RS09890	NC_012590.1	['PRK01490']	WP_010190926.1	GCA_000022905	2102280	2103635	-	Bacteria	Terrabacteria group	Actinobacteria	Actinomycetia	Corynebacteriales	Corynebacteriaceae	Corynebacterium	451
CKROP_RS06785	NC_012704.1	['PRK01490']	WP_012732001.1	GCA_000023145	1635194	1636681	-	Bacteria	Terrabacteria group	Actinobacteria	Actinomycetia	Corynebacteriales	Corynebacteriaceae	Corynebacterium	495
HMPREF0291_RS05325	NZ_CM000961.1	['PRK01490']	WP_040423542.1	GCA_000143825	1121253	1122677	+	Bacteria	Terrabacteria group	Actinobacteria	Actinomycetia	Corynebacteriales	Corynebacteriaceae	Corynebacterium	474
HMPREF0276_RS04190	NZ_GG666994.1	['PRK01490']	WP_005277889.1	GCA_000159115	79188	80543	+	Bacteria	Terrabacteria group	Actinobacteria	Actinomycetia	Corynebacteriales	Corynebacteriaceae	Corynebacterium	451
HMPREF0298_RS03675	NZ_GG667192.1	['PRK01490']	WP_006839757.1	GCA_000159635	94411	95796	+	Bacteria	Terrabacteria group	Actinobacteria	Actinomycetia	Corynebacteriales	Corynebacteriaceae	Corynebacterium	461
HMPREF0299_RS08670	NZ_ACSH02000005.1	['PRK01490']	WP_005525647.1	GCA_000175375	762338	763690	-	Bacteria	Terrabacteria group	Actinobacteria	Actinomycetia	Corynebacteriales	Corynebacteriaceae	Corynebacterium	450
CRES_RS03230	NC_015673.1	['PRK01490']	WP_013888004.1	GCA_000177535	773532	775109	+	Bacteria	Terrabacteria group	Actinobacteria	Actinomycetia	Corynebacteriales	Corynebacteriaceae	Corynebacterium	525
HMPREF9719_RS02535	NZ_JH815192.1	['PRK01490']	WP_004600403.1	GCA_000296405	577545	578927	-	Bacteria	Terrabacteria group	Actinobacteria	Actinomycetia	Corynebacteriales	Corynebacteriaceae	Corynebacterium	460
BN100_RS02160	NZ_HE998584.1	['PRK01490']	WP_019193309.1	GCA_000312345	468991	470415	-	Bacteria	Terrabacteria group	Actinobacteria	Actinomycetia	Corynebacteriales	Corynebacteriaceae	Corynebacterium	474
HMPREF9997_RS12580	NZ_KB290831.1	['PRK01490']	WP_006064182.1	GCA_000318135	929753	931105	-	Bacteria	Terrabacteria group	Actinobacteria	Actinomycetia	Corynebacteriales	Corynebacteriaceae	Corynebacterium	450
A605_RS11285	NC_020302.1	['PRK01490']	WP_015401648.1	GCA_000341345	2458080	2459507	-	Bacteria	Terrabacteria group	Actinobacteria	Actinomycetia	Corynebacteriales	Corynebacteriaceae	Corynebacterium	475
H924_RS10260	NC_020506.1	['PRK01490']	WP_015651899.1	GCA_000344785	2193781	2195124	-	Bacteria	Terrabacteria group	Actinobacteria	Actinomycetia	Corynebacteriales	Corynebacteriaceae	Corynebacterium	447
A3E3_RS0100415	NZ_AQUV01000001.1	['PRK01490']	WP_018016561.1	GCA_000372085	71676	73046	+	Bacteria	Terrabacteria group	Actinobacteria	Actinomycetia	Corynebacteriales	Corynebacteriaceae	Corynebacterium	456
A3E7_RS0103120	NZ_AQUW01000001.1	['PRK01490']	WP_018018931.1	GCA_000372385	698136	699491	+	Bacteria	Terrabacteria group	Actinobacteria	Actinomycetia	Corynebacteriales	Corynebacteriaceae	Corynebacterium	451
A3EC_RS0106885	NZ_AQUY01000002.1	['PRK01490']	WP_018024444.1	GCA_000372445	269002	270369	+	Bacteria	Terrabacteria group	Actinobacteria	Actinomycetia	Corynebacteriales	Corynebacteriaceae	Corynebacterium	455
B140_RS0102125	NZ_AQXB01000001.1	['PRK01490']	WP_018117704.1	GCA_000375365	449364	450707	-	Bacteria	Terrabacteria group	Actinobacteria	Actinomycetia	Corynebacteriales	Corynebacteriaceae	Corynebacterium	447
A37O_RS0104370	NZ_KB902187.1	['PRK01490']	WP_018296280.1	GCA_000379425	45171	46559	-	Bacteria	Terrabacteria group	Actinobacteria	Actinomycetia	Corynebacteriales	Corynebacteriaceae	Corynebacterium	462
A3E5_RS0108175	NZ_KB903379.1	['PRK01490']	WP_018341290.1	GCA_000379705	130549	131916	-	Bacteria	Terrabacteria group	Actinobacteria	Actinomycetia	Corynebacteriales	Corynebacteriaceae	Corynebacterium	455
RJ99_RS04225	NZ_HG001321.1	['PRK01490']	WP_034998177.1	GCA_000403725	67655	69016	+	Bacteria	Terrabacteria group	Actinobacteria	Actinomycetia	Corynebacteriales	Corynebacteriaceae	Corynebacterium	453
C629_RS11935	NC_021352.1	['PRK01490']	WP_004567596.1	GCA_000404185	2556162	2557511	-	Bacteria	Terrabacteria group	Actinobacteria	Actinomycetia	Corynebacteriales	Corynebacteriaceae	Corynebacterium	449
HMPREF1219_RS05600	NZ_KE150446.1	['PRK01490']	WP_016457922.1	GCA_000411375	1298196	1299542	-	Bacteria	Terrabacteria group	Actinobacteria	Actinomycetia	Corynebacteriales	Corynebacteriaceae	Corynebacterium	448
A606_RS03580	NC_021663.1	['PRK01490']	WP_020440711.1	GCA_000418365	811445	812830	+	Bacteria	Terrabacteria group	Actinobacteria	Actinomycetia	Corynebacteriales	Corynebacteriaceae	Corynebacterium	461
G488_RS0106625	NZ_ATVG01000008.1	['PRK01490']	WP_022863208.1	GCA_000420605	1927	3330	+	Bacteria	Terrabacteria group	Actinobacteria	Actinomycetia	Corynebacteriales	Corynebacteriaceae	Corynebacterium	467
YWU_RS0101730	NZ_ATYV01000002.1	['PRK01490']	WP_027019119.1	GCA_000427865	143057	144412	-	Bacteria	Terrabacteria group	Actinobacteria	Actinomycetia	Corynebacteriales	Corynebacteriaceae	Corynebacterium	451
G393_RS0101830	NZ_AUAQ01000011.1	['PRK01490']	WP_027011693.1	GCA_000428805	278613	279956	+	Bacteria	Terrabacteria group	Actinobacteria	Actinomycetia	Corynebacteriales	Corynebacteriaceae	Corynebacterium	447
B841_RS10415	NC_021915.1	['PRK01490']	WP_020935466.1	GCA_000442645	2237332	2238732	-	Bacteria	Terrabacteria group	Actinobacteria	Actinomycetia	Corynebacteriales	Corynebacteriaceae	Corynebacterium	466
CCASEI_RS11000	NZ_CP004350.1	['PRK01490']	WP_025388006.1	GCA_000550785	2399969	2401336	-	Bacteria	Terrabacteria group	Actinobacteria	Actinomycetia	Corynebacteriales	Corynebacteriaceae	Corynebacterium	455
B843_RS10085	NZ_CP004353.1	['PRK01490']	WP_025253385.1	GCA_000550805	2219224	2220567	-	Bacteria	Terrabacteria group	Actinobacteria	Actinomycetia	Corynebacteriales	Corynebacteriaceae	Corynebacterium	447
TY08_RS01260	NZ_CBYN010000007.1	['PRK01490']	WP_042405036.1	GCA_000577555	293	1663	+	Bacteria	Terrabacteria group	Actinobacteria	Actinomycetia	Corynebacteriales	Corynebacteriaceae	Corynebacterium	456
CARG_RS07405	NC_022198.1	['PRK01490']	WP_021012029.1	GCA_000590555	1583059	1584405	-	Bacteria	Terrabacteria group	Actinobacteria	Actinomycetia	Corynebacteriales	Corynebacteriaceae	Corynebacterium	448
CGLY_RS11730	NZ_CP006842.1	['PRK01490']	WP_038549631.1	GCA_000626675	2525667	2527067	-	Bacteria	Terrabacteria group	Actinobacteria	Actinomycetia	Corynebacteriales	Corynebacteriaceae	Corynebacterium	466
O146_RS0106805	NZ_JIAH01000008.1	['PRK01490']	WP_027018018.1	GCA_000688415	126812	128200	-	Bacteria	Terrabacteria group	Actinobacteria	Actinomycetia	Corynebacteriales	Corynebacteriaceae	Corynebacterium	462
CATYP_RS08045	NZ_CP008944.1	['PRK01490']	WP_038606462.1	GCA_000732945	1808745	1810130	-	Bacteria	Terrabacteria group	Actinobacteria	Actinomycetia	Corynebacteriales	Corynebacteriaceae	Corynebacterium	461
CUREI_RS08705	NZ_CP009215.1	['PRK01490']	WP_038612791.1	GCA_000747315	1767894	1769285	-	Bacteria	Terrabacteria group	Actinobacteria	Actinomycetia	Corynebacteriales	Corynebacteriaceae	Corynebacterium	463
HMPREF2129_RS06235	NZ_JRNG01000021.1	['PRK01490']	WP_034664371.1	GCA_000759055	53394	54752	-	Bacteria	Terrabacteria group	Actinobacteria	Actinomycetia	Corynebacteriales	Corynebacteriaceae	Corynebacterium	452
CDOO_RS10440	NZ_CP006764.1	['PRK01490']	WP_018020624.1	GCA_000767055	2135047	2136405	-	Bacteria	Terrabacteria group	Actinobacteria	Actinomycetia	Corynebacteriales	Corynebacteriaceae	Corynebacterium	452
MA47_RS05925	NZ_JRVJ01000010.1	['PRK01490']	WP_035114350.1	GCA_000767255	6136	7677	-	Bacteria	Terrabacteria group	Actinobacteria	Actinomycetia	Corynebacteriales	Corynebacteriaceae	Corynebacterium	513
CUL05146_RS08355	NZ_CP009716.1	['PRK01490']	WP_044032789.1	GCA_000769635	1840588	1841940	-	Bacteria	Terrabacteria group	Actinobacteria	Actinomycetia	Corynebacteriales	Corynebacteriaceae	Corynebacterium	450
CSING_RS10210	NZ_CP010827.1	['PRK01490']	WP_042532001.1	GCA_000833575	2204670	2206028	-	Bacteria	Terrabacteria group	Actinobacteria	Actinomycetia	Corynebacteriales	Corynebacteriaceae	Corynebacterium	452
B840_RS09640	NZ_CP007790.1	['PRK01490']	WP_042621965.1	GCA_000835165	2037879	2039237	-	Bacteria	Terrabacteria group	Actinobacteria	Actinomycetia	Corynebacteriales	Corynebacteriaceae	Corynebacterium	452
UL81_RS08775	NZ_CP011311.1	['PRK01490']	WP_046453495.1	GCA_000980815	1879984	1881336	-	Bacteria	Terrabacteria group	Actinobacteria	Actinomycetia	Corynebacteriales	Corynebacteriaceae	Corynebacterium	450
UL82_RS03335	NZ_CP011312.1	['PRK01490']	WP_046439004.1	GCA_000980835	716366	717715	+	Bacteria	Terrabacteria group	Actinobacteria	Actinomycetia	Corynebacteriales	Corynebacteriaceae	Corynebacterium	449
CMUST_RS11975	NZ_CP011542.1	['PRK01490']	WP_047262716.1	GCA_001020985	2696384	2697748	-	Bacteria	Terrabacteria group	Actinobacteria	Actinomycetia	Corynebacteriales	Corynebacteriaceae	Corynebacterium	454
CEPID_RS09440	NZ_CP011541.1	['PRK01490']	WP_047240766.1	GCA_001021025	2053096	2054436	-	Bacteria	Terrabacteria group	Actinobacteria	Actinomycetia	Corynebacteriales	Corynebacteriaceae	Corynebacterium	446
CTEST_RS10180	NZ_CP011545.1	['PRK01490']	WP_047253638.1	GCA_001021045	2122251	2123612	-	Bacteria	Terrabacteria group	Actinobacteria	Actinomycetia	Corynebacteriales	Corynebacteriaceae	Corynebacterium	453
CUTER_RS08265	NZ_CP011546.1	['PRK01490']	WP_047260032.1	GCA_001021065	1783545	1784894	-	Bacteria	Terrabacteria group	Actinobacteria	Actinomycetia	Corynebacteriales	Corynebacteriaceae	Corynebacterium	449
AK829_RS00365	NZ_CP012342.1	['PRK01490']	WP_052203267.1	GCA_001263755	62790	64145	+	Bacteria	Terrabacteria group	Actinobacteria	Actinomycetia	Corynebacteriales	Corynebacteriaceae	Corynebacterium	451
CLAC_RS03555	NZ_CP006841.1	['PRK01490']	WP_156324763.1	GCA_001274895	819829	821277	+	Bacteria	Terrabacteria group	Actinobacteria	Actinomycetia	Corynebacteriales	Corynebacteriaceae	Corynebacterium	482
CDES_RS10565	NZ_CP009220.1	['PRK01490']	WP_053545496.1	GCA_001277995	2272444	2273790	-	Bacteria	Terrabacteria group	Actinobacteria	Actinomycetia	Corynebacteriales	Corynebacteriaceae	Corynebacterium	448
Clow_RS09690	NZ_LKEV01000007.1	['PRK01490']	WP_055178698.1	GCA_001412085	10492	11838	-	Bacteria	Terrabacteria group	Actinobacteria	Actinomycetia	Corynebacteriales	Corynebacteriaceae	Corynebacterium	448
Cocul_RS00735	NZ_LKST01000001.1	['PRK01490']	WP_055121407.1	GCA_001412105	143745	145091	+	Bacteria	Terrabacteria group	Actinobacteria	Actinomycetia	Corynebacteriales	Corynebacteriaceae	Corynebacterium	448
CHU01S_RS04350	NZ_BCSU01000005.1	['PRK01490']	WP_040086553.1	GCA_001571025	84180	85541	+	Bacteria	Terrabacteria group	Actinobacteria	Actinomycetia	Corynebacteriales	Corynebacteriaceae	Corynebacterium	453
AWU68_RS09780	NZ_CP014635.1	['PRK01490']	WP_061924176.1	GCA_001586235	2108580	2109938	+	Bacteria	Terrabacteria group	Actinobacteria	Actinomycetia	Corynebacteriales	Corynebacteriaceae	Corynebacterium	452
ccrud_RS10750	NZ_CP015622.1	['PRK01490']	WP_066567434.1	GCA_001643015	2307655	2309004	-	Bacteria	Terrabacteria group	Actinobacteria	Actinomycetia	Corynebacteriales	Corynebacteriaceae	Corynebacterium	449
CpMEX29_RS07705	NZ_CP016826.1	['PRK01490']	WP_013242461.1	GCA_001865765	1716539	1717891	-	Bacteria	Terrabacteria group	Actinobacteria	Actinomycetia	Corynebacteriales	Corynebacteriaceae	Corynebacterium	450
CSTAT_RS10180	NZ_CP009251.1	['PRK01490']	WP_066795825.1	GCA_001941345	2185070	2186440	-	Bacteria	Terrabacteria group	Actinobacteria	Actinomycetia	Corynebacteriales	Corynebacteriaceae	Corynebacterium	456
CAQU_RS09250	NZ_CP009245.1	['PRK01490']	WP_075727142.1	GCA_001941445	2203870	2205222	-	Bacteria	Terrabacteria group	Actinobacteria	Actinomycetia	Corynebacteriales	Corynebacteriaceae	Corynebacterium	450
CFLV_RS09275	NZ_CP009246.1	['PRK01490']	WP_075730291.1	GCA_001941465	2022410	2023762	-	Bacteria	Terrabacteria group	Actinobacteria	Actinomycetia	Corynebacteriales	Corynebacteriaceae	Corynebacterium	450
CFRA_RS09075	NZ_CP009247.1	['PRK01490']	WP_075664392.1	GCA_001941485	2078447	2079835	-	Bacteria	Terrabacteria group	Actinobacteria	Actinomycetia	Corynebacteriales	Corynebacteriaceae	Corynebacterium	462
CSPHI_RS03190	NZ_CP009248.1	['PRK01490']	WP_075691468.1	GCA_001941505	688763	690148	+	Bacteria	Terrabacteria group	Actinobacteria	Actinomycetia	Corynebacteriales	Corynebacteriaceae	Corynebacterium	461
CPHO_RS03270	NZ_CP009249.1	['PRK01490']	WP_075733147.1	GCA_001941565	714057	715409	+	Bacteria	Terrabacteria group	Actinobacteria	Actinomycetia	Corynebacteriales	Corynebacteriaceae	Corynebacterium	450
CBE74_RS09135	NZ_CP021417.1	['PRK01490']	WP_087454398.1	GCA_002162115	1945611	1946963	-	Bacteria	Terrabacteria group	Actinobacteria	Actinomycetia	Corynebacteriales	Corynebacteriaceae	Corynebacterium	450
CKJ82_RS05540	NZ_NSGN01000004.1	['PRK01490']	WP_095537353.1	GCA_002285125	136798	138195	-	Bacteria	Terrabacteria group	Actinobacteria	Actinomycetia	Corynebacteriales	Corynebacteriaceae	Corynebacterium	465
CGLAU_RS09755	NZ_CP019688.1	['PRK01490']	WP_095660538.1	GCA_002287505	2010946	2012307	-	Bacteria	Terrabacteria group	Actinobacteria	Actinomycetia	Corynebacteriales	Corynebacteriaceae	Corynebacterium	453
N24_RS12600	NZ_AP017369.1	['PRK01490']	WP_096457722.1	GCA_002355155	2722760	2724115	-	Bacteria	Terrabacteria group	Actinobacteria	Actinomycetia	Corynebacteriales	Corynebacteriaceae	Corynebacterium	451
AL06_RS08600	NZ_CP025209.1	['PRK01490']	WP_014319260.1	GCA_002843135	1760316	1761662	-	Bacteria	Terrabacteria group	Actinobacteria	Actinomycetia	Corynebacteriales	Corynebacteriaceae	Corynebacterium	448
C3B44_RS09205	NZ_CP026947.1	['PRK01490']	WP_108432116.1	GCA_003065405	1979925	1981343	-	Bacteria	Terrabacteria group	Actinobacteria	Actinomycetia	Corynebacteriales	Corynebacteriaceae	Corynebacterium	472
C3E79_RS08565	NZ_CP026948.1	['PRK01490']	WP_108404540.1	GCA_003070865	1807620	1808987	-	Bacteria	Terrabacteria group	Actinobacteria	Actinomycetia	Corynebacteriales	Corynebacteriaceae	Corynebacterium	455
DLJ54_RS00700	NZ_QHCV01000004.1	['PRK01490']	WP_113629965.1	GCA_003313035	26526	28142	-	Bacteria	Terrabacteria group	Actinobacteria	Actinomycetia	Corynebacteriales	Corynebacteriaceae	Corynebacterium	538
D4R08_RS05700	NZ_CP032788.1	['PRK01490']	WP_120983156.1	GCA_003641245	1319013	1320395	-	Bacteria	Terrabacteria group	Actinobacteria	Actinomycetia	Corynebacteriales	Corynebacteriaceae	Corynebacterium	460
EAW56_RS04140	NZ_RDRE01000004.1	['PRK01490']	WP_095535397.1	GCA_003693265	144610	146007	-	Bacteria	Terrabacteria group	Actinobacteria	Actinomycetia	Corynebacteriales	Corynebacteriaceae	Corynebacterium	465
C5L39_RS04775	NZ_PTJO01000003.1	['PRK01490']	WP_123047701.1	GCA_003716585	738199	739557	-	Bacteria	Terrabacteria group	Actinobacteria	Actinomycetia	Corynebacteriales	Corynebacteriaceae	Corynebacterium	452
CCHOA_RS07830	NZ_CP033896.1	['PRK01490']	WP_123929104.1	GCA_003813965	2166305	2167681	-	Bacteria	Terrabacteria group	Actinobacteria	Actinomycetia	Corynebacteriales	Corynebacteriaceae	Corynebacterium	458
CGERO_RS08205	NZ_CP033897.1	['PRK01490']	WP_123934949.1	GCA_003813985	1765171	1766514	-	Bacteria	Terrabacteria group	Actinobacteria	Actinomycetia	Corynebacteriales	Corynebacteriaceae	Corynebacterium	447
CPPEL_RS02610	NZ_CP033898.1	['PRK01490']	WP_123959678.1	GCA_003814005	544498	545835	+	Bacteria	Terrabacteria group	Actinobacteria	Actinomycetia	Corynebacteriales	Corynebacteriaceae	Corynebacterium	445
CXF46_RS05020	NZ_PQNX01000002.1	['PRK01490']	WP_010265555.1	GCA_003932295	159116	160798	+	Bacteria	Terrabacteria group	Actinobacteria	Actinomycetia	Corynebacteriales	Corynebacteriaceae	Corynebacterium	560
CPELA_RS02675	NZ_CP035299.1	['PRK01490']	WP_128889352.1	GCA_004114895	575026	576366	+	Bacteria	Terrabacteria group	Actinobacteria	Actinomycetia	Corynebacteriales	Corynebacteriaceae	Corynebacterium	446
CENDO_RS08735	NZ_CP039247.1	['PRK01490']	WP_136141686.1	GCA_004795735	1937765	1939114	-	Bacteria	Terrabacteria group	Actinobacteria	Actinomycetia	Corynebacteriales	Corynebacteriaceae	Corynebacterium	449
FHE74_RS08255	NZ_VDHJ01000010.1	['PRK01490']	WP_180339722.1	GCA_006334925	131984	133333	-	Bacteria	Terrabacteria group	Actinobacteria	Actinomycetia	Corynebacteriales	Corynebacteriaceae	Corynebacterium	449
CVA01_RS09955	NZ_BJNT01000015.1	['PRK01490']	WP_141330429.1	GCA_006539825	92295	93653	+	Bacteria	Terrabacteria group	Actinobacteria	Actinomycetia	Corynebacteriales	Corynebacteriaceae	Corynebacterium	452
E3227_RS06485	NZ_CP038157.1	['PRK01490']	WP_144317937.1	GCA_007641235	1324737	1326125	+	Bacteria	Terrabacteria group	Actinobacteria	Actinomycetia	Corynebacteriales	Corynebacteriaceae	Corynebacterium	462
FRX94_RS05600	NZ_VOHM01000009.1	['PRK01490']	WP_146324145.1	GCA_007859215	67837	69237	+	Bacteria	Terrabacteria group	Actinobacteria	Actinomycetia	Corynebacteriales	Corynebacteriaceae	Corynebacterium	466
FSW06_RS05700	NZ_CP042429.1	['PRK01490']	WP_010121818.1	GCA_007970465	1283834	1285462	-	Bacteria	Terrabacteria group	Actinobacteria	Actinomycetia	Corynebacteriales	Corynebacteriaceae	Corynebacterium	542
CUROG_RS02935	NZ_CP045032.1	['PRK01490']	WP_151902397.1	GCA_009026825	684330	685892	+	Bacteria	Terrabacteria group	Actinobacteria	Actinomycetia	Corynebacteriales	Corynebacteriaceae	Corynebacterium	520
CKALI_RS02890	NZ_CP046452.1	['PRK01490']	WP_156191865.1	GCA_009734385	607675	609024	+	Bacteria	Terrabacteria group	Actinobacteria	Actinomycetia	Corynebacteriales	Corynebacteriaceae	Corynebacterium	449
CETAM_RS10390	NZ_CP046453.1	['PRK01490']	WP_156228796.1	GCA_009734405	2170622	2171977	-	Bacteria	Terrabacteria group	Actinobacteria	Actinomycetia	Corynebacteriales	Corynebacteriaceae	Corynebacterium	451
COCCU_RS10705	NZ_CP046455.1	['PRK01490']	WP_156231500.1	GCA_009734425	2331473	2332822	-	Bacteria	Terrabacteria group	Actinobacteria	Actinomycetia	Corynebacteriales	Corynebacteriaceae	Corynebacterium	449
G7Y29_RS08330	NZ_CP064955.1	['PRK01490']	WP_165004471.1	GCA_011038645	1712207	1713577	-	Bacteria	Terrabacteria group	Actinobacteria	Actinomycetia	Corynebacteriales	Corynebacteriaceae	Corynebacterium	456
G7Y31_RS08965	NZ_CP064954.1	['PRK01490']	WP_165009512.1	GCA_011038655	1911167	1912519	-	Bacteria	Terrabacteria group	Actinobacteria	Actinomycetia	Corynebacteriales	Corynebacteriaceae	Corynebacterium	450
HW450_RS10575	NZ_CP059833.1	['PRK01490']	WP_182385578.1	GCA_014117265	2176183	2177535	+	Bacteria	Terrabacteria group	Actinobacteria	Actinomycetia	Corynebacteriales	Corynebacteriaceae	Corynebacterium	450
H0194_RS03205	NZ_CP059404.1	['PRK01490']	WP_185176417.1	GCA_014217255	689857	691212	-	Bacteria	Terrabacteria group	Actinobacteria	Actinomycetia	Corynebacteriales	Corynebacteriaceae	Corynebacterium	451
GP473_RS02580	NZ_CP046883.1	['PRK01490']	WP_185769263.1	GCA_014262665	631251	632771	+	Bacteria	Terrabacteria group	Actinobacteria	Actinomycetia	Corynebacteriales	Corynebacteriaceae	Corynebacterium	506
IAU68_RS09035	NZ_CP061032.1	['PRK01490']	WP_171192963.1	GCA_014490555	1827940	1829292	-	Bacteria	Terrabacteria group	Actinobacteria	Actinomycetia	Corynebacteriales	Corynebacteriaceae	Corynebacterium	450
IAU67_RS02615	NZ_CP061033.1	['PRK01490']	WP_151842946.1	GCA_014490575	589605	590984	+	Bacteria	Terrabacteria group	Actinobacteria	Actinomycetia	Corynebacteriales	Corynebacteriaceae	Corynebacterium	459
IRY30_RS07740	NZ_JADKMY010000002.1	['PRK01490']	WP_228503277.1	GCA_015351405	306703	308211	-	Bacteria	Terrabacteria group	Actinobacteria	Actinomycetia	Corynebacteriales	Corynebacteriaceae	Corynebacterium	502
IW254_RS05755	NZ_JADOUE010000001.1	['PRK01490']	WP_231375873.1	GCA_015752125	1272597	1274006	-	Bacteria	Terrabacteria group	Actinobacteria	Actinomycetia	Corynebacteriales	Corynebacteriaceae	Corynebacterium	469
I6I12_RS03500	NZ_CP067012.1	['PRK01490']	WP_023020916.1	GCA_016599755	699994	701352	+	Bacteria	Terrabacteria group	Actinobacteria	Actinomycetia	Corynebacteriales	Corynebacteriaceae	Corynebacterium	452
GWO59_RS06515	NZ_JAACCD020000001.1	['PRK01490']	WP_234459183.1	GCA_016628615	1383062	1384396	-	Bacteria	Terrabacteria group	Actinobacteria	Actinomycetia	Corynebacteriales	Corynebacteriaceae	Corynebacterium	444
I6I72_RS10390	NZ_CP068158.1	['PRK01490']	WP_049063317.1	GCA_016728105	2216780	2218138	+	Bacteria	Terrabacteria group	Actinobacteria	Actinomycetia	Corynebacteriales	Corynebacteriaceae	Corynebacterium	452
I6I74_RS02680	NZ_CP068156.1	['PRK01490']	WP_005324044.1	GCA_016728365	563372	564730	-	Bacteria	Terrabacteria group	Actinobacteria	Actinomycetia	Corynebacteriales	Corynebacteriaceae	Corynebacterium	452
I6I68_RS03855	NZ_CP068162.1	['PRK01490']	WP_005389176.1	GCA_016728645	818669	820009	+	Bacteria	Terrabacteria group	Actinobacteria	Actinomycetia	Corynebacteriales	Corynebacteriaceae	Corynebacterium	446
I6I69_RS08195	NZ_CP068161.1	['PRK01490']	WP_018120932.1	GCA_016728665	1824085	1825488	+	Bacteria	Terrabacteria group	Actinobacteria	Actinomycetia	Corynebacteriales	Corynebacteriaceae	Corynebacterium	467
I6I65_RS10845	NZ_CP068168.1	['PRK01490']	WP_141737472.1	GCA_016728725	2455583	2457046	+	Bacteria	Terrabacteria group	Actinobacteria	Actinomycetia	Corynebacteriales	Corynebacteriaceae	Corynebacterium	487
GW964_RS09830	NZ_JAADJX010000001.1	['PRK01490']	WP_238397346.1	GCA_016785885	2110901	2112238	-	Bacteria	Terrabacteria group	Actinobacteria	Actinomycetia	Corynebacteriales	Corynebacteriaceae	Corynebacterium	445
LA329_RS09565	NZ_CP083647.1	['PRK01490']	WP_224207817.1	GCA_020097615	2212277	2213752	-	Bacteria	Terrabacteria group	Actinobacteria	Actinomycetia	Corynebacteriales	Corynebacteriaceae	Corynebacterium	491
LH390_RS08755	NZ_CP085051.1	['PRK01490']	WP_227281674.1	GCA_020616335	1920983	1922380	-	Bacteria	Terrabacteria group	Actinobacteria	Actinomycetia	Corynebacteriales	Corynebacteriaceae	Corynebacterium	465
SCMU_RS11500	NZ_AP024525.1	['PRK01490']	WP_229229296.1	GCA_020886775	2411594	2412976	-	Bacteria	Terrabacteria group	Actinobacteria	Actinomycetia	Corynebacteriales	Corynebacteriaceae	Corynebacterium	460
L1O03_RS09885	NZ_JAKGSI010000005.1	['PRK01490']	WP_236119611.1	GCA_021568315	74000	75361	+	Bacteria	Terrabacteria group	Actinobacteria	Actinomycetia	Corynebacteriales	Corynebacteriaceae	Corynebacterium	453
L3H51_RS06695	NZ_JAKLTK010000004.1	['PRK01490']	WP_204087245.1	GCA_022012575	187115	188602	-	Bacteria	Terrabacteria group	Actinobacteria	Actinomycetia	Corynebacteriales	Corynebacteriaceae	Corynebacterium	495
BN4252_RS01720	NZ_LT546025.1	['PRK01490']	WP_066524600.1	GCA_900078305	98242	99624	-	Bacteria	Terrabacteria group	Actinobacteria	Actinomycetia	Corynebacteriales	Corynebacteriaceae	Corynebacterium	460
BN9444_RS12210	NZ_LT596208.1	['PRK01490']	WP_066490482.1	GCA_900092335	1691260	1692618	-	Bacteria	Terrabacteria group	Actinobacteria	Actinomycetia	Corynebacteriales	Corynebacteriaceae	Corynebacterium	452
BLS40_RS05600	NZ_LT629700.1	['PRK01490']	WP_092149859.1	GCA_900103625	1172062	1173465	-	Bacteria	Terrabacteria group	Actinobacteria	Actinomycetia	Corynebacteriales	Corynebacteriaceae	Corynebacterium	467
BLU69_RS02270	NZ_FNRU01000002.1	['PRK01490']	WP_092100522.1	GCA_900105505	473219	474571	-	Bacteria	Terrabacteria group	Actinobacteria	Actinomycetia	Corynebacteriales	Corynebacteriaceae	Corynebacterium	450
BMZ01_RS02140	NZ_FOPJ01000002.1	['PRK01490']	WP_092283959.1	GCA_900113445	122102	123526	+	Bacteria	Terrabacteria group	Actinobacteria	Actinomycetia	Corynebacteriales	Corynebacteriaceae	Corynebacterium	474
CZ338_RS07590	NZ_LT706965.1	['PRK01490']	WP_087117653.1	GCA_900155535	85301	86701	+	Bacteria	Terrabacteria group	Actinobacteria	Actinomycetia	Corynebacteriales	Corynebacteriaceae	Corynebacterium	466
BW938_RS08645	NZ_FTOF01000010.1	['PRK01490']	WP_076599638.1	GCA_900156665	30430	31836	+	Bacteria	Terrabacteria group	Actinobacteria	Actinomycetia	Corynebacteriales	Corynebacteriaceae	Corynebacterium	468
B7E02_RS05240	NZ_LT821239.1	['PRK01490']	WP_080793699.1	GCA_900169525	1098441	1099799	+	Bacteria	Terrabacteria group	Actinobacteria	Actinomycetia	Corynebacteriales	Corynebacteriaceae	Corynebacterium	452
CAN57_RS01140	NZ_LT839618.1	['PRK01490']	WP_085956721.1	GCA_900176865	226681	228033	-	Bacteria	Terrabacteria group	Actinobacteria	Actinomycetia	Corynebacteriales	Corynebacteriaceae	Corynebacterium	450
B9Y70_RS00565	NZ_FXAR01000001.1	['PRK01490']	WP_085548313.1	GCA_900177745	106552	107910	+	Bacteria	Terrabacteria group	Actinobacteria	Actinomycetia	Corynebacteriales	Corynebacteriaceae	Corynebacterium	452
CKV97_RS09620	NZ_LT906467.1	['PRK01490']	WP_038592064.1	GCA_900187215	2049921	2051309	-	Bacteria	Terrabacteria group	Actinobacteria	Actinomycetia	Corynebacteriales	Corynebacteriaceae	Corynebacterium	462
CKV82_RS04090	NZ_LT906481.1	['PRK01490']	WP_041628496.1	GCA_900187235	943006	944568	-	Bacteria	Terrabacteria group	Actinobacteria	Actinomycetia	Corynebacteriales	Corynebacteriaceae	Corynebacterium	520
CKV99_RS01915	NZ_LT906473.1	['PRK01490']	WP_092257627.1	GCA_900187295	401593	403011	+	Bacteria	Terrabacteria group	Actinobacteria	Actinomycetia	Corynebacteriales	Corynebacteriaceae	Corynebacterium	472
NCTC11397BIS_RS05455	NZ_OANN01000078.1	['PRK01490']	WP_159461324.1	GCA_900205605	12744	14090	-	Bacteria	Terrabacteria group	Actinobacteria	Actinomycetia	Corynebacteriales	Corynebacteriaceae	Corynebacterium	448
CS919_RS09190	NZ_OCTS01000007.1	['PRK01490']	WP_099299178.1	GCA_900232865	143051	144589	+	Bacteria	Terrabacteria group	Actinobacteria	Actinomycetia	Corynebacteriales	Corynebacteriaceae	Corynebacterium	512
DYZ02_RS09380	NZ_LS990887.1	['PRK01490']	WP_115685996.1	GCA_900411315	1917472	1918863	+	Bacteria	Terrabacteria group	Actinobacteria	Actinomycetia	Corynebacteriales	Corynebacteriaceae	Corynebacterium	463
DYH38_RS02060	NZ_UFXQ01000001.1	['PRK01490']	WP_018582167.1	GCA_900447205	447490	448875	-	Bacteria	Terrabacteria group	Actinobacteria	Actinomycetia	Corynebacteriales	Corynebacteriaceae	Corynebacterium	461
DQN72_RS01190	NZ_LS483464.1	['PRK01490']	WP_098389026.1	GCA_900478035	256666	258015	-	Bacteria	Terrabacteria group	Actinobacteria	Actinomycetia	Corynebacteriales	Corynebacteriaceae	Corynebacterium	449
DQN65_RS02660	NZ_LS483460.1	['PRK01490']	WP_039676425.1	GCA_900478045	598324	599682	+	Bacteria	Terrabacteria group	Actinobacteria	Actinomycetia	Corynebacteriales	Corynebacteriaceae	Corynebacterium	452
E0E18_RS13160	NZ_LR131107.1	['PRK01490']	WP_066584776.1	GCA_900626215	183158	184537	+	Bacteria	Terrabacteria group	Actinobacteria	Actinomycetia	Corynebacteriales	Corynebacteriaceae	Corynebacterium	459
FXZ06_RS10150	NZ_LR698967.1	['PRK01490']	WP_003847278.1	GCA_902381765	2221646	2223040	-	Bacteria	Terrabacteria group	Actinobacteria	Actinomycetia	Corynebacteriales	Corynebacteriaceae	Corynebacterium	464
CIP100161_RS09030	NZ_LR738855.1	['PRK01490']	WP_155873755.1	GCA_902702935	1837635	1838981	-	Bacteria	Terrabacteria group	Actinobacteria	Actinomycetia	Corynebacteriales	Corynebacteriaceae	Corynebacterium	448
ON04_RS04745	NZ_AGFF01000008.1	['PRK01490']	WP_010540439.1	GCA_000226215	32980	34362	+	Bacteria	Terrabacteria group	Actinobacteria	Actinomycetia	Corynebacteriales	Dietziaceae	Dietzia	460
DCI01S_RS06535	NZ_BCSW01000012.1	['PRK01490']	WP_061228472.1	GCA_001571065	14204	15601	+	Bacteria	Terrabacteria group	Actinobacteria	Actinomycetia	Corynebacteriales	Dietziaceae	Dietzia	465
BJL86_RS05900	NZ_CP015961.1	['PRK01490']	WP_067471432.1	GCA_001659785	1282653	1284059	+	Bacteria	Terrabacteria group	Actinobacteria	Actinomycetia	Corynebacteriales	Dietziaceae	Dietzia	468
CEY15_RS10740	NZ_NTGA01000018.1	['PRK01490']	WP_017835696.1	GCA_002289575	99282	100700	-	Bacteria	Terrabacteria group	Actinobacteria	Actinomycetia	Corynebacteriales	Dietziaceae	Dietzia	472
A6035_RS05650	NZ_CP015449.1	['PRK01490']	WP_108846966.1	GCA_003096075	1247662	1249059	+	Bacteria	Terrabacteria group	Actinobacteria	Actinomycetia	Corynebacteriales	Dietziaceae	Dietzia	465
A6048_RS05525	NZ_CP015453.1	['PRK01490']	WP_107748148.1	GCA_003096095	1224376	1225791	+	Bacteria	Terrabacteria group	Actinobacteria	Actinomycetia	Corynebacteriales	Dietziaceae	Dietzia	471
G6016_RS11635	NZ_JAALDM010000194.1	['PRK01490']	WP_187354533.1	GCA_014144865	6454	7830	-	Bacteria	Terrabacteria group	Actinobacteria	Actinomycetia	Corynebacteriales	Dietziaceae	Dietzia	458
G6028_RS08215	NZ_JAALEA010000212.1	['PRK01490']	WP_194306907.1	GCA_014145145	5961	7346	-	Bacteria	Terrabacteria group	Actinobacteria	Actinomycetia	Corynebacteriales	Dietziaceae	Dietzia	461
K3888_RS13660	NZ_JAIFXZ010000013.1	['PRK01490']	WP_230930825.1	GCA_021033825	91950	93338	+	Bacteria	Terrabacteria group	Actinobacteria	Actinomycetia	Corynebacteriales	Dietziaceae	Dietzia	462
FN843_RS12430	NZ_FXTG01000006.1	['PRK01490']	WP_154830471.1	GCA_900182685	109016	110419	-	Bacteria	Terrabacteria group	Actinobacteria	Actinomycetia	Corynebacteriales	Dietziaceae	Dietzia	467
GBRO_RS10145	NC_013441.1	['PRK01490']	WP_012833858.1	GCA_000024785	2173855	2175219	+	Bacteria	Terrabacteria group	Actinobacteria	Actinomycetia	Corynebacteriales	Gordoniaceae	Gordonia	454
SCNU_RS07730	NZ_AEUD01000005.1	['PRK01490']	WP_009678798.1	GCA_000192435	122974	124338	+	Bacteria	Terrabacteria group	Actinobacteria	Actinomycetia	Corynebacteriales	Gordoniaceae	Gordonia	454
GOARA_RS07310	NZ_BAEE01000043.1	['PRK01490']	WP_007321696.1	GCA_000241265	102574	103920	+	Bacteria	Terrabacteria group	Actinobacteria	Actinomycetia	Corynebacteriales	Gordoniaceae	Gordonia	448
GOEFS_RS08245	NZ_BAEH01000046.1	['PRK01490']	WP_007317441.1	GCA_000241305	62120	63469	-	Bacteria	Terrabacteria group	Actinobacteria	Actinomycetia	Corynebacteriales	Gordoniaceae	Gordonia	449
GPOL_RS09735	NC_016906.1	['PRK01490']	WP_014359725.1	GCA_000247715	2214767	2216194	+	Bacteria	Terrabacteria group	Actinobacteria	Actinomycetia	Corynebacteriales	Gordoniaceae	Gordonia	475
GOSPT_RS17330	NZ_BAFC01000112.1	['PRK01490']	WP_005207745.1	GCA_000248055	2282	3679	-	Bacteria	Terrabacteria group	Actinobacteria	Actinomycetia	Corynebacteriales	Gordoniaceae	Gordonia	465
GORHZ_RS26705	NZ_BAHC01000223.1	['PRK01490']	WP_157205372.1	GCA_000298195	3009	4457	+	Bacteria	Terrabacteria group	Actinobacteria	Actinomycetia	Corynebacteriales	Gordoniaceae	Gordonia	482
GONAM_RS10645	NZ_BAHE01000016.1	['PRK01490']	WP_006866775.1	GCA_000298235	72532	73893	+	Bacteria	Terrabacteria group	Actinobacteria	Actinomycetia	Corynebacteriales	Gordoniaceae	Gordonia	453
GOACH_RS15405	NZ_BANR01000017.1	['PRK01490']	WP_005176555.1	GCA_000332975	22933	24318	+	Bacteria	Terrabacteria group	Actinobacteria	Actinomycetia	Corynebacteriales	Gordoniaceae	Gordonia	461
GOHSU_RS08695	NZ_BANT01000022.1	['PRK01490']	WP_005939888.1	GCA_000333015	12215	13570	-	Bacteria	Terrabacteria group	Actinobacteria	Actinomycetia	Corynebacteriales	Gordoniaceae	Gordonia	451
GSI01S_RS11035	NZ_BANU01000015.1	['PRK01490']	WP_006896635.1	GCA_000333035	119974	121344	+	Bacteria	Terrabacteria group	Actinobacteria	Actinomycetia	Corynebacteriales	Gordoniaceae	Gordonia	456
GS4_RS14345	NZ_BANX01000020.1	['PRK01490']	WP_007621749.1	GCA_000334455	116819	118165	-	Bacteria	Terrabacteria group	Actinobacteria	Actinomycetia	Corynebacteriales	Gordoniaceae	Gordonia	448
GM1_RS09595	NZ_BAOP01000012.1	['PRK01490']	WP_008378354.1	GCA_000344135	63851	65203	+	Bacteria	Terrabacteria group	Actinobacteria	Actinomycetia	Corynebacteriales	Gordoniaceae	Gordonia	450
G528_RS0110325	NZ_AUHE01000010.1	['PRK01490']	WP_026918897.1	GCA_000423025	114090	115445	+	Bacteria	Terrabacteria group	Actinobacteria	Actinomycetia	Corynebacteriales	Gordoniaceae	Gordonia	451
ABW18_RS00245	NZ_LDTZ01000013.1	['PRK01490']	WP_049697047.1	GCA_001186365	37913	39307	+	Bacteria	Terrabacteria group	Actinobacteria	Actinomycetia	Corynebacteriales	Gordoniaceae	Gordonia	464
ACH46_RS08165	NZ_CP011853.1	['PRK01490']	WP_062392464.1	GCA_001305675	1759546	1760916	+	Bacteria	Terrabacteria group	Actinobacteria	Actinomycetia	Corynebacteriales	Gordoniaceae	Gordonia	456
GD1_RS01275	NZ_BCNF01000007.1	['PRK01490']	WP_059035141.1	GCA_001485495	40323	41675	-	Bacteria	Terrabacteria group	Actinobacteria	Actinomycetia	Corynebacteriales	Gordoniaceae	Gordonia	450
GH2_RS14150	NZ_BCWU01000008.1	['PRK01490']	WP_066169294.1	GCA_001592365	28953	30332	-	Bacteria	Terrabacteria group	Actinobacteria	Actinomycetia	Corynebacteriales	Gordoniaceae	Gordonia	459
CA982_RS19570	NZ_NGFO01000026.1	['PRK01490']	WP_158097823.1	GCA_002149015	7658	9025	+	Bacteria	Terrabacteria group	Actinobacteria	Actinomycetia	Corynebacteriales	Gordoniaceae	Gordonia	455
C6V83_RS08690	NZ_CP027433.1	['PRK01490']	WP_105942065.1	GCA_002993285	1905396	1906748	+	Bacteria	Terrabacteria group	Actinobacteria	Actinomycetia	Corynebacteriales	Gordoniaceae	Gordonia	450
EF294_RS15950	NZ_RKMH01000012.1	['PRK01490']	WP_123931841.1	GCA_003797185	62663	64096	-	Bacteria	Terrabacteria group	Actinobacteria	Actinomycetia	Corynebacteriales	Gordoniaceae	Gordonia	477
D7316_RS02735	NZ_CP033972.1	['PRK01490']	WP_124706934.1	GCA_003855095	583985	585349	+	Bacteria	Terrabacteria group	Actinobacteria	Actinomycetia	Corynebacteriales	Gordoniaceae	Gordonia	454
C5O27_RS13005	NZ_CP027114.1	['PRK01490']	WP_127962877.1	GCA_004011905	2870494	2871858	+	Bacteria	Terrabacteria group	Actinobacteria	Actinomycetia	Corynebacteriales	Gordoniaceae	Gordonia	454
FO044_RS05550	NZ_CP041763.1	['PRK01490']	WP_186290592.1	GCA_007559005	1220806	1222176	+	Bacteria	Terrabacteria group	Actinobacteria	Actinomycetia	Corynebacteriales	Gordoniaceae	Gordonia	456
GII34_RS09395	NZ_CP045805.1	['PRK01490']	WP_005185014.1	GCA_009914515	2110638	2111987	+	Bacteria	Terrabacteria group	Actinobacteria	Actinomycetia	Corynebacteriales	Gordoniaceae	Gordonia	449
GII33_RS08845	NZ_CP045806.1	['PRK01490']	WP_213248664.1	GCA_009914535	2015220	2016575	+	Bacteria	Terrabacteria group	Actinobacteria	Actinomycetia	Corynebacteriales	Gordoniaceae	Gordonia	451
nbrcactino_RS08005	NZ_BJOU01000001.1	['PRK01490']	WP_161926872.1	GCA_009932435	1701834	1703186	+	Bacteria	Terrabacteria group	Actinobacteria	Actinomycetia	Corynebacteriales	Gordoniaceae	Gordonia	450
GYB83_RS14005	NZ_BJOV01000005.1	['PRK01490']	WP_161896046.1	GCA_009932475	602634	603983	+	Bacteria	Terrabacteria group	Actinobacteria	Actinomycetia	Corynebacteriales	Gordoniaceae	Gordonia	449
HH308_RS00420	NZ_JABBNB010000001.1	['PRK01490']	WP_211188046.1	GCA_012933505	94277	95608	+	Bacteria	Terrabacteria group	Actinobacteria	Actinomycetia	Corynebacteriales	Gordoniaceae	Gordonia	443
H1R19_RS09835	NZ_CP059491.1	['PRK01490']	WP_219851313.1	GCA_014041935	2218356	2219720	+	Bacteria	Terrabacteria group	Actinobacteria	Actinomycetia	Corynebacteriales	Gordoniaceae	Gordonia	454
H3V45_RS14905	NZ_CP059694.1	['PRK01490']	WP_182372025.1	GCA_014070455	3122088	3123449	+	Bacteria	Terrabacteria group	Actinobacteria	Actinomycetia	Corynebacteriales	Gordoniaceae	Gordonia	453
BKA16_RS12625	NZ_JACIFP010000001.1	['PRK01490']	WP_221247337.1	GCA_014197435	2771335	2772672	+	Bacteria	Terrabacteria group	Actinobacteria	Actinomycetia	Corynebacteriales	Gordoniaceae	Gordonia	445
IEW22_RS09160	NZ_BMGC01000010.1	['PRK01490']	WP_188586310.1	GCA_014639795	62864	64249	-	Bacteria	Terrabacteria group	Actinobacteria	Actinomycetia	Corynebacteriales	Gordoniaceae	Gordonia	461
IDF66_RS18790	NZ_JACWMS010000004.1	['PRK01490']	WP_223309892.1	GCA_014673215	136979	138364	+	Bacteria	Terrabacteria group	Actinobacteria	Actinomycetia	Corynebacteriales	Gordoniaceae	Gordonia	461
LK459_RS00495	NZ_CP085974.1	['PRK01490']	WP_007240594.1	GCA_020735545	101569	102966	-	Bacteria	Terrabacteria group	Actinobacteria	Actinomycetia	Corynebacteriales	Gordoniaceae	Gordonia	465
IHQ52_RS17730	NZ_CP091855.1	['PRK01490']	WP_006437194.1	GCA_022059885	3871054	3872418	-	Bacteria	Terrabacteria group	Actinobacteria	Actinomycetia	Corynebacteriales	Gordoniaceae	Gordonia	454
MUG78_RS12700	NZ_JALKBW010000001.1	['PRK01490']	WP_246995308.1	GCA_023017165	2807296	2808822	+	Bacteria	Terrabacteria group	Actinobacteria	Actinomycetia	Corynebacteriales	Gordoniaceae	Gordonia	508
MVF96_RS10050	NZ_CP095552.1	['PRK01490']	WP_068972583.1	GCA_023078355	2222993	2224360	+	Bacteria	Terrabacteria group	Actinobacteria	Actinomycetia	Corynebacteriales	Gordoniaceae	Gordonia	455
BLU62_RS09585	NZ_FNLM01000034.1	['PRK01490']	WP_074849279.1	GCA_900105725	927969	929330	-	Bacteria	Terrabacteria group	Actinobacteria	Actinomycetia	Corynebacteriales	Gordoniaceae	Gordonia	453
E1P53_RS05675	NZ_CAACYD010000005.1	['PRK01490']	WP_131733678.1	GCA_900683595	767608	768966	-	Bacteria	Terrabacteria group	Actinobacteria	Actinomycetia	Corynebacteriales	Gordoniaceae	Gordonia	452
FQU14_RS10705	NZ_CABEIC010000002.1	['PRK01490']	WP_004019613.1	GCA_901542405	2348602	2349969	+	Bacteria	Terrabacteria group	Actinobacteria	Actinomycetia	Corynebacteriales	Gordoniaceae	Gordonia	455
G341_RS0113060	NZ_AQYG01000048.1	['PRK01490']	WP_018179592.1	GCA_000380485	101693	103039	+	Bacteria	Terrabacteria group	Actinobacteria	Actinomycetia	Corynebacteriales	Gordoniaceae	Jongsikchunia	448
MB1_RS05770	NZ_BCRN01000003.1	['PRK01490']	WP_066904694.1	GCA_001552615	219235	220674	-	Bacteria	Terrabacteria group	Actinobacteria	Actinomycetia	Corynebacteriales	Gordoniaceae	Millisia	479
KV203_RS05880	NZ_CP079105.1	['PRK01490']	WP_066469234.1	GCA_019285775	1265556	1267004	+	Bacteria	Terrabacteria group	Actinobacteria	Actinomycetia	Corynebacteriales	Gordoniaceae	Skermania	482
IY73_RS06755	NZ_CP009312.1	['PRK01490']	WP_053979129.1	GCA_001293125	1587089	1588459	+	Bacteria	Terrabacteria group	Actinobacteria	Actinomycetia	Corynebacteriales	Lawsonellaceae	Lawsonella	456
AS9A_RS05270	NC_015564.1	['PRK01490']	WP_013805888.1	GCA_000214175	1123159	1124568	+	Bacteria	Terrabacteria group	Actinobacteria	Actinomycetia	Corynebacteriales	Mycobacteriaceae	Hoyosella	469
HAL02_RS05980	NZ_BDDI01000004.1	['PRK01490']	WP_064439519.1	GCA_001653095	269639	271048	-	Bacteria	Terrabacteria group	Actinobacteria	Actinomycetia	Corynebacteriales	Mycobacteriaceae	Hoyosella	469
FXO18_RS12500	NZ_VSSO01000004.1	['PRK01490']	WP_149361463.1	GCA_008312885	158371	159786	-	Bacteria	Terrabacteria group	Actinobacteria	Actinomycetia	Corynebacteriales	Mycobacteriaceae	Hoyosella	471
IEW73_RS13165	NZ_BMJH01000003.1	['PRK01490']	WP_188675928.1	GCA_014643175	311711	313135	-	Bacteria	Terrabacteria group	Actinobacteria	Actinomycetia	Corynebacteriales	Mycobacteriaceae	Hoyosella	474
HT102_RS04195	NZ_JACYWE010000002.1	['PRK01490']	WP_225443214.1	GCA_014841105	154389	155810	-	Bacteria	Terrabacteria group	Actinobacteria	Actinomycetia	Corynebacteriales	Mycobacteriaceae	Hoyosella	473
MKAN_RS05210	NC_022663.1	['PRK01490']	WP_023365894.1	GCA_000157895	1223623	1225125	-	Bacteria	Terrabacteria group	Actinobacteria	Actinomycetia	Corynebacteriales	Mycobacteriaceae	Mycobacterium	500
HMPREF0591_RS15265	NZ_GG770554.1	['PRK01490']	WP_007169487.1	GCA_000164135	1131341	1132732	+	Bacteria	Terrabacteria group	Actinobacteria	Actinomycetia	Corynebacteriales	Mycobacteriaceae	Mycobacterium	463
Rv2462c	NC_000962.3	['PRK01490']	WP_003899331.1	GCA_000195955	2763891	2765291	-	Bacteria	Terrabacteria group	Actinobacteria	Actinomycetia	Corynebacteriales	Mycobacteriaceae	Mycobacterium	466
MCOL_RS18420	NZ_AFVW02000005.1	['PRK01490']	WP_007774149.1	GCA_000222105	387531	388934	+	Bacteria	Terrabacteria group	Actinobacteria	Actinomycetia	Corynebacteriales	Mycobacteriaceae	Mycobacterium	467
MCAN_RS13115	NC_015848.1	['PRK01490']	WP_003412652.1	GCA_000253375	2827123	2828523	-	Bacteria	Terrabacteria group	Actinobacteria	Actinomycetia	Corynebacteriales	Mycobacteriaceae	Mycobacterium	466
B586_RS13480	NZ_CP011883.2	['PRK01490']	WP_047315723.1	GCA_000340435	2872164	2873573	-	Bacteria	Terrabacteria group	Actinobacteria	Actinomycetia	Corynebacteriales	Mycobacteriaceae	Mycobacterium	469
T428_RS0115890	NZ_JAGZ01000006.1	['PRK01490']	WP_025737258.1	GCA_000526915	253555	254940	-	Bacteria	Terrabacteria group	Actinobacteria	Actinomycetia	Corynebacteriales	Mycobacteriaceae	Mycobacterium	461
BN972_RS13020	NZ_HG964937.1	['PRK01490']	WP_036358429.1	GCA_000613245	536234	537691	+	Bacteria	Terrabacteria group	Actinobacteria	Actinomycetia	Corynebacteriales	Mycobacteriaceae	Mycobacterium	485
MAVA5_RS07880	NZ_AUZQ01000015.1	['PRK01490']	WP_003875847.1	GCA_000696715	265294	266688	+	Bacteria	Terrabacteria group	Actinobacteria	Actinomycetia	Corynebacteriales	Mycobacteriaceae	Mycobacterium	464
MLPF_RS09935	NZ_CP083405.1	['PRK01490']	WP_045843188.1	GCA_000975265	2086867	2088267	-	Bacteria	Terrabacteria group	Actinobacteria	Actinomycetia	Corynebacteriales	Mycobacteriaceae	Mycobacterium	466
ABW17_RS16920	NZ_LDPP01000023.1	['PRK01490']	WP_047323151.1	GCA_001021495	82135	83565	+	Bacteria	Terrabacteria group	Actinobacteria	Actinomycetia	Corynebacteriales	Mycobacteriaceae	Mycobacterium	476
ABW16_RS14675	NZ_LDPO01000012.1	['PRK01490']	WP_047319924.1	GCA_001021505	43154	44596	+	Bacteria	Terrabacteria group	Actinobacteria	Actinomycetia	Corynebacteriales	Mycobacteriaceae	Mycobacterium	480
BN1232_RS20700	NZ_CTEE01000001.1	['PRK01490']	WP_175364500.1	GCA_001373395	4464681	4466084	-	Bacteria	Terrabacteria group	Actinobacteria	Actinomycetia	Corynebacteriales	Mycobacteriaceae	Mycobacterium	467
BN2760_RS12705	NZ_CTEC01000001.1	['PRK01490']	WP_085239060.1	GCA_001373515	2596878	2598287	-	Bacteria	Terrabacteria group	Actinobacteria	Actinomycetia	Corynebacteriales	Mycobacteriaceae	Mycobacterium	469
ASU04_RS07580	NZ_LLXQ01000010.1	['PRK01490']	WP_045374488.1	GCA_001439515	40435	41802	-	Bacteria	Terrabacteria group	Actinobacteria	Actinomycetia	Corynebacteriales	Mycobacteriaceae	Mycobacterium	455
AU192_RS13425	NZ_LQIR01000023.1	['PRK01490']	WP_064397396.1	GCA_001499925	105713	107116	-	Bacteria	Terrabacteria group	Actinobacteria	Actinomycetia	Corynebacteriales	Mycobacteriaceae	Mycobacterium	467
BHQ20_RS01795	NZ_MIHB01000002.1	['PRK01490']	WP_069417370.1	GCA_001722345	169556	171016	+	Bacteria	Terrabacteria group	Actinobacteria	Actinomycetia	Corynebacteriales	Mycobacteriaceae	Mycobacterium	486
BKN37_RS22135	NZ_MLQM01000168.1	['PRK01490']	WP_071029100.1	GCA_001854525	8814	10181	-	Bacteria	Terrabacteria group	Actinobacteria	Actinomycetia	Corynebacteriales	Mycobacteriaceae	Mycobacterium	455
BRW65_RS29185	NZ_MPNT01000050.1	['PRK01490']	WP_073880686.1	GCA_001907675	20401	21798	+	Bacteria	Terrabacteria group	Actinobacteria	Actinomycetia	Corynebacteriales	Mycobacteriaceae	Mycobacterium	465
BKG60_RS07990	NZ_MLCL01000029.1	['PRK01490']	WP_070189021.1	GCA_001942625	1037	2431	+	Bacteria	Terrabacteria group	Actinobacteria	Actinomycetia	Corynebacteriales	Mycobacteriaceae	Mycobacterium	464
BST14_RS15635	NZ_MVHG01000037.1	['PRK01490']	WP_083065256.1	GCA_002086125	32586	34019	+	Bacteria	Terrabacteria group	Actinobacteria	Actinomycetia	Corynebacteriales	Mycobacteriaceae	Mycobacterium	477
BST12_RS23155	NZ_MVHE01000058.1	['PRK01490']	WP_170062183.1	GCA_002086155	27223	28638	-	Bacteria	Terrabacteria group	Actinobacteria	Actinomycetia	Corynebacteriales	Mycobacteriaceae	Mycobacterium	471
BST19_RS19510	NZ_MVHL01000035.1	['PRK01490']	WP_033726746.1	GCA_002086165	15619	17013	-	Bacteria	Terrabacteria group	Actinobacteria	Actinomycetia	Corynebacteriales	Mycobacteriaceae	Mycobacterium	464
BST13_RS00215	NZ_MVHF01000001.1	['PRK01490']	WP_083159425.1	GCA_002086485	53742	55133	+	Bacteria	Terrabacteria group	Actinobacteria	Actinomycetia	Corynebacteriales	Mycobacteriaceae	Mycobacterium	463
BST11_RS09540	NZ_MVHD01000012.1	['PRK01490']	WP_083137692.1	GCA_002086635	8952	10334	-	Bacteria	Terrabacteria group	Actinobacteria	Actinomycetia	Corynebacteriales	Mycobacteriaceae	Mycobacterium	460
BST44_RS00675	NZ_MVIJ01000001.1	['PRK01490']	WP_083174355.1	GCA_002086735	173781	175172	-	Bacteria	Terrabacteria group	Actinobacteria	Actinomycetia	Corynebacteriales	Mycobacteriaceae	Mycobacterium	463
BST46_RS13835	NZ_MVIL01000040.1	['PRK01490']	WP_062888111.1	GCA_002086775	30115	31509	+	Bacteria	Terrabacteria group	Actinobacteria	Actinomycetia	Corynebacteriales	Mycobacteriaceae	Mycobacterium	464
B4U45_RS05545	NZ_MWQA01000001.1	['PRK01490']	WP_082275541.1	GCA_002086915	1244614	1246095	-	Bacteria	Terrabacteria group	Actinobacteria	Actinomycetia	Corynebacteriales	Mycobacteriaceae	Mycobacterium	493
AWC08_RS26555	NZ_LQOY01000207.1	['PRK01490']	WP_069435284.1	GCA_002101675	172668	174170	-	Bacteria	Terrabacteria group	Actinobacteria	Actinomycetia	Corynebacteriales	Mycobacteriaceae	Mycobacterium	500
AWC19_RS26300	NZ_LQPJ01000146.1	['PRK01490']	WP_085081022.1	GCA_002101785	8939	10408	-	Bacteria	Terrabacteria group	Actinobacteria	Actinomycetia	Corynebacteriales	Mycobacteriaceae	Mycobacterium	489
AWB89_RS04365	NZ_LQPM01000006.1	['PRK01490']	WP_158089802.1	GCA_002101815	206884	208266	+	Bacteria	Terrabacteria group	Actinobacteria	Actinomycetia	Corynebacteriales	Mycobacteriaceae	Mycobacterium	460
AWC23_RS07455	NZ_LQPR01000021.1	['PRK01490']	WP_085254964.1	GCA_002101875	216970	218403	+	Bacteria	Terrabacteria group	Actinobacteria	Actinomycetia	Corynebacteriales	Mycobacteriaceae	Mycobacterium	477
AWB93_RS22580	NZ_LQOK01000047.1	['PRK01490']	WP_169718659.1	GCA_002102025	146556	147977	-	Bacteria	Terrabacteria group	Actinobacteria	Actinomycetia	Corynebacteriales	Mycobacteriaceae	Mycobacterium	473
AWC07_RS19855	NZ_LQOX01000128.1	['PRK01490', 'NF033847']	WP_084293465.1	GCA_002102175	82503	84005	+	Bacteria	Terrabacteria group	Actinobacteria	Actinomycetia	Corynebacteriales	Mycobacteriaceae	Mycobacterium	500
AWC06_RS18905	NZ_LQOW01000031.1	['PRK01490']	WP_085199536.1	GCA_002102185	99554	100933	+	Bacteria	Terrabacteria group	Actinobacteria	Actinomycetia	Corynebacteriales	Mycobacteriaceae	Mycobacterium	459
AWC25_RS21460	NZ_LQPT01000101.1	['PRK01490']	WP_069399012.1	GCA_002102355	174719	176116	-	Bacteria	Terrabacteria group	Actinobacteria	Actinomycetia	Corynebacteriales	Mycobacteriaceae	Mycobacterium	465
AWC29_RS19515	NZ_LQPY01000030.1	['PRK01490']	WP_036470438.1	GCA_002102415	19791	21182	+	Bacteria	Terrabacteria group	Actinobacteria	Actinomycetia	Corynebacteriales	Mycobacteriaceae	Mycobacterium	463
B8W66_RS07855	NZ_NCXP01000006.1	['PRK01490']	WP_085324464.1	GCA_002104675	111109	112533	+	Bacteria	Terrabacteria group	Actinobacteria	Actinomycetia	Corynebacteriales	Mycobacteriaceae	Mycobacterium	474
B8W69_RS27335	NZ_NCXM01000044.1	['PRK01490']	WP_085292817.1	GCA_002104765	9092	10576	-	Bacteria	Terrabacteria group	Actinobacteria	Actinomycetia	Corynebacteriales	Mycobacteriaceae	Mycobacterium	494
BTO20_RS11805	NZ_CP020809.1	['PRK01490']	WP_087076031.1	GCA_002157835	2430883	2432274	+	Bacteria	Terrabacteria group	Actinobacteria	Actinomycetia	Corynebacteriales	Mycobacteriaceae	Mycobacterium	463
CEX88_RS04105	NZ_NKCO01000002.1	['PRK01490']	WP_094292566.1	GCA_002245615	303024	304427	+	Bacteria	Terrabacteria group	Actinobacteria	Actinomycetia	Corynebacteriales	Mycobacteriaceae	Mycobacterium	467
CKJ54_RS07610	NZ_CP023147.1	['PRK01490']	WP_067171175.1	GCA_002285715	1569608	1570990	+	Bacteria	Terrabacteria group	Actinobacteria	Actinomycetia	Corynebacteriales	Mycobacteriaceae	Mycobacterium	460
MSG_RS17225	NZ_AP018164.1	['PRK01490']	WP_096441445.1	GCA_002356315	3680905	3682317	-	Bacteria	Terrabacteria group	Actinobacteria	Actinomycetia	Corynebacteriales	Mycobacteriaceae	Mycobacterium	470
CSQ99_RS23510	NZ_NVQE01000037.1	['PRK01490']	WP_099041415.1	GCA_002591975	22029	23453	-	Bacteria	Terrabacteria group	Actinobacteria	Actinomycetia	Corynebacteriales	Mycobacteriaceae	Mycobacterium	474
CSR00_RS07080	NZ_NVQF01000012.1	['PRK01490']	WP_176561936.1	GCA_002592005	6554	7978	-	Bacteria	Terrabacteria group	Actinobacteria	Actinomycetia	Corynebacteriales	Mycobacteriaceae	Mycobacterium	474
CQY23_RS04100	NZ_PDKV01000003.1	['PRK01490']	WP_062538954.1	GCA_002742165	84714	86081	+	Bacteria	Terrabacteria group	Actinobacteria	Actinomycetia	Corynebacteriales	Mycobacteriaceae	Mycobacterium	455
DB708_RS09370	NZ_BFCH01000013.1	['PRK01490']	WP_108921684.1	GCA_003112775	28083	29483	-	Bacteria	Terrabacteria group	Actinobacteria	Actinomycetia	Corynebacteriales	Mycobacteriaceae	Mycobacterium	466
DIJ64_RS08125	NZ_CP029543.1	['PRK01490']	WP_010908363.1	GCA_003253775	1739478	1740887	-	Bacteria	Terrabacteria group	Actinobacteria	Actinomycetia	Corynebacteriales	Mycobacteriaceae	Mycobacterium	469
DMB80_RS08825	NZ_QJUA01000008.1	['PRK01490']	WP_111509493.1	GCA_003254575	148048	149490	-	Bacteria	Terrabacteria group	Actinobacteria	Actinomycetia	Corynebacteriales	Mycobacteriaceae	Mycobacterium	480
MUBE_RS11550	NZ_QAYL01000022.1	['PRK01490']	WP_116540634.1	GCA_003408705	21638	22996	-	Bacteria	Terrabacteria group	Actinobacteria	Actinomycetia	Corynebacteriales	Mycobacteriaceae	Mycobacterium	452
MPSD_RS19080	NZ_AP018410.1	['PRK01490']	WP_086085199.1	GCA_003584745	4201224	4202693	-	Bacteria	Terrabacteria group	Actinobacteria	Actinomycetia	Corynebacteriales	Mycobacteriaceae	Mycobacterium	489
C0J29_RS21090	NZ_CP025546.1	['PRK01490']	WP_120793458.1	GCA_003614435	4683718	4685316	-	Bacteria	Terrabacteria group	Actinobacteria	Actinomycetia	Corynebacteriales	Mycobacteriaceae	Mycobacterium	532
FPZ46_RS18690	NZ_VMQV01000075.1	['PRK01490']	WP_144953375.1	GCA_007714185	18408	19844	-	Bacteria	Terrabacteria group	Actinobacteria	Actinomycetia	Corynebacteriales	Mycobacteriaceae	Mycobacterium	478
FZ046_RS23670	NZ_CP043474.1	['PRK01490']	WP_070354706.1	GCA_008329645	4943459	4944880	-	Bacteria	Terrabacteria group	Actinobacteria	Actinomycetia	Corynebacteriales	Mycobacteriaceae	Mycobacterium	473
G6N68_RS18910	NZ_BLKZ01000001.1	['PRK01490']	WP_163715488.1	GCA_010723575	4411072	4412571	-	Bacteria	Terrabacteria group	Actinobacteria	Actinomycetia	Corynebacteriales	Mycobacteriaceae	Mycobacterium	499
G6N19_RS02180	NZ_AP022562.1	['PRK01490']	WP_013828382.1	GCA_010726505	482349	483797	-	Bacteria	Terrabacteria group	Actinobacteria	Actinomycetia	Corynebacteriales	Mycobacteriaceae	Mycobacterium	482
G6N33_RS20725	NZ_AP022568.1	['PRK01490']	WP_044507098.1	GCA_010727605	4421715	4423106	+	Bacteria	Terrabacteria group	Actinobacteria	Actinomycetia	Corynebacteriales	Mycobacteriaceae	Mycobacterium	463
G6N27_RS07650	NZ_AP022569.1	['PRK01490']	WP_163775796.1	GCA_010727945	1621216	1622619	-	Bacteria	Terrabacteria group	Actinobacteria	Actinomycetia	Corynebacteriales	Mycobacteriaceae	Mycobacterium	467
G6N41_RS14005	NZ_AP022572.1	['PRK01490']	WP_198913120.1	GCA_010728525	3003768	3005222	+	Bacteria	Terrabacteria group	Actinobacteria	Actinomycetia	Corynebacteriales	Mycobacteriaceae	Mycobacterium	484
G6N47_RS16735	NZ_AP022606.1	['PRK01490']	WP_083131521.1	GCA_010728725	3417695	3419062	+	Bacteria	Terrabacteria group	Actinobacteria	Actinomycetia	Corynebacteriales	Mycobacteriaceae	Mycobacterium	455
G6N66_RS18070	NZ_AP022613.1	['PRK01490']	WP_085232611.1	GCA_010730195	3930360	3931778	-	Bacteria	Terrabacteria group	Actinobacteria	Actinomycetia	Corynebacteriales	Mycobacteriaceae	Mycobacterium	472
G6N55_RS25890	NZ_AP022576.1	['PRK01490']	WP_163667503.1	GCA_010730355	5460330	5461721	+	Bacteria	Terrabacteria group	Actinobacteria	Actinomycetia	Corynebacteriales	Mycobacteriaceae	Mycobacterium	463
G6N48_RS02270	NZ_AP022614.1	['PRK01490']	WP_085267451.1	GCA_010730575	499523	500950	+	Bacteria	Terrabacteria group	Actinobacteria	Actinomycetia	Corynebacteriales	Mycobacteriaceae	Mycobacterium	475
G6N25_RS17645	NZ_AP022615.1	['PRK01490']	WP_083072019.1	GCA_010730745	3750275	3751810	+	Bacteria	Terrabacteria group	Actinobacteria	Actinomycetia	Corynebacteriales	Mycobacteriaceae	Mycobacterium	511
G6N24_RS12410	NZ_AP022581.1	['PRK01490']	WP_163745500.1	GCA_010731535	2716723	2718120	-	Bacteria	Terrabacteria group	Actinobacteria	Actinomycetia	Corynebacteriales	Mycobacteriaceae	Mycobacterium	465
G6N37_RS11250	NZ_AP022582.1	['PRK01490']	WP_163680006.1	GCA_010731595	2465209	2466609	-	Bacteria	Terrabacteria group	Actinobacteria	Actinomycetia	Corynebacteriales	Mycobacteriaceae	Mycobacterium	466
G6N15_RS00850	NZ_AP022583.1	['PRK01490']	WP_083084314.1	GCA_010731635	223947	225359	-	Bacteria	Terrabacteria group	Actinobacteria	Actinomycetia	Corynebacteriales	Mycobacteriaceae	Mycobacterium	470
G6N51_RS10700	NZ_AP022619.1	['PRK01490']	WP_083174961.1	GCA_010731655	2335251	2336651	-	Bacteria	Terrabacteria group	Actinobacteria	Actinomycetia	Corynebacteriales	Mycobacteriaceae	Mycobacterium	466
G6N54_RS27150	NZ_AP022587.1	['PRK01490']	WP_163793624.1	GCA_010731715	5712846	5714237	+	Bacteria	Terrabacteria group	Actinobacteria	Actinomycetia	Corynebacteriales	Mycobacteriaceae	Mycobacterium	463
G6N50_RS11755	NZ_AP022590.1	['PRK01490']	WP_083096949.1	GCA_010731775	2619003	2620475	-	Bacteria	Terrabacteria group	Actinobacteria	Actinomycetia	Corynebacteriales	Mycobacteriaceae	Mycobacterium	490
G6N11_RS01530	NZ_AP022594.1	['PRK01490']	WP_085304796.1	GCA_010731835	345719	347131	+	Bacteria	Terrabacteria group	Actinobacteria	Actinomycetia	Corynebacteriales	Mycobacteriaceae	Mycobacterium	470
EXE63_RS25040	NZ_CP038799.1	['PRK01490']	WP_168144157.1	GCA_012223425	4530177	4531655	+	Bacteria	Terrabacteria group	Actinobacteria	Actinomycetia	Corynebacteriales	Mycobacteriaceae	Mycobacterium	492
H0P51_RS19140	NZ_CP059165.1	['PRK01490']	WP_180914484.1	GCA_013466425	4278300	4279742	-	Bacteria	Terrabacteria group	Actinobacteria	Actinomycetia	Corynebacteriales	Mycobacteriaceae	Mycobacterium	480
GAN17_RS17275	NZ_CP045081.1	['PRK01490']	WP_186272522.1	GCA_014263315	3697284	3698774	-	Bacteria	Terrabacteria group	Actinobacteria	Actinomycetia	Corynebacteriales	Mycobacteriaceae	Mycobacterium	496
HXW97_RS24750	NZ_CP058277.1	['PRK01490']	WP_020726009.1	GCA_016745295	5937975	5939429	-	Bacteria	Terrabacteria group	Actinobacteria	Actinomycetia	Corynebacteriales	Mycobacteriaceae	Mycobacterium	484
JUH53_RS09385	NZ_AP024310.1	['PRK01490']	WP_203804044.1	GCA_016861545	1937479	1938879	+	Bacteria	Terrabacteria group	Actinobacteria	Actinomycetia	Corynebacteriales	Mycobacteriaceae	Mycobacterium	466
K0O62_RS19700	NZ_CP080332.1	['PRK01490']	WP_073853476.1	GCA_019456655	4173482	4175014	-	Bacteria	Terrabacteria group	Actinobacteria	Actinomycetia	Corynebacteriales	Mycobacteriaceae	Mycobacterium	510
K0O64_RS19795	NZ_CP080333.1	['PRK01490']	WP_164520107.1	GCA_019456675	4043675	4045102	-	Bacteria	Terrabacteria group	Actinobacteria	Actinomycetia	Corynebacteriales	Mycobacteriaceae	Mycobacterium	475
K3U96_RS09285	NZ_CP080998.1	['PRK01490']	WP_220692796.1	GCA_019645835	1920467	1921891	+	Bacteria	Terrabacteria group	Actinobacteria	Actinomycetia	Corynebacteriales	Mycobacteriaceae	Mycobacterium	474
K3U95_RS10200	NZ_CP081000.1	['PRK01490']	WP_036393514.1	GCA_019645875	2186788	2188176	+	Bacteria	Terrabacteria group	Actinobacteria	Actinomycetia	Corynebacteriales	Mycobacteriaceae	Mycobacterium	462
LH162_RS07160	NZ_CP085200.1	['PRK01490']	WP_011741459.1	GCA_020616615	1506287	1507741	+	Bacteria	Terrabacteria group	Actinobacteria	Actinomycetia	Corynebacteriales	Mycobacteriaceae	Mycobacterium	484
LTS72_RS05775	NZ_CP089224.1	['PRK01490']	WP_075512928.1	GCA_021183725	1225137	1226618	+	Bacteria	Terrabacteria group	Actinobacteria	Actinomycetia	Corynebacteriales	Mycobacteriaceae	Mycobacterium	493
MI149_RS20670	NZ_CP092362.1	['PRK01490']	WP_240176936.1	GCA_022370635	4226266	4227693	-	Bacteria	Terrabacteria group	Actinobacteria	Actinomycetia	Corynebacteriales	Mycobacteriaceae	Mycobacterium	475
MI170_RS21530	NZ_CP092364.1	['PRK01490']	WP_240173306.1	GCA_022370755	4602440	4603849	-	Bacteria	Terrabacteria group	Actinobacteria	Actinomycetia	Corynebacteriales	Mycobacteriaceae	Mycobacterium	469
MJO55_RS18210	NZ_CP092427.1	['PRK01490']	WP_043410819.1	GCA_022374875	3797852	3799318	-	Bacteria	Terrabacteria group	Actinobacteria	Actinomycetia	Corynebacteriales	Mycobacteriaceae	Mycobacterium	488
MJO54_RS07965	NZ_CP092430.1	['PRK01490']	WP_240175778.1	GCA_022374935	1629307	1630719	+	Bacteria	Terrabacteria group	Actinobacteria	Actinomycetia	Corynebacteriales	Mycobacteriaceae	Mycobacterium	470
MKK62_RS08290	NZ_CP092488.1	['PRK01490']	WP_240262990.1	GCA_022430545	1735543	1736922	+	Bacteria	Terrabacteria group	Actinobacteria	Actinomycetia	Corynebacteriales	Mycobacteriaceae	Mycobacterium	459
BN4348_RS45760	NZ_LT546237.1	['PRK01490']	WP_066914216.1	GCA_900078675	2373994	2375397	-	Bacteria	Terrabacteria group	Actinobacteria	Actinomycetia	Corynebacteriales	Mycobacteriaceae	Mycobacterium	467
MNAB215_RS19660	NZ_FUEZ01000004.1	['PRK01490']	WP_077080290.1	GCA_900157365	2343408	2344808	+	Bacteria	Terrabacteria group	Actinobacteria	Actinomycetia	Corynebacteriales	Mycobacteriaceae	Mycobacterium	466
MRAB57_RS18550	NZ_LT721901.1	['PRK01490']	WP_077088642.1	GCA_900157375	3812352	3813752	+	Bacteria	Terrabacteria group	Actinobacteria	Actinomycetia	Corynebacteriales	Mycobacteriaceae	Mycobacterium	466
MTAB308_RS25880	NZ_LT717701.1	['PRK01490']	WP_077103403.1	GCA_900157385	2361710	2363164	+	Bacteria	Terrabacteria group	Actinobacteria	Actinomycetia	Corynebacteriales	Mycobacteriaceae	Mycobacterium	484
MAAFP003_RS18915	NZ_FXEG02000003.1	['PRK01490']	WP_165796437.1	GCA_900176255	1346047	1347435	-	Bacteria	Terrabacteria group	Actinobacteria	Actinomycetia	Corynebacteriales	Mycobacteriaceae	Mycobacterium	462
MSIMFI_RS15190	NZ_OCVX01000003.1	['PRK01490']	WP_191497823.1	GCA_900232995	3182776	3184233	+	Bacteria	Terrabacteria group	Actinobacteria	Actinomycetia	Corynebacteriales	Mycobacteriaceae	Mycobacterium	485
MB901379_RS16220	NZ_LR130759.1	['PRK01490']	WP_158017568.1	GCA_900292015	3870986	3872422	-	Bacteria	Terrabacteria group	Actinobacteria	Actinomycetia	Corynebacteriales	Mycobacteriaceae	Mycobacterium	478
MSP7336_RS14070	NZ_UEGW01000001.1	['PRK01490']	WP_113964914.1	GCA_900417275	2890113	2891492	+	Bacteria	Terrabacteria group	Actinobacteria	Actinomycetia	Corynebacteriales	Mycobacteriaceae	Mycobacterium	459
DS889_RS21035	NZ_UATA01000017.1	['PRK01490']	WP_085193541.1	GCA_900453395	194658	196058	+	Bacteria	Terrabacteria group	Actinobacteria	Actinomycetia	Corynebacteriales	Mycobacteriaceae	Mycobacterium	466
EET03_RS18420	NZ_UPHQ01000189.1	['PRK01490']	WP_099193647.1	GCA_900566055	29696	31177	-	Bacteria	Terrabacteria group	Actinobacteria	Actinomycetia	Corynebacteriales	Mycobacteriaceae	Mycobacterium	493
EET23_RS18725	NZ_UPHP01000102.1	['PRK01490', 'PRK13108']	WP_122443781.1	GCA_900566065	27813	29315	-	Bacteria	Terrabacteria group	Actinobacteria	Actinomycetia	Corynebacteriales	Mycobacteriaceae	Mycobacterium	500
EET10_RS19200	NZ_UPHU01000001.1	['PRK01490']	WP_051490296.1	GCA_900566075	4269669	4271150	-	Bacteria	Terrabacteria group	Actinobacteria	Actinomycetia	Corynebacteriales	Mycobacteriaceae	Mycobacterium	493
MYCSP_RS07245	NZ_CP010271.1	['PRK01490']	WP_088413483.1	GCA_001456355	1452273	1453730	+	Bacteria	Terrabacteria group	Actinobacteria	Actinomycetia	Corynebacteriales	Mycobacteriaceae	Mycobacteroides	485
ABG82_RS08565	NZ_CP011530.1	['PRK01490']	WP_043075968.1	GCA_001605725	1736685	1738154	+	Bacteria	Terrabacteria group	Actinobacteria	Actinomycetia	Corynebacteriales	Mycobacteriaceae	Mycobacteroides	489
BB28_RS08400	NZ_CP007220.1	['PRK01490']	WP_046253160.1	GCA_001632805	1701182	1702645	+	Bacteria	Terrabacteria group	Actinobacteria	Actinomycetia	Corynebacteriales	Mycobacteriaceae	Mycobacteroides	487
BKG76_RS02215	NZ_MLIK01000004.1	['PRK01490']	WP_070935586.1	GCA_001853795	347700	349166	-	Bacteria	Terrabacteria group	Actinobacteria	Actinomycetia	Corynebacteriales	Mycobacteriaceae	Mycobacteroides	488
MSTE_RS07795	NZ_AP018165.1	['PRK01490']	WP_096500229.1	GCA_002356335	1566566	1568023	+	Bacteria	Terrabacteria group	Actinobacteria	Actinomycetia	Corynebacteriales	Mycobacteriaceae	Mycobacteroides	485
EFV83_RS19150	NZ_CP034181.1	['PRK01490']	WP_005093116.1	GCA_004028015	3812197	3813669	+	Bacteria	Terrabacteria group	Actinobacteria	Actinomycetia	Corynebacteriales	Mycobacteriaceae	Mycobacteroides	490
DSM43276_RS07235	NZ_CP024633.1	['PRK01490']	WP_078328915.1	GCA_004924335	1455695	1457179	+	Bacteria	Terrabacteria group	Actinobacteria	Actinomycetia	Corynebacteriales	Mycobacteriaceae	Mycobacteroides	494
AWC30_RS03680	NZ_LQPZ01000012.1	['PRK01490']	WP_165756420.1	GCA_002102395	83383	84786	+	Bacteria	Terrabacteria group	Actinobacteria	Actinomycetia	Corynebacteriales	Mycobacteriaceae	Mycolicibacillus	467
MIU77_RS05820	NZ_CP092365.1	['PRK01490']	WP_240172057.1	GCA_022370835	1227497	1228912	+	Bacteria	Terrabacteria group	Actinobacteria	Actinomycetia	Corynebacteriales	Mycobacteriaceae	Mycolicibacillus	471
JDM601_RS07325	NC_015576.1	['PRK01490']	WP_013828382.1	GCA_000214155	1555807	1557255	+	Bacteria	Terrabacteria group	Actinobacteria	Actinomycetia	Corynebacteriales	Mycobacteriaceae	Mycolicibacter	482
BST28_RS10770	NZ_MVHU01000013.1	['PRK01490']	WP_019738065.1	GCA_002086285	44866	46266	+	Bacteria	Terrabacteria group	Actinobacteria	Actinomycetia	Corynebacteriales	Mycobacteriaceae	Mycolicibacter	466
BST15_RS02045	NZ_MVHH01000002.1	['PRK01490']	WP_046187629.1	GCA_002086515	125074	126501	-	Bacteria	Terrabacteria group	Actinobacteria	Actinomycetia	Corynebacteriales	Mycobacteriaceae	Mycolicibacter	475
AWC02_RS15760	NZ_LQOT01000060.1	['PRK01490']	WP_085129670.1	GCA_002101585	63803	65230	+	Bacteria	Terrabacteria group	Actinobacteria	Actinomycetia	Corynebacteriales	Mycobacteriaceae	Mycolicibacter	475
AWC18_RS17970	NZ_LQPI01000072.1	['PRK01490']	WP_064998340.1	GCA_002101775	46407	47828	+	Bacteria	Terrabacteria group	Actinobacteria	Actinomycetia	Corynebacteriales	Mycobacteriaceae	Mycolicibacter	473
AWC16_RS08345	NZ_LQPG01000016.1	['PRK01490']	WP_085264290.1	GCA_002102265	22540	24009	-	Bacteria	Terrabacteria group	Actinobacteria	Actinomycetia	Corynebacteriales	Mycobacteriaceae	Mycolicibacter	489
G6N21_RS09260	NZ_BLKV01000001.1	['PRK01490']	WP_163705364.1	GCA_010723225	1986850	1988268	-	Bacteria	Terrabacteria group	Actinobacteria	Actinomycetia	Corynebacteriales	Mycobacteriaceae	Mycolicibacter	472
G6N17_RS05290	NZ_BLKY01000001.1	['PRK01490']	WP_163762309.1	GCA_010723515	1071805	1073253	+	Bacteria	Terrabacteria group	Actinobacteria	Actinomycetia	Corynebacteriales	Mycobacteriaceae	Mycolicibacter	482
G6N14_RS04530	NZ_AP022609.1	['PRK01490']	WP_085134727.1	GCA_010729485	957244	958668	+	Bacteria	Terrabacteria group	Actinobacteria	Actinomycetia	Corynebacteriales	Mycobacteriaceae	Mycolicibacter	474
G6N09_RS15120	NZ_AP022589.1	['PRK01490']	WP_083022232.1	GCA_010731755	3260824	3262260	+	Bacteria	Terrabacteria group	Actinobacteria	Actinomycetia	Corynebacteriales	Mycobacteriaceae	Mycolicibacter	478
BN4346_RS39790	NZ_LT546166.1	['PRK01490']	WP_167666224.1	GCA_900078685	3318540	3319922	-	Bacteria	Terrabacteria group	Actinobacteria	Actinomycetia	Corynebacteriales	Mycobacteriaceae	Mycolicibacter	460
CKW33_RS06745	NZ_LT906469.1	['PRK01490']	WP_085260251.1	GCA_900187145	1433161	1434582	+	Bacteria	Terrabacteria group	Actinobacteria	Actinomycetia	Corynebacteriales	Mycobacteriaceae	Mycolicibacter	473
MVAN_RS20245	NC_008726.1	['PRK01490']	WP_011781197.1	GCA_000015305	4322692	4324113	-	Bacteria	Terrabacteria group	Actinobacteria	Actinomycetia	Corynebacteriales	Mycobacteriaceae	Mycolicibacterium	473
MSPYR1_RS09940	NC_014814.1	['PRK01490']	WP_011893467.1	GCA_000184435	2064543	2065982	+	Bacteria	Terrabacteria group	Actinobacteria	Actinomycetia	Corynebacteriales	Mycobacteriaceae	Mycolicibacterium	479
Y900_RS21215	NZ_JALN02000001.1	['PRK01490']	WP_036344338.1	GCA_000559085	4447616	4449055	+	Bacteria	Terrabacteria group	Actinobacteria	Actinomycetia	Corynebacteriales	Mycobacteriaceae	Mycolicibacterium	479
BN977_RS03750	NZ_CCBB010000001.1	['PRK01490']	WP_036396405.1	GCA_000613185	779209	780720	-	Bacteria	Terrabacteria group	Actinobacteria	Actinomycetia	Corynebacteriales	Mycobacteriaceae	Mycolicibacterium	503
QQ44_RS17190	NZ_JTLZ01000008.1	['PRK01490']	WP_039322279.1	GCA_000805375	306782	308170	-	Bacteria	Terrabacteria group	Actinobacteria	Actinomycetia	Corynebacteriales	Mycobacteriaceae	Mycolicibacterium	462
TL10_RS23865	NZ_JXST01000042.1	['PRK01490']	WP_043987637.1	GCA_000878195	9372	10880	+	Bacteria	Terrabacteria group	Actinobacteria	Actinomycetia	Corynebacteriales	Mycobacteriaceae	Mycolicibacterium	502
BN1837_RS04510	NZ_CVTB01000077.1	['PRK01490']	WP_090339858.1	GCA_001050015	50099	51514	+	Bacteria	Terrabacteria group	Actinobacteria	Actinomycetia	Corynebacteriales	Mycobacteriaceae	Mycolicibacterium	471
BN1838_RS02415	NZ_CVTA01000003.1	['PRK01490']	WP_090274307.1	GCA_001050035	89866	91269	-	Bacteria	Terrabacteria group	Actinobacteria	Actinomycetia	Corynebacteriales	Mycobacteriaceae	Mycolicibacterium	467
BN2156_RS01570	NZ_CWKH01000001.1	['PRK01490']	WP_090509503.1	GCA_001245615	331697	333064	+	Bacteria	Terrabacteria group	Actinobacteria	Actinomycetia	Corynebacteriales	Mycobacteriaceae	Mycolicibacterium	455
XA26_RS19655	NZ_CP011269.1	['PRK01490']	WP_054602740.1	GCA_001307545	4124573	4125961	-	Bacteria	Terrabacteria group	Actinobacteria	Actinomycetia	Corynebacteriales	Mycobacteriaceae	Mycolicibacterium	462
AU072_RS09980	NZ_LQIH01000011.1	['PRK01490']	WP_064413698.1	GCA_001499835	51266	52669	+	Bacteria	Terrabacteria group	Actinobacteria	Actinomycetia	Corynebacteriales	Mycobacteriaceae	Mycolicibacterium	467
MCH01S_RS14130	NZ_BCQY01000009.1	['PRK01490']	WP_048473159.1	GCA_001552315	315835	317289	+	Bacteria	Terrabacteria group	Actinobacteria	Actinomycetia	Corynebacteriales	Mycobacteriaceae	Mycolicibacterium	484
RMCB_RS18695	NZ_BCSX01000034.1	['PRK01490']	WP_062829983.1	GCA_001570425	56184	57575	+	Bacteria	Terrabacteria group	Actinobacteria	Actinomycetia	Corynebacteriales	Mycobacteriaceae	Mycolicibacterium	463
MYVA_RS18695	NZ_CP011491.1	['PRK01490']	WP_003928367.1	GCA_001655245	3998506	3999936	-	Bacteria	Terrabacteria group	Actinobacteria	Actinomycetia	Corynebacteriales	Mycobacteriaceae	Mycolicibacterium	476
A5776_RS13125	NZ_LZHS01000030.1	['PRK01490']	WP_064918891.1	GCA_001667535	90778	92211	+	Bacteria	Terrabacteria group	Actinobacteria	Actinomycetia	Corynebacteriales	Mycobacteriaceae	Mycolicibacterium	477
BHQ18_RS07710	NZ_MIHA01000004.1	['PRK01490']	WP_069413049.1	GCA_001722335	317077	318516	-	Bacteria	Terrabacteria group	Actinobacteria	Actinomycetia	Corynebacteriales	Mycobacteriaceae	Mycolicibacterium	479
BST17_RS11295	NZ_MVHJ01000007.1	['PRK01490']	WP_083057915.1	GCA_002086115	264062	265573	+	Bacteria	Terrabacteria group	Actinobacteria	Actinomycetia	Corynebacteriales	Mycobacteriaceae	Mycolicibacterium	503
BST42_RS15790	NZ_MVIH01000006.1	['PRK01490']	WP_083120234.1	GCA_002086695	283357	284796	+	Bacteria	Terrabacteria group	Actinobacteria	Actinomycetia	Corynebacteriales	Mycobacteriaceae	Mycolicibacterium	479
BST47_RS12525	NZ_MVIM01000005.1	['PRK01490']	WP_083125878.1	GCA_002086795	345251	346651	+	Bacteria	Terrabacteria group	Actinobacteria	Actinomycetia	Corynebacteriales	Mycobacteriaceae	Mycolicibacterium	466
AWB94_RS26900	NZ_LQOL01000079.1	['PRK01490']	WP_062657911.1	GCA_002101555	88524	90011	+	Bacteria	Terrabacteria group	Actinobacteria	Actinomycetia	Corynebacteriales	Mycobacteriaceae	Mycolicibacterium	495
AWC12_RS20385	NZ_LQPC01000043.1	['PRK01490']	WP_165762839.1	GCA_002101705	36154	37596	+	Bacteria	Terrabacteria group	Actinobacteria	Actinomycetia	Corynebacteriales	Mycobacteriaceae	Mycolicibacterium	480
AWC31_RS30400	NZ_LQQA01000033.1	['PRK01490']	WP_085148442.1	GCA_002101965	25322	26752	+	Bacteria	Terrabacteria group	Actinobacteria	Actinomycetia	Corynebacteriales	Mycobacteriaceae	Mycolicibacterium	476
AWB98_RS04870	NZ_LQOP01000008.1	['PRK01490']	WP_085140377.1	GCA_002102065	244609	245997	-	Bacteria	Terrabacteria group	Actinobacteria	Actinomycetia	Corynebacteriales	Mycobacteriaceae	Mycolicibacterium	462
CG716_RS26275	NZ_NOZR01000031.1	['PRK01490']	WP_165774310.1	GCA_002250655	51199	52632	-	Bacteria	Terrabacteria group	Actinobacteria	Actinomycetia	Corynebacteriales	Mycobacteriaceae	Mycolicibacterium	477
CQY22_RS08240	NZ_PDCN02000008.1	['PRK01490']	WP_090591464.1	GCA_002553575	35202	36578	-	Bacteria	Terrabacteria group	Actinobacteria	Actinomycetia	Corynebacteriales	Mycobacteriaceae	Mycolicibacterium	458
D6M19_RS32830	NZ_RARC01000050.1	['PRK01490']	WP_123029477.1	GCA_003719305	14502	15956	-	Bacteria	Terrabacteria group	Actinobacteria	Actinomycetia	Corynebacteriales	Mycobacteriaceae	Mycolicibacterium	484
EH231_RS10650	NZ_CP034072.1	['PRK01490']	WP_124712383.1	GCA_003855255	2249571	2250974	-	Bacteria	Terrabacteria group	Actinobacteria	Actinomycetia	Corynebacteriales	Mycobacteriaceae	Mycolicibacterium	467
EUA04_RS14495	NZ_SDLP01000003.1	['PRK01490']	WP_046364526.1	GCA_004359005	566498	567940	-	Bacteria	Terrabacteria group	Actinobacteria	Actinomycetia	Corynebacteriales	Mycobacteriaceae	Mycolicibacterium	480
EJD98_RS07130	NZ_RWKA01000003.1	['PRK01490']	WP_135358942.1	GCA_004721035	336901	338289	+	Bacteria	Terrabacteria group	Actinobacteria	Actinomycetia	Corynebacteriales	Mycobacteriaceae	Mycolicibacterium	462
C1S78_RS07955	NZ_CP062008.1	['PRK01490']	WP_020102211.1	GCA_005670685	1620442	1621950	+	Bacteria	Terrabacteria group	Actinobacteria	Actinomycetia	Corynebacteriales	Mycobacteriaceae	Mycolicibacterium	502
C1S80_RS07840	NZ_POTN01000015.1	['PRK01490']	WP_138229454.1	GCA_005670695	62701	64236	+	Bacteria	Terrabacteria group	Actinobacteria	Actinomycetia	Corynebacteriales	Mycobacteriaceae	Mycolicibacterium	511
G6N63_RS11880	NZ_BLKS01000001.1	['PRK01490']	WP_097942248.1	GCA_010722915	2514411	2515880	-	Bacteria	Terrabacteria group	Actinobacteria	Actinomycetia	Corynebacteriales	Mycobacteriaceae	Mycolicibacterium	489
G6N65_RS11830	NZ_BLKT01000003.1	['PRK01490']	WP_193489151.1	GCA_010722995	2405295	2406674	+	Bacteria	Terrabacteria group	Actinobacteria	Actinomycetia	Corynebacteriales	Mycobacteriaceae	Mycolicibacterium	459
G6N53_RS23235	NZ_BLLB01000002.1	['PRK01490']	WP_163892758.1	GCA_010723735	4633259	4634746	-	Bacteria	Terrabacteria group	Actinobacteria	Actinomycetia	Corynebacteriales	Mycobacteriaceae	Mycolicibacterium	495
NTM_RS16230	NZ_AP022598.1	['PRK01490']	WP_104863432.1	GCA_010725485	3365038	3366459	+	Bacteria	Terrabacteria group	Actinobacteria	Actinomycetia	Corynebacteriales	Mycobacteriaceae	Mycolicibacterium	473
G6N28_RS20130	NZ_AP022599.1	['PRK01490']	WP_163903340.1	GCA_010725725	4150137	4151552	+	Bacteria	Terrabacteria group	Actinobacteria	Actinomycetia	Corynebacteriales	Mycobacteriaceae	Mycolicibacterium	471
G6N58_RS30040	NZ_AP022600.1	['PRK01490']	WP_115280306.1	GCA_010725885	6249569	6250969	-	Bacteria	Terrabacteria group	Actinobacteria	Actinomycetia	Corynebacteriales	Mycobacteriaceae	Mycolicibacterium	466
G6N43_RS12620	NZ_AP022560.1	['PRK01490']	WP_083150213.1	GCA_010726085	2568710	2570110	+	Bacteria	Terrabacteria group	Actinobacteria	Actinomycetia	Corynebacteriales	Mycobacteriaceae	Mycolicibacterium	466
G6N32_RS18110	NZ_AP022561.1	['PRK01490']	WP_163789333.1	GCA_010726245	3733897	3735324	-	Bacteria	Terrabacteria group	Actinobacteria	Actinomycetia	Corynebacteriales	Mycobacteriaceae	Mycolicibacterium	475
G6N31_RS03085	NZ_AP022563.1	['PRK01490']	WP_098004586.1	GCA_010726645	674700	676136	+	Bacteria	Terrabacteria group	Actinobacteria	Actinomycetia	Corynebacteriales	Mycobacteriaceae	Mycolicibacterium	478
G6N10_RS07460	NZ_AP022603.1	['PRK01490']	WP_163742316.1	GCA_010726955	1585630	1587018	-	Bacteria	Terrabacteria group	Actinobacteria	Actinomycetia	Corynebacteriales	Mycobacteriaceae	Mycolicibacterium	462
G6N44_RS27130	NZ_AP022565.1	['PRK01490']	WP_163669395.1	GCA_010727325	5678689	5680116	+	Bacteria	Terrabacteria group	Actinobacteria	Actinomycetia	Corynebacteriales	Mycobacteriaceae	Mycolicibacterium	475
G6N67_RS38195	NZ_AP022567.1	['PRK01490']	WP_036442535.1	GCA_010727475	7907713	7909119	-	Bacteria	Terrabacteria group	Actinobacteria	Actinomycetia	Corynebacteriales	Mycobacteriaceae	Mycolicibacterium	468
G6N07_RS12970	NZ_AP022605.1	['PRK01490']	WP_085189770.1	GCA_010728155	2653629	2655023	-	Bacteria	Terrabacteria group	Actinobacteria	Actinomycetia	Corynebacteriales	Mycobacteriaceae	Mycolicibacterium	464
G6N39_RS20590	NZ_AP022570.1	['PRK01490']	WP_152517865.1	GCA_010728325	4372473	4373924	-	Bacteria	Terrabacteria group	Actinobacteria	Actinomycetia	Corynebacteriales	Mycobacteriaceae	Mycolicibacterium	483
G6N36_RS28990	NZ_AP022608.1	['PRK01490']	WP_220096934.1	GCA_010728925	5882767	5884167	+	Bacteria	Terrabacteria group	Actinobacteria	Actinomycetia	Corynebacteriales	Mycobacteriaceae	Mycolicibacterium	466
G6N45_RS13855	NZ_AP022574.1	['PRK01490']	WP_163722834.1	GCA_010729305	2845650	2847086	+	Bacteria	Terrabacteria group	Actinobacteria	Actinomycetia	Corynebacteriales	Mycobacteriaceae	Mycolicibacterium	478
G6N60_RS18660	NZ_AP022610.1	['PRK01490']	WP_163740029.1	GCA_010729665	3956727	3958142	-	Bacteria	Terrabacteria group	Actinobacteria	Actinomycetia	Corynebacteriales	Mycobacteriaceae	Mycolicibacterium	471
G6N34_RS06650	NZ_AP022612.1	['PRK01490']	WP_163645342.1	GCA_010729895	1398868	1400271	+	Bacteria	Terrabacteria group	Actinobacteria	Actinomycetia	Corynebacteriales	Mycobacteriaceae	Mycolicibacterium	467
G6N46_RS10285	NZ_AP022616.1	['PRK01490']	WP_138248385.1	GCA_010731115	2130967	2132472	-	Bacteria	Terrabacteria group	Actinobacteria	Actinomycetia	Corynebacteriales	Mycobacteriaceae	Mycolicibacterium	501
G6N57_RS16590	NZ_AP022579.1	['PRK01490']	WP_077741400.1	GCA_010731295	3485316	3486683	+	Bacteria	Terrabacteria group	Actinobacteria	Actinomycetia	Corynebacteriales	Mycobacteriaceae	Mycolicibacterium	455
G6N49_RS05055	NZ_AP022617.1	['PRK01490']	WP_083044571.1	GCA_010731575	1044505	1045923	+	Bacteria	Terrabacteria group	Actinobacteria	Actinomycetia	Corynebacteriales	Mycobacteriaceae	Mycolicibacterium	472
G6N16_RS16745	NZ_AP022618.1	['PRK01490']	WP_163787906.1	GCA_010731615	3564694	3566088	-	Bacteria	Terrabacteria group	Actinobacteria	Actinomycetia	Corynebacteriales	Mycobacteriaceae	Mycolicibacterium	464
G6N30_RS03485	NZ_AP022586.1	['PRK01490']	WP_134060012.1	GCA_010731695	732815	734251	+	Bacteria	Terrabacteria group	Actinobacteria	Actinomycetia	Corynebacteriales	Mycobacteriaceae	Mycolicibacterium	478
G6N64_RS24460	NZ_AP022588.1	['PRK01490']	WP_163800417.1	GCA_010731735	5134955	5136385	-	Bacteria	Terrabacteria group	Actinobacteria	Actinomycetia	Corynebacteriales	Mycobacteriaceae	Mycolicibacterium	476
G6N18_RS00775	NZ_AP022591.1	['PRK01490']	WP_083001332.1	GCA_010731795	168034	169443	+	Bacteria	Terrabacteria group	Actinobacteria	Actinomycetia	Corynebacteriales	Mycobacteriaceae	Mycolicibacterium	469
G6N61_RS29135	NZ_AP022593.1	['PRK01490']	WP_163924311.1	GCA_010731815	5701112	5702539	+	Bacteria	Terrabacteria group	Actinobacteria	Actinomycetia	Corynebacteriales	Mycobacteriaceae	Mycolicibacterium	475
G6N35_RS10325	NZ_AP022620.1	['PRK01490']	WP_163804173.1	GCA_010731855	2183791	2185194	-	Bacteria	Terrabacteria group	Actinobacteria	Actinomycetia	Corynebacteriales	Mycobacteriaceae	Mycolicibacterium	467
G6N13_RS22925	NZ_AP022595.1	['PRK01490']	WP_163700932.1	GCA_010731875	4595254	4596675	-	Bacteria	Terrabacteria group	Actinobacteria	Actinomycetia	Corynebacteriales	Mycobacteriaceae	Mycolicibacterium	473
G6N38_RS01280	NZ_AP022596.1	['PRK01490']	WP_163745895.1	GCA_010731895	269083	270492	-	Bacteria	Terrabacteria group	Actinobacteria	Actinomycetia	Corynebacteriales	Mycobacteriaceae	Mycolicibacterium	469
FOB87_RS17445	NZ_CP054795.1	['PRK01490']	WP_011730000.1	GCA_013349145	3654108	3655517	-	Bacteria	Terrabacteria group	Actinobacteria	Actinomycetia	Corynebacteriales	Mycobacteriaceae	Mycolicibacterium	469
HPC46_RS07635	NZ_JACBJQ010000006.1	['PRK01490']	WP_233716302.1	GCA_013404075	110791	112191	-	Bacteria	Terrabacteria group	Actinobacteria	Actinomycetia	Corynebacteriales	Mycobacteriaceae	Mycolicibacterium	466
HZU40_RS26125	NZ_CP059894.1	['PRK01490']	WP_187096309.1	GCA_014295435	5271402	5272898	-	Bacteria	Terrabacteria group	Actinobacteria	Actinomycetia	Corynebacteriales	Mycobacteriaceae	Mycolicibacterium	498
I5054_RS06830	NZ_CP065373.1	['PRK01490']	WP_199255512.1	GCA_015710575	1440289	1441707	+	Bacteria	Terrabacteria group	Actinobacteria	Actinomycetia	Corynebacteriales	Mycobacteriaceae	Mycolicibacterium	472
I7X18_RS10140	NZ_CP066218.1	['PRK01490']	WP_193047137.1	GCA_016313185	2155839	2157257	+	Bacteria	Terrabacteria group	Actinobacteria	Actinomycetia	Corynebacteriales	Mycobacteriaceae	Mycolicibacterium	472
JVX95_RS25345	NZ_CP070349.1	['PRK01490']	WP_211155120.1	GCA_016919345	5321271	5322674	-	Bacteria	Terrabacteria group	Actinobacteria	Actinomycetia	Corynebacteriales	Mycobacteriaceae	Mycolicibacterium	467
JN090_RS19685	NZ_CP070380.1	['PRK01490']	WP_208673407.1	GCA_016919645	4179642	4181063	-	Bacteria	Terrabacteria group	Actinobacteria	Actinomycetia	Corynebacteriales	Mycobacteriaceae	Mycolicibacterium	473
JOF57_RS05565	NZ_JAGIOP010000001.1	['PRK01490']	WP_234937958.1	GCA_017876775	1149317	1150705	+	Bacteria	Terrabacteria group	Actinobacteria	Actinomycetia	Corynebacteriales	Mycobacteriaceae	Mycolicibacterium	462
MN2019_RS11860	NZ_CP074376.1	['PRK01490']	WP_213449349.1	GCA_018363015	2478463	2479965	+	Bacteria	Terrabacteria group	Actinobacteria	Actinomycetia	Corynebacteriales	Mycobacteriaceae	Mycolicibacterium	500
FR943_RS18355	NZ_VOMB01000020.1	['PRK01490']	WP_218045919.1	GCA_019050325	502133	503500	-	Bacteria	Terrabacteria group	Actinobacteria	Actinomycetia	Corynebacteriales	Mycobacteriaceae	Mycolicibacterium	455
K6L26_RS11980	NZ_CP081673.1	['PRK01490']	WP_064899430.1	GCA_019739075	2521391	2522779	+	Bacteria	Terrabacteria group	Actinobacteria	Actinomycetia	Corynebacteriales	Mycobacteriaceae	Mycolicibacterium	462
BN4332_RS10330	NZ_LT546207.1	['PRK01490']	WP_066898346.1	GCA_900078665	2059807	2061213	-	Bacteria	Terrabacteria group	Actinobacteria	Actinomycetia	Corynebacteriales	Mycobacteriaceae	Mycolicibacterium	468
BLW81_RS16790	NZ_LT629971.1	['PRK01490']	WP_157897716.1	GCA_900108565	3437460	3438887	+	Bacteria	Terrabacteria group	Actinobacteria	Actinomycetia	Corynebacteriales	Mycobacteriaceae	Mycolicibacterium	475
CKW28_RS14265	NZ_LT906483.1	['PRK01490']	WP_003926930.1	GCA_900187065	3040081	3041514	-	Bacteria	Terrabacteria group	Actinobacteria	Actinomycetia	Corynebacteriales	Mycobacteriaceae	Mycolicibacterium	477
DYB71_RS17660	NZ_UGQI01000001.1	['PRK01490']	WP_003890517.1	GCA_900453675	3632970	3634391	-	Bacteria	Terrabacteria group	Actinobacteria	Actinomycetia	Corynebacteriales	Mycobacteriaceae	Mycolicibacterium	473
MHAS_RS06085	NZ_LR026975.1	['PRK01490']	WP_005628801.1	GCA_900603025	1265423	1266817	+	Bacteria	Terrabacteria group	Actinobacteria	Actinomycetia	Corynebacteriales	Mycobacteriaceae	Mycolicibacterium	464
EL337_RS18855	NZ_LR134356.1	['PRK01490']	WP_048632072.1	GCA_900637195	4048633	4050069	-	Bacteria	Terrabacteria group	Actinobacteria	Actinomycetia	Corynebacteriales	Mycobacteriaceae	Mycolicibacterium	478
EL338_RS07770	NZ_LR134355.1	['PRK01490']	WP_163792071.1	GCA_900637205	1611002	1612414	+	Bacteria	Terrabacteria group	Actinobacteria	Actinomycetia	Corynebacteriales	Mycobacteriaceae	Mycolicibacterium	470
A8G08_RS06555	NZ_LRRB01000086.1	['PRK01490']	WP_068271747.1	GCA_001646865	7390	8790	+	Bacteria	Terrabacteria group	Actinobacteria	Actinomycetia	Corynebacteriales	Nocardiaceae	Aldersonia	466
FGL95_RS05825	NZ_VCQU01000002.1	['PRK01490']	WP_240962823.1	GCA_012932915	31263	32654	+	Bacteria	Terrabacteria group	Actinobacteria	Actinomycetia	Corynebacteriales	Nocardiaceae	Antrihabitans	463
JGU71_RS26055	NZ_JAEMNV010000011.1	['PRK01490']	WP_233530134.1	GCA_016482825	97827	99230	-	Bacteria	Terrabacteria group	Actinobacteria	Actinomycetia	Corynebacteriales	Nocardiaceae	Antrihabitans	467
NFA_RS06760	NC_006361.1	['PRK01490']	WP_011207862.1	GCA_000009805	1490932	1492329	+	Bacteria	Terrabacteria group	Actinobacteria	Actinomycetia	Corynebacteriales	Nocardiaceae	Nocardia	465
NOCYR_RS07010	NC_016887.1	['PRK01490']	WP_014349657.1	GCA_000284035	1552166	1553557	+	Bacteria	Terrabacteria group	Actinobacteria	Actinomycetia	Corynebacteriales	Nocardiaceae	Nocardia	463
RJ03_RS07440	NZ_BAFQ01000057.1	['PRK01490']	WP_036499500.1	GCA_000308375	8650	10029	+	Bacteria	Terrabacteria group	Actinobacteria	Actinomycetia	Corynebacteriales	Nocardiaceae	Nocardia	459
ON27_RS07505	NZ_BAFS01000072.1	['PRK01490']	WP_043721543.1	GCA_000308415	11187	12563	+	Bacteria	Terrabacteria group	Actinobacteria	Actinomycetia	Corynebacteriales	Nocardiaceae	Nocardia	458
ON21_RS07095	NZ_BAFR01000050.1	['PRK01490']	WP_174372138.1	GCA_000308435	1017	2399	+	Bacteria	Terrabacteria group	Actinobacteria	Actinomycetia	Corynebacteriales	Nocardiaceae	Nocardia	460
ON20_RS06850	NZ_BAFU01000033.1	['PRK01490']	WP_040834113.1	GCA_000308495	11819	13213	+	Bacteria	Terrabacteria group	Actinobacteria	Actinomycetia	Corynebacteriales	Nocardiaceae	Nocardia	464
ON29_RS07755	NZ_BAFZ01000036.1	['PRK01490']	WP_174371794.1	GCA_000308575	60733	62115	+	Bacteria	Terrabacteria group	Actinobacteria	Actinomycetia	Corynebacteriales	Nocardiaceae	Nocardia	460
ON26_RS06205	NZ_BAGA01000047.1	['PRK01490']	WP_174375372.1	GCA_000308595	127472	128878	+	Bacteria	Terrabacteria group	Actinobacteria	Actinomycetia	Corynebacteriales	Nocardiaceae	Nocardia	468
ON40_RS08175	NZ_BAGB01000026.1	['PRK01490']	WP_174435016.1	GCA_000308615	34354	35745	+	Bacteria	Terrabacteria group	Actinobacteria	Actinomycetia	Corynebacteriales	Nocardiaceae	Nocardia	463
ON33_RS18710	NZ_BAGC01000043.1	['PRK01490']	WP_040860580.1	GCA_000308655	291473	292882	-	Bacteria	Terrabacteria group	Actinobacteria	Actinomycetia	Corynebacteriales	Nocardiaceae	Nocardia	469
ON32_RS06150	NZ_BAGE01000029.1	['PRK01490']	WP_040789498.1	GCA_000308675	13488	14882	+	Bacteria	Terrabacteria group	Actinobacteria	Actinomycetia	Corynebacteriales	Nocardiaceae	Nocardia	464
ON30_RS07325	NZ_BAGG01000032.1	['PRK01490']	WP_174387414.1	GCA_000308695	51930	53345	+	Bacteria	Terrabacteria group	Actinobacteria	Actinomycetia	Corynebacteriales	Nocardiaceae	Nocardia	471
ON34_RS06705	NZ_BAGF01000025.1	['PRK01490']	WP_040775767.1	GCA_000308755	43139	44515	+	Bacteria	Terrabacteria group	Actinobacteria	Actinomycetia	Corynebacteriales	Nocardiaceae	Nocardia	458
ON38_RS06870	NZ_BAGJ01000052.1	['PRK01490']	WP_174372395.1	GCA_000308775	15457	16836	+	Bacteria	Terrabacteria group	Actinobacteria	Actinomycetia	Corynebacteriales	Nocardiaceae	Nocardia	459
ON36_RS06575	NZ_BAGK01000060.1	['PRK01490']	WP_043649032.1	GCA_000308795	33782	35143	+	Bacteria	Terrabacteria group	Actinobacteria	Actinomycetia	Corynebacteriales	Nocardiaceae	Nocardia	453
ON43_RS10135	NZ_BAFX01000049.1	['PRK01490']	WP_040806154.1	GCA_000308815	57760	59157	+	Bacteria	Terrabacteria group	Actinobacteria	Actinomycetia	Corynebacteriales	Nocardiaceae	Nocardia	465
ON44_RS08395	NZ_BAGN01000070.1	['PRK01490']	WP_174415016.1	GCA_000308835	6968	8347	+	Bacteria	Terrabacteria group	Actinobacteria	Actinomycetia	Corynebacteriales	Nocardiaceae	Nocardia	459
ON37_RS07200	NZ_BAGM01000042.1	['PRK01490']	WP_040718014.1	GCA_000308855	35910	37286	+	Bacteria	Terrabacteria group	Actinobacteria	Actinomycetia	Corynebacteriales	Nocardiaceae	Nocardia	458
OO61_RS18370	NZ_JNZF01000005.1	['PRK01490']	WP_033245246.1	GCA_000717405	21498	22889	+	Bacteria	Terrabacteria group	Actinobacteria	Actinomycetia	Corynebacteriales	Nocardiaceae	Nocardia	463
NA11_RS40930	NZ_BDAY01000116.1	['PRK01490']	WP_069167499.1	GCA_001612685	20702	22102	-	Bacteria	Terrabacteria group	Actinobacteria	Actinomycetia	Corynebacteriales	Nocardiaceae	Nocardia	466
NA5_RS31845	NZ_BDAZ01000068.1	['PRK01490']	WP_174555296.1	GCA_001612725	4271	5650	+	Bacteria	Terrabacteria group	Actinobacteria	Actinomycetia	Corynebacteriales	Nocardiaceae	Nocardia	459
NA4_RS27100	NZ_BDBA01000165.1	['PRK01490']	WP_067476014.1	GCA_001612745	22204	23580	-	Bacteria	Terrabacteria group	Actinobacteria	Actinomycetia	Corynebacteriales	Nocardiaceae	Nocardia	458
NA8_RS29615	NZ_BDBB01000058.1	['PRK01490']	WP_174550157.1	GCA_001612765	21910	23292	+	Bacteria	Terrabacteria group	Actinobacteria	Actinomycetia	Corynebacteriales	Nocardiaceae	Nocardia	460
NB3_RS14340	NZ_BDBC01000020.1	['PRK01490']	WP_174553202.1	GCA_001612785	39146	40528	-	Bacteria	Terrabacteria group	Actinobacteria	Actinomycetia	Corynebacteriales	Nocardiaceae	Nocardia	460
NCO8_RS24205	NZ_BDBD01000022.1	['PRK01490']	WP_174550360.1	GCA_001612805	13773	15143	-	Bacteria	Terrabacteria group	Actinobacteria	Actinomycetia	Corynebacteriales	Nocardiaceae	Nocardia	456
NE2_RS24910	NZ_BDBF01000038.1	['PRK01490']	WP_063029969.1	GCA_001612845	49496	50863	-	Bacteria	Terrabacteria group	Actinobacteria	Actinomycetia	Corynebacteriales	Nocardiaceae	Nocardia	455
NC5_RS05795	NZ_BDBG01000003.1	['PRK01490']	WP_056821855.1	GCA_001612865	337289	338653	-	Bacteria	Terrabacteria group	Actinobacteria	Actinomycetia	Corynebacteriales	Nocardiaceae	Nocardia	454
NH2_RS16560	NZ_BDBH01000007.1	['PRK01490']	WP_067655697.1	GCA_001612885	202834	204261	+	Bacteria	Terrabacteria group	Actinobacteria	Actinomycetia	Corynebacteriales	Nocardiaceae	Nocardia	475
NI1_RS32875	NZ_BDBK01000017.1	['PRK01490']	WP_067829285.1	GCA_001612945	462466	463869	+	Bacteria	Terrabacteria group	Actinobacteria	Actinomycetia	Corynebacteriales	Nocardiaceae	Nocardia	467
NK1_RS03270	NZ_BDBL01000003.1	['PRK01490']	WP_063007268.1	GCA_001612965	49603	50982	-	Bacteria	Terrabacteria group	Actinobacteria	Actinomycetia	Corynebacteriales	Nocardiaceae	Nocardia	459
NG1_RS26155	NZ_BDBM01000038.1	['PRK01490']	WP_174315484.1	GCA_001612985	60834	62216	+	Bacteria	Terrabacteria group	Actinobacteria	Actinomycetia	Corynebacteriales	Nocardiaceae	Nocardia	460
NL1_RS09440	NZ_BDBP01000023.1	['PRK01490']	WP_067836633.1	GCA_001613045	59495	60865	+	Bacteria	Terrabacteria group	Actinobacteria	Actinomycetia	Corynebacteriales	Nocardiaceae	Nocardia	456
NM2_RS44115	NZ_BDBQ01000134.1	['PRK01490']	WP_174575755.1	GCA_001613065	6223	7614	+	Bacteria	Terrabacteria group	Actinobacteria	Actinomycetia	Corynebacteriales	Nocardiaceae	Nocardia	463
NS3_RS18320	NZ_BDBT01000018.1	['PRK01490']	WP_067861345.1	GCA_001613125	82614	84014	+	Bacteria	Terrabacteria group	Actinobacteria	Actinomycetia	Corynebacteriales	Nocardiaceae	Nocardia	466
NJ1_RS28210	NZ_BDBU01000039.1	['PRK01490']	WP_067699847.1	GCA_001613145	105977	107395	+	Bacteria	Terrabacteria group	Actinobacteria	Actinomycetia	Corynebacteriales	Nocardiaceae	Nocardia	472
NS4_RS24460	NZ_BDBX01000050.1	['PRK01490']	WP_174552131.1	GCA_001613205	4331	5728	+	Bacteria	Terrabacteria group	Actinobacteria	Actinomycetia	Corynebacteriales	Nocardiaceae	Nocardia	465
NP3_RS28445	NZ_BDBY01000224.1	['PRK01490']	WP_174566275.1	GCA_001613225	5291	6670	+	Bacteria	Terrabacteria group	Actinobacteria	Actinomycetia	Corynebacteriales	Nocardiaceae	Nocardia	459
NS6_RS24985	NZ_BDBZ01000035.1	['PRK01490']	WP_068046916.1	GCA_001613245	17116	18498	+	Bacteria	Terrabacteria group	Actinobacteria	Actinomycetia	Corynebacteriales	Nocardiaceae	Nocardia	460
NV2_RS03115	NZ_BDCA01000001.1	['PRK01490']	WP_067868718.1	GCA_001613265	667999	669420	-	Bacteria	Terrabacteria group	Actinobacteria	Actinomycetia	Corynebacteriales	Nocardiaceae	Nocardia	473
NV1_RS13990	NZ_BDCC01000018.1	['PRK01490']	WP_174557440.1	GCA_001613305	41316	42707	+	Bacteria	Terrabacteria group	Actinobacteria	Actinomycetia	Corynebacteriales	Nocardiaceae	Nocardia	463
NU1_RS22020	NZ_BDCE01000061.1	['PRK01490']	WP_067523788.1	GCA_001613345	14930	16336	-	Bacteria	Terrabacteria group	Actinobacteria	Actinomycetia	Corynebacteriales	Nocardiaceae	Nocardia	468
NX1_RS21640	NZ_BDCF01000028.1	['PRK01490']	WP_068062559.1	GCA_001613365	18736	20097	+	Bacteria	Terrabacteria group	Actinobacteria	Actinomycetia	Corynebacteriales	Nocardiaceae	Nocardia	453
NFL01S_RS18150	NZ_BDCG01000014.1	['PRK01490']	WP_062976949.1	GCA_001613385	95726	97117	-	Bacteria	Terrabacteria group	Actinobacteria	Actinomycetia	Corynebacteriales	Nocardiaceae	Nocardia	463
NC4_RS16665	NZ_BDCH01000017.1	['PRK01490']	WP_067539836.1	GCA_001613405	27653	29062	-	Bacteria	Terrabacteria group	Actinobacteria	Actinomycetia	Corynebacteriales	Nocardiaceae	Nocardia	469
NVU01S_RS05940	NZ_BDCI01000004.1	['PRK01490']	WP_156161651.1	GCA_001613425	11265	12671	-	Bacteria	Terrabacteria group	Actinobacteria	Actinomycetia	Corynebacteriales	Nocardiaceae	Nocardia	468
NGR01S_RS17345	NZ_BDCJ01000014.1	['PRK01490']	WP_174551714.1	GCA_001613445	30054	31433	-	Bacteria	Terrabacteria group	Actinobacteria	Actinomycetia	Corynebacteriales	Nocardiaceae	Nocardia	459
NNI01S_RS25340	NZ_BDCK01000036.1	['PRK01490']	WP_174554492.1	GCA_001613465	71774	73156	-	Bacteria	Terrabacteria group	Actinobacteria	Actinomycetia	Corynebacteriales	Nocardiaceae	Nocardia	460
NRH01S_RS31970	NZ_BDCL01000062.1	['PRK01490']	WP_030523258.1	GCA_001613485	17644	19035	+	Bacteria	Terrabacteria group	Actinobacteria	Actinomycetia	Corynebacteriales	Nocardiaceae	Nocardia	463
NMI01S_RS24320	NZ_BDCM01000014.1	['PRK01490']	WP_063001070.1	GCA_001613505	600163	601542	-	Bacteria	Terrabacteria group	Actinobacteria	Actinomycetia	Corynebacteriales	Nocardiaceae	Nocardia	459
NAR01S_RS18620	NZ_BDCT01000025.1	['PRK01490']	WP_054813647.1	GCA_001618405	84466	85845	+	Bacteria	Terrabacteria group	Actinobacteria	Actinomycetia	Corynebacteriales	Nocardiaceae	Nocardia	459
NF4_RS23160	NZ_BDCU01000035.1	['PRK01490']	WP_198165434.1	GCA_001618425	95465	96844	-	Bacteria	Terrabacteria group	Actinobacteria	Actinomycetia	Corynebacteriales	Nocardiaceae	Nocardia	459
NA10_RS09290	NZ_BDAW01000014.1	['PRK01490']	WP_067566148.1	GCA_001625085	197106	198509	+	Bacteria	Terrabacteria group	Actinobacteria	Actinomycetia	Corynebacteriales	Nocardiaceae	Nocardia	467
BOX37_RS06695	NZ_CP018082.1	['PRK01490']	WP_071931239.1	GCA_001886715	1472160	1473521	+	Bacteria	Terrabacteria group	Actinobacteria	Actinomycetia	Corynebacteriales	Nocardiaceae	Nocardia	453
B0T36_RS03240	NZ_LOKT01000002.1	['PRK01490']	WP_077120703.1	GCA_002081795	243924	245285	+	Bacteria	Terrabacteria group	Actinobacteria	Actinomycetia	Corynebacteriales	Nocardiaceae	Nocardia	453
CEQ30_RS20345	NZ_CP022088.2	['PRK01490']	WP_172595767.1	GCA_002209125	4527398	4528804	-	Bacteria	Terrabacteria group	Actinobacteria	Actinomycetia	Corynebacteriales	Nocardiaceae	Nocardia	468
NSERUTF1_RS29330	NZ_AP017900.1	['PRK01490']	WP_033086576.1	GCA_002356035	6293309	6294712	-	Bacteria	Terrabacteria group	Actinobacteria	Actinomycetia	Corynebacteriales	Nocardiaceae	Nocardia	467
CRH09_RS09925	NZ_CP023778.1	['PRK01490']	WP_098693669.1	GCA_002568625	2223952	2225331	+	Bacteria	Terrabacteria group	Actinobacteria	Actinomycetia	Corynebacteriales	Nocardiaceae	Nocardia	459
ATK86_RS07880	NZ_PJMW01000002.1	['PRK01490']	WP_101468127.1	GCA_002846365	195512	196876	-	Bacteria	Terrabacteria group	Actinobacteria	Actinomycetia	Corynebacteriales	Nocardiaceae	Nocardia	454
DAT37_RS12665	NZ_QCYJ01000057.1	['PRK01490']	WP_198654231.1	GCA_003123685	1	816	+	Bacteria	Terrabacteria group	Actinobacteria	Actinomycetia	Corynebacteriales	Nocardiaceae	Nocardia	271
DAT37_RS07055	NZ_QCYJ01000020.1	['PRK01490']	WP_198654129.1	GCA_003123685	396649	398049	-	Bacteria	Terrabacteria group	Actinobacteria	Actinomycetia	Corynebacteriales	Nocardiaceae	Nocardia	466
DFR69_RS21945	NZ_QGTL01000008.1	['PRK01490']	WP_186817433.1	GCA_003182135	161066	162436	+	Bacteria	Terrabacteria group	Actinobacteria	Actinomycetia	Corynebacteriales	Nocardiaceae	Nocardia	456
DFR70_RS32130	NZ_QJKF01000011.1	['PRK01490']	WP_174412511.1	GCA_003202065	254741	256153	+	Bacteria	Terrabacteria group	Actinobacteria	Actinomycetia	Corynebacteriales	Nocardiaceae	Nocardia	470
DFR74_RS22440	NZ_QNRE01000009.1	['PRK01490']	WP_067512472.1	GCA_003315035	260518	261882	-	Bacteria	Terrabacteria group	Actinobacteria	Actinomycetia	Corynebacteriales	Nocardiaceae	Nocardia	454
DFR68_RS07420	NZ_QQAZ01000002.1	['PRK01490']	WP_068021255.1	GCA_003350525	567146	568558	-	Bacteria	Terrabacteria group	Actinobacteria	Actinomycetia	Corynebacteriales	Nocardiaceae	Nocardia	470
DFR76_RS27245	NZ_QQBC01000009.1	['PRK01490']	WP_068009346.1	GCA_003350585	144783	146156	+	Bacteria	Terrabacteria group	Actinobacteria	Actinomycetia	Corynebacteriales	Nocardiaceae	Nocardia	457
D5S18_RS28435	NZ_QZFU01000041.1	['PRK01490']	WP_120044197.1	GCA_003598715	80306	81688	+	Bacteria	Terrabacteria group	Actinobacteria	Actinomycetia	Corynebacteriales	Nocardiaceae	Nocardia	460
D7D52_RS09920	NZ_CP032568.1	['PRK01490']	WP_120743969.1	GCA_003626895	2164922	2166325	-	Bacteria	Terrabacteria group	Actinobacteria	Actinomycetia	Corynebacteriales	Nocardiaceae	Nocardia	467
EBN03_RS12850	NZ_RFFH01000004.1	['PRK01490']	WP_199742752.1	GCA_003696265	401603	402997	+	Bacteria	Terrabacteria group	Actinobacteria	Actinomycetia	Corynebacteriales	Nocardiaceae	Nocardia	464
DFR71_RS27495	NZ_SMFR01000005.1	['PRK01490']	WP_067456901.1	GCA_004339125	310354	311718	-	Bacteria	Terrabacteria group	Actinobacteria	Actinomycetia	Corynebacteriales	Nocardiaceae	Nocardia	454
DFR75_RS16475	NZ_SNXK01000003.1	['PRK01490']	WP_067486974.1	GCA_004362495	113324	114688	+	Bacteria	Terrabacteria group	Actinobacteria	Actinomycetia	Corynebacteriales	Nocardiaceae	Nocardia	454
FB390_RS28050	NZ_VFPG01000002.1	['PRK01490']	WP_185757303.1	GCA_006716565	280704	282071	+	Bacteria	Terrabacteria group	Actinobacteria	Actinomycetia	Corynebacteriales	Nocardiaceae	Nocardia	455
FOH10_RS23005	NZ_CP041695.1	['PRK01490']	WP_143982277.1	GCA_007362295	5140207	5141601	-	Bacteria	Terrabacteria group	Actinobacteria	Actinomycetia	Corynebacteriales	Nocardiaceae	Nocardia	464
NN4_RS05490	NZ_BJXA01000004.1	['PRK01490']	WP_147128859.1	GCA_007990755	75009	76409	-	Bacteria	Terrabacteria group	Actinobacteria	Actinomycetia	Corynebacteriales	Nocardiaceae	Nocardia	466
F3087_RS17995	NZ_VXLC01000006.1	['PRK01490']	WP_150403134.1	GCA_008704205	222068	223483	-	Bacteria	Terrabacteria group	Actinobacteria	Actinomycetia	Corynebacteriales	Nocardiaceae	Nocardia	471
NRB20_RS17110	NZ_WEGK01000006.1	['PRK01490']	WP_153411091.1	GCA_009604405	390855	392246	+	Bacteria	Terrabacteria group	Actinobacteria	Actinomycetia	Corynebacteriales	Nocardiaceae	Nocardia	463
NRB56_RS10210	NZ_WEGI01000004.1	['PRK01490']	WP_153340776.1	GCA_009604425	193766	195166	+	Bacteria	Terrabacteria group	Actinobacteria	Actinomycetia	Corynebacteriales	Nocardiaceae	Nocardia	466
GLP40_RS10870	NZ_WMBB01000004.1	['PRK01490']	WP_154787681.1	GCA_009708175	458872	460287	-	Bacteria	Terrabacteria group	Actinobacteria	Actinomycetia	Corynebacteriales	Nocardiaceae	Nocardia	471
GPX89_RS02755	NZ_WRPP01000001.1	['PRK01490']	WP_157354894.1	GCA_009760405	620611	622020	+	Bacteria	Terrabacteria group	Actinobacteria	Actinomycetia	Corynebacteriales	Nocardiaceae	Nocardia	469
FNL39_RS19770	NZ_VMSD01000006.1	['PRK01490']	WP_067984686.1	GCA_009858255	280775	282139	-	Bacteria	Terrabacteria group	Actinobacteria	Actinomycetia	Corynebacteriales	Nocardiaceae	Nocardia	454
HGB45_RS20035	NZ_JAAXOR010000003.1	['PRK01490']	WP_210743713.1	GCA_012396065	623890	625275	-	Bacteria	Terrabacteria group	Actinobacteria	Actinomycetia	Corynebacteriales	Nocardiaceae	Nocardia	461
HOV91_RS35375	NZ_JABLTE010000147.1	['PRK01490']	WP_217441489.1	GCA_013315795	5938	7320	+	Bacteria	Terrabacteria group	Actinobacteria	Actinomycetia	Corynebacteriales	Nocardiaceae	Nocardia	460
H0264_RS34780	NZ_CP059399.1	['PRK01490']	WP_181581456.1	GCA_013744875	7596949	7598346	-	Bacteria	Terrabacteria group	Actinobacteria	Actinomycetia	Corynebacteriales	Nocardiaceae	Nocardia	465
BJY24_RS37695	NZ_JACHIT010000002.1	['PRK01490']	WP_040752243.1	GCA_014203315	3623078	3624454	-	Bacteria	Terrabacteria group	Actinobacteria	Actinomycetia	Corynebacteriales	Nocardiaceae	Nocardia	458
NWFMUON74_RS27060	NZ_AP023396.1	['PRK01490']	WP_187684586.1	GCA_014466955	6101872	6103269	-	Bacteria	Terrabacteria group	Actinobacteria	Actinomycetia	Corynebacteriales	Nocardiaceae	Nocardia	465
IEY68_RS27675	NZ_BMMH01000016.1	['PRK01490']	WP_058856530.1	GCA_014645735	21553	22935	+	Bacteria	Terrabacteria group	Actinobacteria	Actinomycetia	Corynebacteriales	Nocardiaceae	Nocardia	460
IEX78_RS20260	NZ_BMMW01000004.1	['PRK01490']	WP_188830598.1	GCA_014646135	368567	369922	-	Bacteria	Terrabacteria group	Actinobacteria	Actinomycetia	Corynebacteriales	Nocardiaceae	Nocardia	451
IEY60_RS25345	NZ_BMNE01000006.1	['PRK01490']	WP_189032984.1	GCA_014646295	219731	221095	+	Bacteria	Terrabacteria group	Actinobacteria	Actinomycetia	Corynebacteriales	Nocardiaceae	Nocardia	454
IU476_RS11660	NZ_JADLRJ010000003.1	['PRK01490']	WP_195099422.1	GCA_015477355	471438	472835	+	Bacteria	Terrabacteria group	Actinobacteria	Actinomycetia	Corynebacteriales	Nocardiaceae	Nocardia	465
IT779_RS12540	NZ_JADMLG010000004.1	['PRK01490']	WP_196149431.1	GCA_015674855	326302	327711	+	Bacteria	Terrabacteria group	Actinobacteria	Actinomycetia	Corynebacteriales	Nocardiaceae	Nocardia	469
JK358_RS29570	NZ_JAERRJ010000012.1	['PRK01490']	WP_232852100.1	GCA_016741815	204813	206213	-	Bacteria	Terrabacteria group	Actinobacteria	Actinomycetia	Corynebacteriales	Nocardiaceae	Nocardia	466
BJ987_RS35065	NZ_JAGGMR010000001.1	['PRK01490']	WP_245366273.1	GCA_017875645	7568832	7570205	-	Bacteria	Terrabacteria group	Actinobacteria	Actinomycetia	Corynebacteriales	Nocardiaceae	Nocardia	457
KHQ06_RS35635	NZ_CP074371.1	['PRK01490']	WP_213557368.1	GCA_018362975	7488044	7489447	-	Bacteria	Terrabacteria group	Actinobacteria	Actinomycetia	Corynebacteriales	Nocardiaceae	Nocardia	467
KO481_RS14760	NZ_JAHKNI010000004.1	['PRK01490']	WP_215917667.1	GCA_018860155	350150	351541	+	Bacteria	Terrabacteria group	Actinobacteria	Actinomycetia	Corynebacteriales	Nocardiaceae	Nocardia	463
NOVA_RS17385	NZ_JAHUVX010000003.1	['PRK01490']	WP_228793662.1	GCA_019219615	572633	574006	-	Bacteria	Terrabacteria group	Actinobacteria	Actinomycetia	Corynebacteriales	Nocardiaceae	Nocardia	457
KV110_RS09360	NZ_CP078145.1	['PRK01490']	WP_218475167.1	GCA_019222765	2067737	2069149	+	Bacteria	Terrabacteria group	Actinobacteria	Actinomycetia	Corynebacteriales	Nocardiaceae	Nocardia	470
K7711_RS17600	NZ_JAINZY010000004.1	['PRK01490']	WP_222970514.1	GCA_019890715	166274	167665	+	Bacteria	Terrabacteria group	Actinobacteria	Actinomycetia	Corynebacteriales	Nocardiaceae	Nocardia	463
LK455_RS01355	NZ_JAJFOF010000001.1	['PRK01490']	WP_043688667.1	GCA_020731305	285316	286692	-	Bacteria	Terrabacteria group	Actinobacteria	Actinomycetia	Corynebacteriales	Nocardiaceae	Nocardia	458
LK465_RS01455	NZ_JAJFOE010000001.1	['PRK01490']	WP_062962957.1	GCA_020731565	291634	293013	+	Bacteria	Terrabacteria group	Actinobacteria	Actinomycetia	Corynebacteriales	Nocardiaceae	Nocardia	459
LTV02_RS38240	NZ_CP089226.1	['PRK01490']	WP_233036349.1	GCA_021183565	8271738	8273141	+	Bacteria	Terrabacteria group	Actinobacteria	Actinomycetia	Corynebacteriales	Nocardiaceae	Nocardia	467
LTT66_RS04605	NZ_CP089225.1	['PRK01490']	WP_233064215.1	GCA_021183645	985523	986905	-	Bacteria	Terrabacteria group	Actinobacteria	Actinomycetia	Corynebacteriales	Nocardiaceae	Nocardia	460
CRP45_RS15690	NZ_OBEG01000003.1	['PRK01490']	WP_174554833.1	GCA_900215415	309156	310523	+	Bacteria	Terrabacteria group	Actinobacteria	Actinomycetia	Corynebacteriales	Nocardiaceae	Nocardia	455
DBO33_RS09910	NZ_LT985361.1	['PRK01490']	WP_107660127.1	GCA_900269665	2237760	2239160	+	Bacteria	Terrabacteria group	Actinobacteria	Actinomycetia	Corynebacteriales	Nocardiaceae	Nocardia	466
EL493_RS11470	NZ_LR134352.1	['PRK01490']	WP_022567176.1	GCA_900637185	2447005	2448369	+	Bacteria	Terrabacteria group	Actinobacteria	Actinomycetia	Corynebacteriales	Nocardiaceae	Nocardia	454
Y013_RS00580	NC_023150.1	['PRK01490']	WP_041803301.1	GCA_000511305	124337	125728	+	Bacteria	Terrabacteria group	Actinobacteria	Actinomycetia	Corynebacteriales	Nocardiaceae	Rhodococcus	463
H351_RS13955	NZ_CP007255.1	['PRK01490']	WP_019749086.1	GCA_000696675	2988261	2989634	+	Bacteria	Terrabacteria group	Actinobacteria	Actinomycetia	Corynebacteriales	Nocardiaceae	Rhodococcus	457
IJ15_RS0101295	NZ_JPOC01000005.1	['PRK01490']	WP_031936546.1	GCA_000738775	13440	14804	-	Bacteria	Terrabacteria group	Actinobacteria	Actinomycetia	Corynebacteriales	Nocardiaceae	Rhodococcus	454
A3L23_RS18290	NZ_CP015235.1	['PRK01490']	WP_032368208.1	GCA_001620305	3875694	3877073	+	Bacteria	Terrabacteria group	Actinobacteria	Actinomycetia	Corynebacteriales	Nocardiaceae	Rhodococcus	459
A8G15_RS04970	NZ_LRRH01000011.1	['PRK01490']	WP_068156066.1	GCA_001646785	108785	110155	+	Bacteria	Terrabacteria group	Actinobacteria	Actinomycetia	Corynebacteriales	Nocardiaceae	Rhodococcus	456
RC2_RS11775	NZ_BCWV01000004.1	['PRK01490']	WP_174552317.1	GCA_001894765	533754	535139	-	Bacteria	Terrabacteria group	Actinobacteria	Actinomycetia	Corynebacteriales	Nocardiaceae	Rhodococcus	461
RM1_RS09505	NZ_BCXA01000017.1	['PRK01490']	WP_072751122.1	GCA_001894865	79467	80822	-	Bacteria	Terrabacteria group	Actinobacteria	Actinomycetia	Corynebacteriales	Nocardiaceae	Rhodococcus	451
RM2_RS05465	NZ_BCXB01000004.1	['PRK01490']	WP_072687828.1	GCA_001894885	94286	95662	+	Bacteria	Terrabacteria group	Actinobacteria	Actinomycetia	Corynebacteriales	Nocardiaceae	Rhodococcus	458
RY1_RS05430	NZ_BCXH01000002.1	['PRK01490']	WP_072802510.1	GCA_001895005	238394	239770	-	Bacteria	Terrabacteria group	Actinobacteria	Actinomycetia	Corynebacteriales	Nocardiaceae	Rhodococcus	458
RZ1_RS16010	NZ_BCXI01000023.1	['PRK01490']	WP_169917978.1	GCA_001895025	81372	82742	+	Bacteria	Terrabacteria group	Actinobacteria	Actinomycetia	Corynebacteriales	Nocardiaceae	Rhodococcus	456
C6369_RS16895	NZ_CP032221.1	['PRK01490']	WP_106200089.1	GCA_003004765	3686387	3687781	+	Bacteria	Terrabacteria group	Actinobacteria	Actinomycetia	Corynebacteriales	Nocardiaceae	Rhodococcus	464
C7H75_RS15805	NZ_CP027793.1	['PRK01490']	WP_005512230.1	GCA_003013675	3380355	3381725	-	Bacteria	Terrabacteria group	Actinobacteria	Actinomycetia	Corynebacteriales	Nocardiaceae	Rhodococcus	456
C8E05_RS31575	NZ_QTTP01000001.1	['PRK01490']	WP_037236304.1	GCA_003385055	6885753	6887147	+	Bacteria	Terrabacteria group	Actinobacteria	Actinomycetia	Corynebacteriales	Nocardiaceae	Rhodococcus	464
EGT50_RS02580	NZ_RKLO01000001.1	['PRK01490']	WP_127951013.1	GCA_004011825	538273	539631	+	Bacteria	Terrabacteria group	Actinobacteria	Actinomycetia	Corynebacteriales	Nocardiaceae	Rhodococcus	452
EF834_RS07320	NZ_RKLN01000002.1	['PRK01490']	WP_127946526.1	GCA_004011835	564480	565838	+	Bacteria	Terrabacteria group	Actinobacteria	Actinomycetia	Corynebacteriales	Nocardiaceae	Rhodococcus	452
EGT67_RS01035	NZ_RKLP01000001.1	['PRK01490']	WP_127914192.1	GCA_004011865	211394	212764	-	Bacteria	Terrabacteria group	Actinobacteria	Actinomycetia	Corynebacteriales	Nocardiaceae	Rhodococcus	456
FCG67_RS13015	NZ_SUMD01000005.1	['PRK01490']	WP_077043770.1	GCA_005049235	327094	328449	-	Bacteria	Terrabacteria group	Actinobacteria	Actinomycetia	Corynebacteriales	Nocardiaceae	Rhodococcus	451
E0497_RS04710	NZ_SKCH01000003.1	['PRK01490']	WP_137723629.1	GCA_005434945	76528	77907	+	Bacteria	Terrabacteria group	Actinobacteria	Actinomycetia	Corynebacteriales	Nocardiaceae	Rhodococcus	459
FK531_RS07725	NZ_VIGH01000003.1	['PRK01490']	WP_142097265.1	GCA_006704125	216325	217680	+	Bacteria	Terrabacteria group	Actinobacteria	Actinomycetia	Corynebacteriales	Nocardiaceae	Rhodococcus	451
DW322_RS16900	NZ_QRCM01000001.1	['PRK01490']	WP_010838303.1	GCA_008011915	3512386	3513774	-	Bacteria	Terrabacteria group	Actinobacteria	Actinomycetia	Corynebacteriales	Nocardiaceae	Rhodococcus	462
FOY51_RS10455	NZ_VLNY01000004.1	['PRK01490']	WP_149430179.1	GCA_008297975	139645	141027	+	Bacteria	Terrabacteria group	Actinobacteria	Actinomycetia	Corynebacteriales	Nocardiaceae	Rhodococcus	460
G4H72_RS06130	NZ_CP048813.1	['PRK01490']	WP_072739294.1	GCA_014217765	1317151	1318509	+	Bacteria	Terrabacteria group	Actinobacteria	Actinomycetia	Corynebacteriales	Nocardiaceae	Rhodococcus	452
IEW02_RS07625	NZ_BMCU01000002.1	['PRK01490']	WP_188544230.1	GCA_014635345	124277	125659	+	Bacteria	Terrabacteria group	Actinobacteria	Actinomycetia	Corynebacteriales	Nocardiaceae	Rhodococcus	460
RQCS_RS17825	NZ_AP023172.1	['PRK01490']	WP_064689282.1	GCA_015099595	3917336	3918709	-	Bacteria	Terrabacteria group	Actinobacteria	Actinomycetia	Corynebacteriales	Nocardiaceae	Rhodococcus	457
F1734_RS11355	NZ_CP044211.1	['PRK01490']	WP_203011693.1	GCA_016804345	2419794	2421170	+	Bacteria	Terrabacteria group	Actinobacteria	Actinomycetia	Corynebacteriales	Nocardiaceae	Rhodococcus	458
JWS14_RS07070	NZ_CP070609.1	['PRK01490']	WP_072947078.1	GCA_017068375	1524608	1526002	-	Bacteria	Terrabacteria group	Actinobacteria	Actinomycetia	Corynebacteriales	Nocardiaceae	Rhodococcus	464
KYT97_RS26195	NZ_CP079698.1	['PRK01490']	WP_033232854.1	GCA_019334125	5733745	5735118	-	Bacteria	Terrabacteria group	Actinobacteria	Actinomycetia	Corynebacteriales	Nocardiaceae	Rhodococcus	457
K2Z90_RS25900	NZ_CP080954.1	['PRK01490']	WP_005248188.1	GCA_020542785	5670723	5672117	-	Bacteria	Terrabacteria group	Actinobacteria	Actinomycetia	Corynebacteriales	Nocardiaceae	Rhodococcus	464
LRQ66_RS14055	NZ_CP088969.1	['PRK01490']	WP_081636975.1	GCA_021165915	3138136	3139518	-	Bacteria	Terrabacteria group	Actinobacteria	Actinomycetia	Corynebacteriales	Nocardiaceae	Rhodococcus	460
BLT10_RS17880	NZ_FNAB01000010.1	['PRK01490']	WP_169888308.1	GCA_900101735	45824	47188	-	Bacteria	Terrabacteria group	Actinobacteria	Actinomycetia	Corynebacteriales	Nocardiaceae	Rhodococcus	454
BLW42_RS13275	NZ_FNTL01000004.1	['PRK01490']	WP_073360349.1	GCA_900105375	1740420	1741814	-	Bacteria	Terrabacteria group	Actinobacteria	Actinomycetia	Corynebacteriales	Nocardiaceae	Rhodococcus	464
BMZ18_RS01680	NZ_FOJN01000001.1	['PRK01490']	WP_170851426.1	GCA_900111805	356110	357495	-	Bacteria	Terrabacteria group	Actinobacteria	Actinomycetia	Corynebacteriales	Nocardiaceae	Rhodococcus	461
CHB96_RS10805	NZ_FZOW01000005.1	['PRK01490']	WP_089245900.1	GCA_900188125	245827	247203	+	Bacteria	Terrabacteria group	Actinobacteria	Actinomycetia	Corynebacteriales	Nocardiaceae	Rhodococcus	458
DYE53_RS01680	NZ_UGVI01000001.1	['PRK01490']	WP_064063321.1	GCA_900455725	405239	406627	+	Bacteria	Terrabacteria group	Actinobacteria	Actinomycetia	Corynebacteriales	Nocardiaceae	Rhodococcus	462
DQO56_RS05340	NZ_LS483468.1	['PRK01490']	WP_072698705.1	GCA_900478115	1167600	1168982	-	Bacteria	Terrabacteria group	Actinobacteria	Actinomycetia	Corynebacteriales	Nocardiaceae	Rhodococcus	460
F600_RS0113885	NZ_AQXZ01000017.1	['PRK01490']	WP_018161223.1	GCA_000380645	247185	248534	+	Bacteria	Terrabacteria group	Actinobacteria	Actinomycetia	Corynebacteriales	Nocardiaceae	Smaragdicoccus	449
TU34_RS08150	NZ_JXYP01000016.1	['PRK01490']	WP_045822381.1	GCA_000964005	931	2343	+	Bacteria	Terrabacteria group	Actinobacteria	Actinomycetia	Corynebacteriales	Nocardiaceae	Williamsia	470
C7458_RS07795	NZ_QEOM01000002.1	['PRK01490']	WP_062797694.1	GCA_003096955	760844	762208	-	Bacteria	Terrabacteria group	Actinobacteria	Actinomycetia	Corynebacteriales	Nocardiaceae	Williamsia	454
DFR67_RS22055	NZ_QJSP01000014.1	['PRK01490']	WP_158540009.1	GCA_003217475	95740	97113	+	Bacteria	Terrabacteria group	Actinobacteria	Actinomycetia	Corynebacteriales	Nocardiaceae	Williamsia	457
DFJ75_RS13615	NZ_RBKV01000001.1	['PRK01490']	WP_062797694.1	GCA_003634525	2961197	2962561	-	Bacteria	Terrabacteria group	Actinobacteria	Actinomycetia	Corynebacteriales	Nocardiaceae	Williamsia	454
IEV93_RS19210	NZ_BMCS01000003.1	['PRK01490']	WP_188492049.1	GCA_014635305	135868	137295	+	Bacteria	Terrabacteria group	Actinobacteria	Actinomycetia	Corynebacteriales	Nocardiaceae	Williamsia	475
BW971_RS14175	NZ_FTNT01000008.1	['PRK01490']	WP_076480651.1	GCA_900156495	187828	189198	-	Bacteria	Terrabacteria group	Actinobacteria	Actinomycetia	Corynebacteriales	Nocardiaceae	Williamsia	456
SROT_RS09385	NC_014168.1	['PRK01490']	WP_013138790.1	GCA_000092825	1889813	1891180	-	Bacteria	Terrabacteria group	Actinobacteria	Actinomycetia	Corynebacteriales	Segniliparaceae	Segniliparus	455
HMPREF9336_RS08600	NZ_KI391953.1	['PRK01490']	WP_007470943.1	GCA_000185725	1745574	1746932	+	Bacteria	Terrabacteria group	Actinobacteria	Actinomycetia	Corynebacteriales	Segniliparaceae	Segniliparus	452
TPAU_RS07335	NC_014158.1	['PRK01490']	WP_013126121.1	GCA_000092225	1523149	1524534	+	Bacteria	Terrabacteria group	Actinobacteria	Actinomycetia	Corynebacteriales	Tsukamurellaceae	Tsukamurella	461
AXK60_RS10045	NZ_LSRF01000023.1	['PRK01490']	WP_068571007.1	GCA_001575195	30487	31908	+	Bacteria	Terrabacteria group	Actinobacteria	Actinomycetia	Corynebacteriales	Tsukamurellaceae	Tsukamurella	473
FK529_RS14170	NZ_VIGW01000007.1	['PRK01490']	WP_146562278.1	GCA_007858435	97851	99263	-	Bacteria	Terrabacteria group	Actinobacteria	Actinomycetia	Corynebacteriales	Tsukamurellaceae	Tsukamurella	470
FK268_RS09000	NZ_VIGV01000002.1	['PRK01490']	WP_146433213.1	GCA_007858445	787800	789212	-	Bacteria	Terrabacteria group	Actinobacteria	Actinomycetia	Corynebacteriales	Tsukamurellaceae	Tsukamurella	470
FK530_RS21290	NZ_VIGX01000020.1	['PRK01490']	WP_146488974.1	GCA_007858475	58918	60330	-	Bacteria	Terrabacteria group	Actinobacteria	Actinomycetia	Corynebacteriales	Tsukamurellaceae	Tsukamurella	470
HF999_RS05455	NZ_JAAXOQ010000005.1	['PRK01490']	WP_246207341.1	GCA_012396015	121289	122680	+	Bacteria	Terrabacteria group	Actinobacteria	Actinomycetia	Corynebacteriales	Tsukamurellaceae	Tsukamurella	463
JVY00_RS12440	NZ_CP070357.1	['PRK01490']	WP_068626621.1	GCA_016919465	2538441	2539853	+	Bacteria	Terrabacteria group	Actinobacteria	Actinomycetia	Corynebacteriales	Tsukamurellaceae	Tsukamurella	470
DYI19_RS14625	NZ_UHII01000001.1	['PRK01490']	WP_068565932.1	GCA_900460155	2996702	2998114	-	Bacteria	Terrabacteria group	Actinobacteria	Actinomycetia	Corynebacteriales	Tsukamurellaceae	Tsukamurella	470
GNX95_RS25835	NZ_WOTN01000002.1	['PRK01490']	WP_163509952.1	GCA_010993745	2234705	2236108	+	Bacteria	Terrabacteria group	Actinobacteria	Actinomycetia	Corynebacteriales		Fodinicola	467
TBIF_RS02640	NZ_BAVQ01000003.1	['PRK01490']	WP_024793325.1	GCA_000524475	348726	350096	-	Bacteria	Terrabacteria group	Actinobacteria	Actinomycetia	Corynebacteriales		Tomitella	456
FO059_RS12980	NZ_CP041765.1	['PRK01490']	WP_143909362.1	GCA_007559025	2846188	2847591	-	Bacteria	Terrabacteria group	Actinobacteria	Actinomycetia	Corynebacteriales		Tomitella	467
H4F70_RS14720	NZ_CP059900.1	['PRK01490']	WP_182357703.1	GCA_014126825	3182220	3183623	-	Bacteria	Terrabacteria group	Actinobacteria	Actinomycetia	Corynebacteriales		Tomitella	467
CRYAR_RS07050	NZ_KK073874.1	['PRK01490']	WP_035849211.1	GCA_000585375	1528179	1529549	+	Bacteria	Terrabacteria group	Actinobacteria	Actinomycetia	Cryptosporangiales	Cryptosporangiaceae	Cryptosporangium	456
BUB75_RS15725	NZ_FRCS01000004.1	['PRK01490']	WP_073257792.1	GCA_900143005	292857	294236	-	Bacteria	Terrabacteria group	Actinobacteria	Actinomycetia	Cryptosporangiales	Cryptosporangiaceae	Cryptosporangium	459
FRANCCI3_RS06035	NC_007777.1	['PRK01490']	WP_011435648.1	GCA_000013345	1436871	1438322	+	Bacteria	Terrabacteria group	Actinobacteria	Actinomycetia	Frankiales	Frankiaceae	Frankia	483
FRAAL_RS08260	NC_008278.1	['PRK01490']	WP_011603084.1	GCA_000058485	2068388	2069869	+	Bacteria	Terrabacteria group	Actinobacteria	Actinomycetia	Frankiales	Frankiaceae	Frankia	493
FRAEUI1C_RS09710	NC_014666.1	['PRK01490']	WP_013423119.1	GCA_000166135	2381972	2383390	+	Bacteria	Terrabacteria group	Actinobacteria	Actinomycetia	Frankiales	Frankiaceae	Frankia	472
FRCN3DRAFT_RS46870	NZ_KI912266.1	['PRK01490']	WP_007517699.1	GCA_000235425	6854066	6855481	-	Bacteria	Terrabacteria group	Actinobacteria	Actinomycetia	Frankiales	Frankiaceae	Frankia	471
B056_RS0102010	NZ_KB891102.1	['PRK01490']	WP_018500230.1	GCA_000373365	481139	482617	-	Bacteria	Terrabacteria group	Actinobacteria	Actinomycetia	Frankiales	Frankiaceae	Frankia	492
B207_RS0102075	NZ_KB893671.1	['PRK01490']	WP_018634848.1	GCA_000374165	71774	73270	+	Bacteria	Terrabacteria group	Actinobacteria	Actinomycetia	Frankiales	Frankiaceae	Frankia	498
FF36_RS00450	NZ_JYFN01000001.1	['PRK01490']	WP_044882920.1	GCA_000948395	109654	111177	+	Bacteria	Terrabacteria group	Actinobacteria	Actinomycetia	Frankiales	Frankiaceae	Frankia	507
FrCorBMG51_RS10655	NZ_JWIO01000014.1	['PRK01490']	WP_047222888.1	GCA_001017755	142979	144460	-	Bacteria	Terrabacteria group	Actinobacteria	Actinomycetia	Frankiales	Frankiaceae	Frankia	493
AWX74_RS02090	NZ_FAOZ01000001.1	['PRK01490']	WP_165615426.1	GCA_001536285	511790	513268	-	Bacteria	Terrabacteria group	Actinobacteria	Actinomycetia	Frankiales	Frankiaceae	Frankia	492
BBK14_RS10710	NZ_MAXA01000113.1	['PRK01490']	WP_071061498.1	GCA_001854695	58934	60433	+	Bacteria	Terrabacteria group	Actinobacteria	Actinomycetia	Frankiales	Frankiaceae	Frankia	499
BL253_RS30875	NZ_MOMC01000072.1	['PRK01490']	WP_076820835.1	GCA_001983105	2365	3825	+	Bacteria	Terrabacteria group	Actinobacteria	Actinomycetia	Frankiales	Frankiaceae	Frankia	486
E7Y31_RS13980	NZ_SSXH01000341.1	['PRK01490']	WP_136448532.1	GCA_004803575	1324	2814	-	Bacteria	Terrabacteria group	Actinobacteria	Actinomycetia	Frankiales	Frankiaceae	Frankia	496
C1A33_RS20845	NZ_FZMO01000290.1	['PRK01490']	WP_101833106.1	GCA_900197875	7194	8708	-	Bacteria	Terrabacteria group	Actinobacteria	Actinomycetia	Frankiales	Frankiaceae	Frankia	504
DD1DGVC_RS08620	NZ_CAAAFO010000040.1	['PRK01490']	WP_131765987.1	GCA_900634715	6817	8328	+	Bacteria	Terrabacteria group	Actinobacteria	Actinomycetia	Frankiales	Frankiaceae	Frankia	503
HWE28_RS08920	NZ_CADDZT010000031.1	['PRK01490']	WP_131746113.1	GCA_902812655	102890	104323	+	Bacteria	Terrabacteria group	Actinobacteria	Actinomycetia	Frankiales	Frankiaceae	Frankia	477
HV549_RS06160	NZ_CADDZU010000075.1	['PRK01490']	WP_163549142.1	GCA_902812705	8087	9559	+	Bacteria	Terrabacteria group	Actinobacteria	Actinomycetia	Frankiales	Frankiaceae	Frankia	490
CLV47_RS16980	NZ_PVUE01000017.1	['PRK01490']	WP_106350268.1	GCA_003003235	54080	55552	-	Bacteria	Terrabacteria group	Actinobacteria	Actinomycetia	Geodermatophilales	Antricoccaceae	Antricoccus	490
C5508_RS09650	NZ_POQU01000032.1	['PRK01490']	WP_104524732.1	GCA_002938425	1504	2895	+	Bacteria	Terrabacteria group	Actinobacteria	Actinomycetia	Geodermatophilales	Geodermatophilaceae	Blastococcus	463
DCS98_RS10975	NZ_QCZF01000004.1	['PRK01490']	WP_116451389.1	GCA_003075095	280058	281509	+	Bacteria	Terrabacteria group	Actinobacteria	Actinomycetia	Geodermatophilales	Geodermatophilaceae	Blastococcus	483
BKA19_RS02570	NZ_SHKV01000001.1	['PRK01490']	WP_104527254.1	GCA_004217455	514286	515710	+	Bacteria	Terrabacteria group	Actinobacteria	Actinomycetia	Geodermatophilales	Geodermatophilaceae	Blastococcus	474
FHU33_RS16760	NZ_VFQE01000001.1	['PRK01490']	WP_142026351.1	GCA_006717095	3521517	3522944	-	Bacteria	Terrabacteria group	Actinobacteria	Actinomycetia	Geodermatophilales	Geodermatophilaceae	Blastococcus	475
BD833_RS11220	NZ_VNHW01000006.1	['PRK01490']	WP_166533219.1	GCA_008124835	151213	152682	-	Bacteria	Terrabacteria group	Actinobacteria	Actinomycetia	Geodermatophilales	Geodermatophilaceae	Blastococcus	489
BMY88_RS04480	NZ_FOEE01000002.1	['PRK01490']	WP_091940583.1	GCA_900110555	323875	325344	-	Bacteria	Terrabacteria group	Actinobacteria	Actinomycetia	Geodermatophilales	Geodermatophilaceae	Blastococcus	489
CRP29_RS19995	NZ_OBQI01000007.1	['PRK01490']	WP_097196835.1	GCA_900221005	4564	6012	+	Bacteria	Terrabacteria group	Actinobacteria	Actinomycetia	Geodermatophilales	Geodermatophilaceae	Blastococcus	482
FX081_RS03470	NZ_CABKTE010000001.1	['PRK01490']	WP_040336992.1	GCA_902375265	701824	703239	-	Bacteria	Terrabacteria group	Actinobacteria	Actinomycetia	Geodermatophilales	Geodermatophilaceae	Blastococcus	471
E1H16_RS14595	NZ_SMSG01000006.1	['PRK01490']	WP_134324644.1	GCA_004382795	276131	277576	-	Bacteria	Terrabacteria group	Actinobacteria	Actinomycetia	Geodermatophilales	Geodermatophilaceae	Cumulibacter	481
F8A92_RS02890	NZ_WBKP01000005.1	['PRK01490']	WP_153503171.1	GCA_009602465	25326	26774	-	Bacteria	Terrabacteria group	Actinobacteria	Actinomycetia	Geodermatophilales	Geodermatophilaceae	Cumulibacter	482
GOBS_RS07780	NC_013757.1	['PRK01490']	WP_012947735.1	GCA_000025345	1634692	1636167	+	Bacteria	Terrabacteria group	Actinobacteria	Actinomycetia	Geodermatophilales	Geodermatophilaceae	Geodermatophilus	491
CNO22_RS19720	NZ_NVPT01000133.1	['PRK01490']	WP_100500972.1	GCA_002802985	9265	10749	+	Bacteria	Terrabacteria group	Actinobacteria	Actinomycetia	Geodermatophilales	Geodermatophilaceae	Geodermatophilus	494
LY71_RS19930	NZ_PVTG01000018.1	['PRK01490']	WP_106280991.1	GCA_003002915	111072	112535	-	Bacteria	Terrabacteria group	Actinobacteria	Actinomycetia	Geodermatophilales	Geodermatophilaceae	Geodermatophilus	487
JD79_RS21570	NZ_QGTX01000001.1	['PRK01490']	WP_110007179.1	GCA_003182485	4484951	4486435	-	Bacteria	Terrabacteria group	Actinobacteria	Actinomycetia	Geodermatophilales	Geodermatophilaceae	Geodermatophilus	494
GGQ55_RS16835	NZ_JACBZT010000001.1	['PRK01490']	WP_246324671.1	GCA_013408985	3381651	3383009	+	Bacteria	Terrabacteria group	Actinobacteria	Actinomycetia	Geodermatophilales	Geodermatophilaceae	Geodermatophilus	452
JOD57_RS19740	NZ_JAFBCJ010000001.1	['PRK01490']	WP_239572805.1	GCA_016907675	4117072	4118505	+	Bacteria	Terrabacteria group	Actinobacteria	Actinomycetia	Geodermatophilales	Geodermatophilaceae	Geodermatophilus	477
BLQ97_RS15385	NZ_FMZF01000004.1	['PRK01490']	WP_091366862.1	GCA_900102745	438688	440154	-	Bacteria	Terrabacteria group	Actinobacteria	Actinomycetia	Geodermatophilales	Geodermatophilaceae	Geodermatophilus	488
BLW63_RS25040	NZ_FNOT01000030.1	['PRK01490']	WP_091162243.1	GCA_900107105	19023	20531	+	Bacteria	Terrabacteria group	Actinobacteria	Actinomycetia	Geodermatophilales	Geodermatophilaceae	Geodermatophilus	502
BMW27_RS11490	NZ_FOIE01000004.1	['PRK01490']	WP_091443944.1	GCA_900111455	340886	342382	+	Bacteria	Terrabacteria group	Actinobacteria	Actinomycetia	Geodermatophilales	Geodermatophilaceae	Geodermatophilus	498
BMZ50_RS10575	NZ_FOSW01000005.1	['PRK01490']	WP_091324004.1	GCA_900114385	212428	213888	+	Bacteria	Terrabacteria group	Actinobacteria	Actinomycetia	Geodermatophilales	Geodermatophilaceae	Geodermatophilus	486
BMZ33_RS17485	NZ_FOWQ01000008.1	['PRK01490']	WP_091113757.1	GCA_900115505	18524	20071	+	Bacteria	Terrabacteria group	Actinobacteria	Actinomycetia	Geodermatophilales	Geodermatophilaceae	Geodermatophilus	515
BM414_RS21810	NZ_FPBA01000021.1	['PRK01490']	WP_093582933.1	GCA_900116515	60809	62308	-	Bacteria	Terrabacteria group	Actinobacteria	Actinomycetia	Geodermatophilales	Geodermatophilaceae	Geodermatophilus	499
BUE37_RS05960	NZ_FQVX01000001.1	['PRK01490']	WP_073419133.1	GCA_900129495	1188921	1190444	+	Bacteria	Terrabacteria group	Actinobacteria	Actinomycetia	Geodermatophilales	Geodermatophilaceae	Geodermatophilus	507
FN207_RS17605	NZ_FXTJ01000007.1	['PRK01490']	WP_142459755.1	GCA_900182545	164895	166373	-	Bacteria	Terrabacteria group	Actinobacteria	Actinomycetia	Geodermatophilales	Geodermatophilaceae	Geodermatophilus	492
CHC04_RS16420	NZ_FZOH01000006.1	['PRK01490']	WP_089404997.1	GCA_900188205	296517	298019	-	Bacteria	Terrabacteria group	Actinobacteria	Actinomycetia	Geodermatophilales	Geodermatophilaceae	Geodermatophilus	500
CHB98_RS18350	NZ_FZOO01000011.1	['PRK01490']	WP_245821388.1	GCA_900188375	196	1692	+	Bacteria	Terrabacteria group	Actinobacteria	Actinomycetia	Geodermatophilales	Geodermatophilaceae	Geodermatophilus	498
CRP39_RS01485	NZ_OBDO01000001.1	['PRK01490']	WP_097203733.1	GCA_900215145	291854	293341	+	Bacteria	Terrabacteria group	Actinobacteria	Actinomycetia	Geodermatophilales	Geodermatophilaceae	Geodermatophilus	495
BLT39_RS12375	NZ_FNCF01000004.1	['PRK01490']	WP_091063425.1	GCA_900100695	110980	112578	+	Bacteria	Terrabacteria group	Actinobacteria	Actinomycetia	Geodermatophilales	Geodermatophilaceae	Klenkia	532
BLP29_RS09940	NZ_FMUH01000003.1	['PRK01490']	WP_092803511.1	GCA_900101025	64565	66124	+	Bacteria	Terrabacteria group	Actinobacteria	Actinomycetia	Geodermatophilales	Geodermatophilaceae	Klenkia	519
BLS67_RS10925	NZ_FNIR01000006.1	['PRK01490']	WP_165617543.1	GCA_900103975	140436	141989	+	Bacteria	Terrabacteria group	Actinobacteria	Actinomycetia	Geodermatophilales	Geodermatophilaceae	Klenkia	517
BM158_RS16445	NZ_FOMD01000004.1	['PRK01490']	WP_165628983.1	GCA_900112525	112893	114482	+	Bacteria	Terrabacteria group	Actinobacteria	Actinomycetia	Geodermatophilales	Geodermatophilaceae	Klenkia	529
LFA75_RS03390	NZ_UEXK01000004.1	['PRK01490']	WP_225232352.1	GCA_900491935	647097	648668	-	Bacteria	Terrabacteria group	Actinobacteria	Actinomycetia	Geodermatophilales	Geodermatophilaceae	Klenkia	523
IN07_RS14445	NZ_JPMX01000064.1	['PRK01490']	WP_036336718.1	GCA_000761485	58241	59680	-	Bacteria	Terrabacteria group	Actinobacteria	Actinomycetia	Geodermatophilales	Geodermatophilaceae	Modestobacter	479
FHL79_RS14785	NZ_SJEW01000038.1	['PRK01490']	WP_138759350.1	GCA_005930475	12924	14423	+	Bacteria	Terrabacteria group	Actinobacteria	Actinomycetia	Geodermatophilales	Geodermatophilaceae	Modestobacter	499
FHL80_RS15890	NZ_SJEX01000049.1	['PRK01490']	WP_138734361.1	GCA_005930495	9818	11317	+	Bacteria	Terrabacteria group	Actinobacteria	Actinomycetia	Geodermatophilales	Geodermatophilaceae	Modestobacter	499
JD78_RS02940	NZ_VLKF01000001.1	['PRK01490']	WP_153360645.1	GCA_007994135	602861	604306	+	Bacteria	Terrabacteria group	Actinobacteria	Actinomycetia	Geodermatophilales	Geodermatophilaceae	Modestobacter	481
GB929_RS09050	NZ_JAABOZ010000002.1	['PRK01490']	WP_162392647.1	GCA_010077965	731118	732557	-	Bacteria	Terrabacteria group	Actinobacteria	Actinomycetia	Geodermatophilales	Geodermatophilaceae	Modestobacter	479
FHX36_RS08405	NZ_JACIBU010000001.1	['PRK01490']	WP_110551416.1	GCA_014195485	1742567	1744150	-	Bacteria	Terrabacteria group	Actinobacteria	Actinomycetia	Geodermatophilales	Geodermatophilaceae	Modestobacter	527
IEY27_RS21750	NZ_BMMI01000010.1	['PRK01490']	WP_166757506.1	GCA_014645755	100996	102432	-	Bacteria	Terrabacteria group	Actinobacteria	Actinomycetia	Geodermatophilales	Geodermatophilaceae	Modestobacter	478
HLA93_RS05215	NZ_JABGCJ010000002.1	['PRK01490']	WP_246625943.1	GCA_019799965	242245	243666	+	Bacteria	Terrabacteria group	Actinobacteria	Actinomycetia	Geodermatophilales	Geodermatophilaceae	Modestobacter	473
YWW_RS0126165	NZ_KE386602.1	['PRK01490']	WP_026932386.1	GCA_000427885	5625	6992	+	Bacteria	Terrabacteria group	Actinobacteria	Actinomycetia	Glycomycetales	Glycomycetaceae	Glycomyces	455
H613_RS0104675	NZ_AXWO01000003.1	['PRK01490']	WP_026922902.1	GCA_000482705	44092	45462	+	Bacteria	Terrabacteria group	Actinobacteria	Actinomycetia	Glycomycetales	Glycomycetaceae	Glycomyces	456
CUT39_RS03305	NZ_PGGV01000012.1	['PRK01490']	WP_100444546.1	GCA_002798405	5893	7260	+	Bacteria	Terrabacteria group	Actinobacteria	Actinomycetia	Glycomycetales	Glycomycetaceae	Glycomyces	455
B0I28_RS26550	NZ_PVTJ01000018.1	['PRK01490']	WP_106366895.1	GCA_003002955	10512	11924	-	Bacteria	Terrabacteria group	Actinobacteria	Actinomycetia	Glycomycetales	Glycomycetaceae	Glycomyces	470
DI269_RS10190	NZ_QFRW01000089.1	['PRK01490']	WP_112135368.1	GCA_003265355	35017	36411	-	Bacteria	Terrabacteria group	Actinobacteria	Actinomycetia	Glycomycetales	Glycomycetaceae	Glycomyces	464
EIW28_RS08370	NZ_RSEB01000002.1	['PRK01490']	WP_125247239.1	GCA_003933745	620767	622182	+	Bacteria	Terrabacteria group	Actinobacteria	Actinomycetia	Glycomycetales	Glycomycetaceae	Glycomyces	471
E9998_RS15620	NZ_STGX01000011.1	['PRK01490']	WP_158299828.1	GCA_004912155	119295	120677	-	Bacteria	Terrabacteria group	Actinobacteria	Actinomycetia	Glycomycetales	Glycomycetaceae	Glycomyces	460
FAB82_RS19925	NZ_STGY01000067.1	['PRK01490']	WP_136536284.1	GCA_004912275	367402	368796	-	Bacteria	Terrabacteria group	Actinobacteria	Actinomycetia	Glycomycetales	Glycomycetaceae	Glycomyces	464
GFD30_RS21285	NZ_WIAO01000034.1	['PRK01490']	WP_227996795.1	GCA_009451885	39276	40661	+	Bacteria	Terrabacteria group	Actinobacteria	Actinomycetia	Glycomycetales	Glycomycetaceae	Glycomyces	461
JFB92_RS00970	NZ_JAELXW010000001.1	['PRK01490']	WP_233162130.1	GCA_016428645	220751	222088	-	Bacteria	Terrabacteria group	Actinobacteria	Actinomycetia	Glycomycetales	Glycomycetaceae	Glycomyces	445
BLQ63_RS18615	NZ_FNAD01000012.1	['PRK01490']	WP_091038592.1	GCA_900101745	61977	63365	+	Bacteria	Terrabacteria group	Actinobacteria	Actinomycetia	Glycomycetales	Glycomycetaceae	Glycomyces	462
BLS99_RS23590	NZ_FNGF01000009.1	['PRK01490']	WP_091054189.1	GCA_900102815	109294	110682	+	Bacteria	Terrabacteria group	Actinobacteria	Actinomycetia	Glycomycetales	Glycomycetaceae	Glycomyces	462
HALAL_RS0116165	NZ_AZUQ01000001.1	['PRK01490']	WP_025274995.1	GCA_000527155	3509777	3511165	-	Bacteria	Terrabacteria group	Actinobacteria	Actinomycetia	Glycomycetales	Glycomycetaceae	Haloglycomyces	462
JQS30_RS06430	NZ_CP070496.1	['PRK01490']	WP_213172546.1	GCA_016925535	1503801	1505183	+	Bacteria	Terrabacteria group	Actinobacteria	Actinomycetia	Glycomycetales	Glycomycetaceae	Natronoglycomyces	460
SNAS_RS06745	NC_013947.1	['PRK01490']	WP_013016647.1	GCA_000024545	1445825	1447201	+	Bacteria	Terrabacteria group	Actinobacteria	Actinomycetia	Glycomycetales	Glycomycetaceae	Stackebrandtia	458
FB566_RS20440	NZ_VFOW01000001.1	['PRK01490']	WP_142043214.1	GCA_006716355	4407120	4408514	+	Bacteria	Terrabacteria group	Actinobacteria	Actinomycetia	Glycomycetales	Glycomycetaceae	Stackebrandtia	464
LX16_RS01415	NZ_VLLL01000005.1	['PRK01490']	WP_147131892.1	GCA_007994225	129890	131308	+	Bacteria	Terrabacteria group	Actinobacteria	Actinomycetia	Glycomycetales	Glycomycetaceae	Stackebrandtia	472
BUE29_RS21110	NZ_FQVU01000009.1	['PRK01490']	WP_073392501.1	GCA_900129455	27081	28466	+	Bacteria	Terrabacteria group	Actinobacteria	Actinomycetia	Jatrophihabitantales	Jatrophihabitantaceae	Jatrophihabitans	461
ELR46_RS04185	NZ_ML142898.1	['PRK01490']	WP_106535770.1	GCA_004138525	373631	375109	-	Bacteria	Terrabacteria group	Actinobacteria	Actinomycetia	Jiangellales	Jiangellaceae	Haloactinopolyspora	492
JIAGA_RS0116115	NZ_KI911782.1	['PRK01490']	WP_026876467.1	GCA_000515395	3372467	3373897	+	Bacteria	Terrabacteria group	Actinobacteria	Actinomycetia	Jiangellales	Jiangellaceae	Jiangella	476
ACW62_RS28115	NZ_LFXL01000041.1	['PRK01490']	WP_053207441.1	GCA_001270745	699	2120	+	Bacteria	Terrabacteria group	Actinobacteria	Actinomycetia	Jiangellales	Jiangellaceae	Jiangella	473
C1I92_RS03590	NZ_POTW01000006.1	['PRK01490']	WP_111253305.1	GCA_003236295	17347	18765	-	Bacteria	Terrabacteria group	Actinobacteria	Actinomycetia	Jiangellales	Jiangellaceae	Jiangella	472
DZA62_RS30955	NZ_QVAI01000022.1	['PRK01490']	WP_116952819.1	GCA_003427025	108445	109905	+	Bacteria	Terrabacteria group	Actinobacteria	Actinomycetia	Jiangellales	Jiangellaceae	Jiangella	486
DY240_RS10980	NZ_QUAL01000101.1	['PRK01490']	WP_119659942.1	GCA_003579925	2226	3674	-	Bacteria	Terrabacteria group	Actinobacteria	Actinomycetia	Jiangellales	Jiangellaceae	Jiangella	482
E1212_RS02290	NZ_SMKL01000003.1	['PRK01490']	WP_131978498.1	GCA_004348545	105975	107432	-	Bacteria	Terrabacteria group	Actinobacteria	Actinomycetia	Jiangellales	Jiangellaceae	Jiangella	485
E1269_RS03120	NZ_SMKZ01000002.1	['PRK01490']	WP_131891016.1	GCA_004349065	268033	269505	+	Bacteria	Terrabacteria group	Actinobacteria	Actinomycetia	Jiangellales	Jiangellaceae	Jiangella	490
E1262_RS13215	NZ_SMLB01000015.1	['PRK01490']	WP_132103602.1	GCA_004349105	66469	67914	-	Bacteria	Terrabacteria group	Actinobacteria	Actinomycetia	Jiangellales	Jiangellaceae	Jiangella	481
HD601_RS00785	NZ_JACHMM010000001.1	['PRK01490']	WP_246400479.1	GCA_014204975	182802	184385	-	Bacteria	Terrabacteria group	Actinobacteria	Actinomycetia	Jiangellales	Jiangellaceae	Jiangella	527
BLV05_RS14200	NZ_LT629791.1	['PRK01490']	WP_046767395.1	GCA_900105925	3060756	3062201	+	Bacteria	Terrabacteria group	Actinobacteria	Actinomycetia	Jiangellales	Jiangellaceae	Jiangella	481
BLV02_RS31380	NZ_FNUC01000004.1	['PRK01490']	WP_069112147.1	GCA_900106035	2891441	2892886	+	Bacteria	Terrabacteria group	Actinobacteria	Actinomycetia	Jiangellales	Jiangellaceae	Jiangella	481
DPM12_RS00315	NZ_QMIG01000001.1	['PRK01490']	WP_112256135.1	GCA_003287285	79462	81027	-	Bacteria	Terrabacteria group	Actinobacteria	Actinomycetia	Jiangellales	Jiangellaceae	Phytoactinopolyspora	521
ELR45_RS41190	NZ_ML142859.1	['PRK01490']	WP_240759939.1	GCA_004138495	123668	124404	+	Bacteria	Terrabacteria group	Actinobacteria	Actinomycetia	Jiangellales	Jiangellaceae	Phytoactinopolyspora	244.667
ELR45_RS41195	NZ_ML142859.1	['PRK01490']	WP_240759940.1	GCA_004138495	124449	125164	+	Bacteria	Terrabacteria group	Actinobacteria	Actinomycetia	Jiangellales	Jiangellaceae	Phytoactinopolyspora	237.667
G1H11_RS13205	NZ_JAAGOB010000006.1	['PRK01490']	WP_174257648.1	GCA_010550695	241604	243199	+	Bacteria	Terrabacteria group	Actinobacteria	Actinomycetia	Jiangellales	Jiangellaceae	Phytoactinopolyspora	531
G8760_RS16460	NZ_JAAOEN010000006.1	['PRK01490']	WP_166353076.1	GCA_011320225	172448	173932	+	Bacteria	Terrabacteria group	Actinobacteria	Actinomycetia	Jiangellales	Jiangellaceae	Phytoactinopolyspora	494
KRAD_RS16365	NC_009664.2	['PRK01490']	WP_012086759.1	GCA_000017305	3433089	3434504	+	Bacteria	Terrabacteria group	Actinobacteria	Actinomycetia	Kineosporiales	Kineosporiaceae	Kineococcus	471
CLV92_RS12420	NZ_PTJD01000008.1	['PRK01490']	WP_104433146.1	GCA_002934625	105930	107411	-	Bacteria	Terrabacteria group	Actinobacteria	Actinomycetia	Kineosporiales	Kineosporiaceae	Kineococcus	493
CLV37_RS04580	NZ_PVZF01000002.1	['PRK01490']	WP_106207626.1	GCA_003002055	64998	66422	+	Bacteria	Terrabacteria group	Actinobacteria	Actinomycetia	Kineosporiales	Kineosporiaceae	Kineococcus	474
GTQ99_RS03380	NZ_JAAALL010000019.1	['PRK01490']	WP_240896692.1	GCA_009906315	904	2349	+	Bacteria	Terrabacteria group	Actinobacteria	Actinomycetia	Kineosporiales	Kineosporiaceae	Kineococcus	481
GTR00_RS08250	NZ_JAAALM010000119.1	['PRK01490']	WP_205705354.1	GCA_009906395	6905	8314	-	Bacteria	Terrabacteria group	Actinobacteria	Actinomycetia	Kineosporiales	Kineosporiaceae	Kineococcus	469
GTR02_RS03295	NZ_JAAALN010000012.1	['PRK01490']	WP_240894994.1	GCA_009906795	35863	37485	-	Bacteria	Terrabacteria group	Actinobacteria	Actinomycetia	Kineosporiales	Kineosporiaceae	Kineococcus	540
F1544_RS17965	NZ_VWPY01000047.1	['PRK01490']	WP_244309046.1	GCA_011839805	1559	3202	+	Bacteria	Terrabacteria group	Actinobacteria	Actinomycetia	Kineosporiales	Kineosporiaceae	Kineococcus	547
BJ968_RS04565	NZ_JACCBB010000001.1	['PRK01490']	WP_246314564.1	GCA_013409345	961089	962741	-	Bacteria	Terrabacteria group	Actinobacteria	Actinomycetia	Kineosporiales	Kineosporiaceae	Kineococcus	550
KIH74_RS31835	NZ_JAHBAY010000018.1	['PRK01490']	WP_246573565.1	GCA_018499875	69273	70754	-	Bacteria	Terrabacteria group	Actinobacteria	Actinomycetia	Kineosporiales	Kineosporiaceae	Kineosporia	493
LR393_RS02095	NZ_JAJOMA010000001.1	['PRK01490']	WP_231481144.1	GCA_021129235	550904	552280	+	Bacteria	Terrabacteria group	Actinobacteria	Actinomycetia	Kineosporiales	Kineosporiaceae	Kineosporia	458
LR394_RS05505	NZ_JAJOMB010000002.1	['PRK01490']	WP_231439267.1	GCA_021129305	572713	574092	+	Bacteria	Terrabacteria group	Actinobacteria	Actinomycetia	Kineosporiales	Kineosporiaceae	Kineosporia	459
LWF15_RS09565	NZ_JAJSOH010000004.1	['PRK01490']	WP_232810066.1	GCA_021277265	253725	255113	+	Bacteria	Terrabacteria group	Actinobacteria	Actinomycetia	Kineosporiales	Kineosporiaceae	Kineosporia	462
EDC03_RS02415	NZ_RJKN01000001.1	['PRK01490']	WP_158674171.1	GCA_003751265	542535	543890	-	Bacteria	Terrabacteria group	Actinobacteria	Actinomycetia	Kineosporiales	Kineosporiaceae	Pseudokineococcus	451
HLB09_RS03710	NZ_JABEMA010000026.1	['PRK01490']	WP_246234170.1	GCA_013004605	516	1835	+	Bacteria	Terrabacteria group	Actinobacteria	Actinomycetia	Kineosporiales	Kineosporiaceae	Pseudokineococcus	439
D6X89_RS08760	NZ_UNSG01000009.1	['PRK01490']	WP_245961709.1	GCA_900218025	26236	27918	+	Bacteria	Terrabacteria group	Actinobacteria	Actinomycetia	Kineosporiales	Kineosporiaceae	Quadrisphaera	560
BCAV_RS13080	NC_012669.1	['PRK01490']	WP_015883084.1	GCA_000023105	2891229	2892641	-	Bacteria	Terrabacteria group	Actinobacteria	Actinomycetia	Micrococcales	Beutenbergiaceae	Beutenbergia	470
FH969_RS11885	NZ_VENP01000051.1	['PRK01490']	WP_139987381.1	GCA_006351005	3758	5377	-	Bacteria	Terrabacteria group	Actinobacteria	Actinomycetia	Micrococcales	Beutenbergiaceae	Miniimonas	539
EDD28_RS16985	NZ_RKHQ01000002.1	['PRK01490']	WP_123740876.1	GCA_003751805	1078737	1080248	-	Bacteria	Terrabacteria group	Actinobacteria	Actinomycetia	Micrococcales	Beutenbergiaceae	Salana	503
ATL40_RS07385	NZ_PDJD01000001.1	['PRK01490']	WP_098468977.1	GCA_002563925	1654279	1655886	-	Bacteria	Terrabacteria group	Actinobacteria	Actinomycetia	Micrococcales	Beutenbergiaceae	Serinibacter	535
SERN_RS00945	NZ_RHPJ01000001.1	['PRK01490']	WP_135848271.1	GCA_004786095	202804	204423	-	Bacteria	Terrabacteria group	Actinobacteria	Actinomycetia	Micrococcales	Beutenbergiaceae	Serinibacter	539
EDD31_RS11570	NZ_RKHK01000001.1	['PRK01490']	WP_123305469.1	GCA_003752405	2579188	2580564	+	Bacteria	Terrabacteria group	Actinobacteria	Actinomycetia	Micrococcales	Bogoriellaceae	Bogoriella	458
ATJ97_RS05025	NZ_PDJI01000004.1	['PRK01490']	WP_098482797.1	GCA_002563695	807495	809069	-	Bacteria	Terrabacteria group	Actinobacteria	Actinomycetia	Micrococcales	Bogoriellaceae	Georgenia	524
EBO36_RS10695	NZ_CP033325.1	['PRK01490']	WP_122824605.1	GCA_003710105	2454105	2455562	-	Bacteria	Terrabacteria group	Actinobacteria	Actinomycetia	Micrococcales	Bogoriellaceae	Georgenia	485
EDD32_RS11245	NZ_RKRA01000001.1	['PRK01490']	WP_123920488.1	GCA_003814705	2503570	2505135	+	Bacteria	Terrabacteria group	Actinobacteria	Actinomycetia	Micrococcales	Bogoriellaceae	Georgenia	521
FE251_RS04565	NZ_CP040899.1	['PRK01490']	WP_139948102.1	GCA_006349365	1023294	1024745	+	Bacteria	Terrabacteria group	Actinobacteria	Actinomycetia	Micrococcales	Bogoriellaceae	Georgenia	483
FE374_RS05820	NZ_CP040915.1	['PRK01490']	WP_139931398.1	GCA_006352065	1271022	1272695	+	Bacteria	Terrabacteria group	Actinobacteria	Actinomycetia	Micrococcales	Bogoriellaceae	Georgenia	557
GD632_RS15085	NZ_VUKC01000020.1	['PRK01490']	WP_193311507.1	GCA_009193135	36643	38106	+	Bacteria	Terrabacteria group	Actinobacteria	Actinomycetia	Micrococcales	Bogoriellaceae	Georgenia	487
GD748_RS09720	NZ_VUKD01000002.1	['PRK01490']	WP_152195096.1	GCA_009193155	699282	700730	+	Bacteria	Terrabacteria group	Actinobacteria	Actinomycetia	Micrococcales	Bogoriellaceae	Georgenia	482
GD880_RS00890	NZ_VUKE01000001.1	['PRK01490']	WP_152230128.1	GCA_009193175	196410	198047	-	Bacteria	Terrabacteria group	Actinobacteria	Actinomycetia	Micrococcales	Bogoriellaceae	Georgenia	545
GD970_RS08450	NZ_VUKF01000014.1	['PRK01490']	WP_152202500.1	GCA_009193185	41600	43222	+	Bacteria	Terrabacteria group	Actinobacteria	Actinomycetia	Micrococcales	Bogoriellaceae	Georgenia	540
HMPREF0183_RS03490	NZ_ADNU01000019.1	['PRK01490']	WP_005882825.1	GCA_000178455	35290	36672	-	Bacteria	Terrabacteria group	Actinobacteria	Actinomycetia	Micrococcales	Brevibacteriaceae	Brevibacterium	460
HGBR_RS16110	NZ_HE978600.1	['PRK01490']	WP_019157749.1	GCA_000285835	531213	532484	-	Bacteria	Terrabacteria group	Actinobacteria	Actinomycetia	Micrococcales	Brevibacteriaceae	Brevibacterium	423
K318_RS0105975	NZ_AUFJ01000010.1	['PRK01490']	WP_029088813.1	GCA_000426445	399721	401097	-	Bacteria	Terrabacteria group	Actinobacteria	Actinomycetia	Micrococcales	Brevibacteriaceae	Brevibacterium	458
BEP01S_RS08510	NZ_BCSJ01000011.1	['PRK01490']	WP_039210727.1	GCA_001570805	284198	285559	+	Bacteria	Terrabacteria group	Actinobacteria	Actinomycetia	Micrococcales	Brevibacteriaceae	Brevibacterium	453
Bravens_RS06840	NZ_LQQC01000010.1	['PRK01490']	WP_062021663.1	GCA_001584615	504660	505979	-	Bacteria	Terrabacteria group	Actinobacteria	Actinomycetia	Micrococcales	Brevibacteriaceae	Brevibacterium	439
DFO66_RS10690	NZ_QNRZ01000007.1	['PRK01490']	WP_113903931.1	GCA_003315405	170774	172162	-	Bacteria	Terrabacteria group	Actinobacteria	Actinomycetia	Micrococcales	Brevibacteriaceae	Brevibacterium	462
DFO65_RS08080	NZ_QNSB01000005.1	['PRK01490']	WP_113903931.1	GCA_003315415	382	1770	+	Bacteria	Terrabacteria group	Actinobacteria	Actinomycetia	Micrococcales	Brevibacteriaceae	Brevibacterium	462
CXR25_RS08880	NZ_CP025333.1	['PRK01490']	WP_069600062.1	GCA_003932995	1911101	1912471	+	Bacteria	Terrabacteria group	Actinobacteria	Actinomycetia	Micrococcales	Brevibacteriaceae	Brevibacterium	456
CXR29_RS07835	NZ_CP026734.1	['PRK01490']	WP_127364283.1	GCA_003999335	1737344	1738720	+	Bacteria	Terrabacteria group	Actinobacteria	Actinomycetia	Micrococcales	Brevibacteriaceae	Brevibacterium	458
FB108_RS09090	NZ_VIUB01000001.1	['PRK01490']	WP_101589732.1	GCA_007828155	2083138	2084535	-	Bacteria	Terrabacteria group	Actinobacteria	Actinomycetia	Micrococcales	Brevibacteriaceae	Brevibacterium	465
EW640_RS04575	NZ_CP035810.1	['PRK01490']	WP_165883105.1	GCA_011462075	1010162	1011553	-	Bacteria	Terrabacteria group	Actinobacteria	Actinomycetia	Micrococcales	Brevibacteriaceae	Brevibacterium	463
GUY23_RS08525	NZ_CP050152.1	['PRK01490']	WP_166971454.1	GCA_011617245	1920509	1921870	+	Bacteria	Terrabacteria group	Actinobacteria	Actinomycetia	Micrococcales	Brevibacteriaceae	Brevibacterium	453
GUY30_RS07700	NZ_CP050153.1	['PRK01490']	WP_167195835.1	GCA_011617465	1702447	1703808	+	Bacteria	Terrabacteria group	Actinobacteria	Actinomycetia	Micrococcales	Brevibacteriaceae	Brevibacterium	453
GUY37_RS10110	NZ_CP050154.1	['PRK01490']	WP_166825162.1	GCA_011617705	2255098	2256462	-	Bacteria	Terrabacteria group	Actinobacteria	Actinomycetia	Micrococcales	Brevibacteriaceae	Brevibacterium	454
IEX26_RS02235	NZ_BMJG01000001.1	['PRK01490']	WP_181270456.1	GCA_014643055	482636	484012	+	Bacteria	Terrabacteria group	Actinobacteria	Actinomycetia	Micrococcales	Brevibacteriaceae	Brevibacterium	458
I6G59_RS11545	NZ_CP065682.1	['PRK01490']	WP_197931777.1	GCA_016027415	2578234	2579598	+	Bacteria	Terrabacteria group	Actinobacteria	Actinomycetia	Micrococcales	Brevibacteriaceae	Brevibacterium	454
J9314_RS08630	NZ_CP072846.1	['PRK01490']	WP_210605332.1	GCA_017948325	1959366	1960724	+	Bacteria	Terrabacteria group	Actinobacteria	Actinomycetia	Micrococcales	Brevibacteriaceae	Brevibacterium	452
LXN01_RS07810	NZ_JAJTWW010000007.1	['PRK01490']	WP_236864057.1	GCA_021729135	170675	172210	-	Bacteria	Terrabacteria group	Actinobacteria	Actinomycetia	Micrococcales	Brevibacteriaceae	Brevibacterium	511
BLT92_RS00140	NZ_LT629739.1	['PRK01490']	WP_092101621.1	GCA_900105045	31567	32949	-	Bacteria	Terrabacteria group	Actinobacteria	Actinomycetia	Micrococcales	Brevibacteriaceae	Brevibacterium	460
BLU88_RS12250	NZ_LT629766.1	['PRK01490']	WP_092014277.1	GCA_900105315	2751153	2752514	-	Bacteria	Terrabacteria group	Actinobacteria	Actinomycetia	Micrococcales	Brevibacteriaceae	Brevibacterium	453
C1A17_RS03315	NZ_FXWZ01000002.1	['PRK01490']	WP_101650684.1	GCA_900184225	716774	718243	-	Bacteria	Terrabacteria group	Actinobacteria	Actinomycetia	Micrococcales	Brevibacteriaceae	Brevibacterium	489
DY106_RS05380	NZ_UFTQ01000001.1	['PRK01490']	WP_101545565.1	GCA_900445875	1148264	1149625	+	Bacteria	Terrabacteria group	Actinobacteria	Actinomycetia	Micrococcales	Brevibacteriaceae	Brevibacterium	453
IEW13_RS12295	NZ_BMFY01000011.1	['PRK01490']	WP_188551215.1	GCA_014639315	43487	44923	-	Bacteria	Terrabacteria group	Actinobacteria	Actinomycetia	Micrococcales	Brevibacteriaceae	Sediminivirga	478
BJY26_RS16095	NZ_JACBZP010000001.1	['PRK01490']	WP_218852770.1	GCA_013409065	3484285	3485649	-	Bacteria	Terrabacteria group	Actinobacteria	Actinomycetia	Micrococcales	Brevibacteriaceae	Spelaeicoccus	454
N866_RS18245	NZ_AXCW01000404.1	['PRK01490']	WP_034229403.1	GCA_000603945	230	1621	+	Bacteria	Terrabacteria group	Actinobacteria	Actinomycetia	Micrococcales	Cellulomonadaceae	Actinotalea	463
FZ988_RS00495	NZ_VTTP01000001.1	['PRK01490']	WP_188078916.1	GCA_008364845	109545	110948	-	Bacteria	Terrabacteria group	Actinobacteria	Actinomycetia	Micrococcales	Cellulomonadaceae	Actinotalea	467
GPA02_RS11630	NZ_WNXX01000012.1	['PRK01490']	WP_156200193.1	GCA_009733795	44424	45812	-	Bacteria	Terrabacteria group	Actinobacteria	Actinomycetia	Micrococcales	Cellulomonadaceae	Actinotalea	462
JIG38_RS11180	NZ_JADDKQ010000010.1	['PRK01490']	WP_233404803.1	GCA_016464425	181052	182449	-	Bacteria	Terrabacteria group	Actinobacteria	Actinomycetia	Micrococcales	Cellulomonadaceae	Actinotalea	465
CFLA_RS07030	NC_014151.1	['PRK01490']	WP_013116624.1	GCA_000092865	1546046	1547428	+	Bacteria	Terrabacteria group	Actinobacteria	Actinomycetia	Micrococcales	Cellulomonadaceae	Cellulomonas	460
CELF_RS07200	NC_015514.1	['PRK01490']	WP_013770590.1	GCA_000212695	1555939	1557339	+	Bacteria	Terrabacteria group	Actinobacteria	Actinomycetia	Micrococcales	Cellulomonadaceae	Cellulomonas	466
CELGI_RS10945	NC_015671.1	['PRK01490']	WP_013884190.1	GCA_000218545	2374715	2376076	-	Bacteria	Terrabacteria group	Actinobacteria	Actinomycetia	Micrococcales	Cellulomonadaceae	Cellulomonas	453
N869_RS06800	NZ_AXCZ01000051.1	['PRK01490']	WP_035059544.1	GCA_000767165	4315	5670	+	Bacteria	Terrabacteria group	Actinobacteria	Actinomycetia	Micrococcales	Cellulomonadaceae	Cellulomonas	451
D1825_RS12605	NZ_QWKP01000208.1	['PRK01490']	WP_118767762.1	GCA_003470205	17321	18718	+	Bacteria	Terrabacteria group	Actinobacteria	Actinomycetia	Micrococcales	Cellulomonadaceae	Cellulomonas	465
CTKZ_RS03380	NZ_BHYL01000048.1	['PRK01490']	WP_124341620.1	GCA_003851725	21591	22991	-	Bacteria	Terrabacteria group	Actinobacteria	Actinomycetia	Micrococcales	Cellulomonadaceae	Cellulomonas	466
EJA20_RS03235	NZ_RWJX01000006.1	['PRK01490']	WP_129336733.1	GCA_004123805	45315	46760	+	Bacteria	Terrabacteria group	Actinobacteria	Actinomycetia	Micrococcales	Cellulomonadaceae	Cellulomonas	481
CBZ_RS02905	NZ_BIMR01000028.1	['PRK01490']	WP_130780127.1	GCA_004306155	9253	10641	-	Bacteria	Terrabacteria group	Actinobacteria	Actinomycetia	Micrococcales	Cellulomonadaceae	Cellulomonas	462
E5225_RS11175	NZ_CP039291.1	['PRK01490']	WP_135972693.1	GCA_004798685	2469858	2471252	-	Bacteria	Terrabacteria group	Actinobacteria	Actinomycetia	Micrococcales	Cellulomonadaceae	Cellulomonas	464
FB586_RS16795	NZ_QXFN01000005.1	['PRK01490']	WP_136520484.1	GCA_004886325	264835	266220	-	Bacteria	Terrabacteria group	Actinobacteria	Actinomycetia	Micrococcales	Cellulomonadaceae	Cellulomonas	461
CUD01_RS02765	NZ_BJLP01000005.1	['PRK01490']	WP_094179687.1	GCA_006538705	88426	89787	-	Bacteria	Terrabacteria group	Actinobacteria	Actinomycetia	Micrococcales	Cellulomonadaceae	Cellulomonas	453
CCE01nite_RS11815	NZ_BJLR01000019.1	['PRK01490']	WP_034624804.1	GCA_006538745	253184	254575	-	Bacteria	Terrabacteria group	Actinobacteria	Actinomycetia	Micrococcales	Cellulomonadaceae	Cellulomonas	463
CXY01_RS06670	NZ_BJUB01000003.1	['PRK01490']	WP_146926316.1	GCA_007989805	278288	279712	-	Bacteria	Terrabacteria group	Actinobacteria	Actinomycetia	Micrococcales	Cellulomonadaceae	Cellulomonas	474
CPE01_RS00430	NZ_BJUA01000001.1	['PRK01490']	WP_146804675.1	GCA_007989825	93423	94784	-	Bacteria	Terrabacteria group	Actinobacteria	Actinomycetia	Micrococcales	Cellulomonadaceae	Cellulomonas	453
CCO02nite_RS05410	NZ_BJWG01000003.1	['PRK01490']	WP_146842049.1	GCA_007990245	271886	273247	-	Bacteria	Terrabacteria group	Actinobacteria	Actinomycetia	Micrococcales	Cellulomonadaceae	Cellulomonas	453
CTE05_RS16450	NZ_BJWH01000021.1	['PRK01490']	WP_146847395.1	GCA_007990265	44129	45535	-	Bacteria	Terrabacteria group	Actinobacteria	Actinomycetia	Micrococcales	Cellulomonadaceae	Cellulomonas	468
CAE01nite_RS08430	NZ_BJYY01000013.1	['PRK01490']	WP_146902792.1	GCA_007991755	36908	38305	-	Bacteria	Terrabacteria group	Actinobacteria	Actinomycetia	Micrococcales	Cellulomonadaceae	Cellulomonas	465
CSO01_RS05690	NZ_BKAL01000003.1	['PRK01490']	WP_146952180.1	GCA_007992535	165681	167057	+	Bacteria	Terrabacteria group	Actinobacteria	Actinomycetia	Micrococcales	Cellulomonadaceae	Cellulomonas	458
F2B26_RS02765	NZ_VWSD01000011.1	['PRK01490']	WP_159806168.1	GCA_009829685	18176	19654	+	Bacteria	Terrabacteria group	Actinobacteria	Actinomycetia	Micrococcales	Cellulomonadaceae	Cellulomonas	492
HGA02_RS01500	NZ_JAAXOY010000011.1	['PRK01490']	WP_210728022.1	GCA_012396155	4477	5892	-	Bacteria	Terrabacteria group	Actinobacteria	Actinomycetia	Micrococcales	Cellulomonadaceae	Cellulomonas	471
HGK68_RS10710	NZ_CP051884.1	['PRK01490']	WP_169167076.1	GCA_012931845	2311787	2313118	-	Bacteria	Terrabacteria group	Actinobacteria	Actinomycetia	Micrococcales	Cellulomonadaceae	Cellulomonas	443
HP550_RS15925	NZ_JABMCI010000068.1	['PRK01490']	WP_210768159.1	GCA_013359775	196574	198001	+	Bacteria	Terrabacteria group	Actinobacteria	Actinomycetia	Micrococcales	Cellulomonadaceae	Cellulomonas	475
IEV86_RS04410	NZ_BMEB01000001.1	['PRK01490']	WP_043603444.1	GCA_014636275	963404	964780	-	Bacteria	Terrabacteria group	Actinobacteria	Actinomycetia	Micrococcales	Cellulomonadaceae	Cellulomonas	458
IEY25_RS09590	NZ_BMOJ01000003.1	['PRK01490']	WP_141368777.1	GCA_014647015	251567	252928	-	Bacteria	Terrabacteria group	Actinobacteria	Actinomycetia	Micrococcales	Cellulomonadaceae	Cellulomonas	453
Cde04nite_RS12425	NZ_BONL01000016.1	['PRK01490']	WP_168629979.1	GCA_016862695	46392	47732	+	Bacteria	Terrabacteria group	Actinobacteria	Actinomycetia	Micrococcales	Cellulomonadaceae	Cellulomonas	446
Col01nite_RS18430	NZ_BONN01000018.1	['PRK01490']	WP_140460332.1	GCA_016862735	47935	49311	+	Bacteria	Terrabacteria group	Actinobacteria	Actinomycetia	Micrococcales	Cellulomonadaceae	Cellulomonas	458
Cph01nite_RS00670	NZ_BONP01000001.1	['PRK01490']	WP_203670645.1	GCA_016862775	133661	135061	+	Bacteria	Terrabacteria group	Actinobacteria	Actinomycetia	Micrococcales	Cellulomonadaceae	Cellulomonas	466
KIN34_RS15415	NZ_JAHBOH010000002.1	['PRK01490']	WP_237689896.1	GCA_018531375	408017	409450	+	Bacteria	Terrabacteria group	Actinobacteria	Actinomycetia	Micrococcales	Cellulomonadaceae	Cellulomonas	477
KQI48_RS14315	NZ_JAHLPH010000007.1	['PRK01490']	WP_246582272.1	GCA_018917805	318238	319632	+	Bacteria	Terrabacteria group	Actinobacteria	Actinomycetia	Micrococcales	Cellulomonadaceae	Cellulomonas	464
KOV94_RS09620	NZ_JAHKSJ010000011.1	['PRK01490']	WP_225916419.1	GCA_019024305	35927	37342	-	Bacteria	Terrabacteria group	Actinobacteria	Actinomycetia	Micrococcales	Cellulomonadaceae	Cellulomonas	471
LFM56_RS11190	NZ_CP084585.1	['PRK01490']	WP_046528046.1	GCA_020412445	2488859	2490211	-	Bacteria	Terrabacteria group	Actinobacteria	Actinomycetia	Micrococcales	Cellulomonadaceae	Cellulomonas	450
BN3788_RS00880	NZ_FCOT01000008.1	['PRK01490']	WP_066581885.1	GCA_900046455	72284	73684	+	Bacteria	Terrabacteria group	Actinobacteria	Actinomycetia	Micrococcales	Cellulomonadaceae	Cellulomonas	466
BM048_RS01340	NZ_FOKA01000001.1	['PRK01490']	WP_090030000.1	GCA_900111925	294890	296410	+	Bacteria	Terrabacteria group	Actinobacteria	Actinomycetia	Micrococcales	Cellulomonadaceae	Cellulomonas	506
FXZ89_RS14160	NZ_CABKRU010000001.1	['PRK01490']	WP_019137586.1	GCA_902374825	3115981	3117426	-	Bacteria	Terrabacteria group	Actinobacteria	Actinomycetia	Micrococcales	Cellulomonadaceae	Cellulomonas	481
OJAG_RS08700	NZ_LRIE01000068.1	['PRK01490']	WP_056648987.1	GCA_001624335	51535	52923	-	Bacteria	Terrabacteria group	Actinobacteria	Actinomycetia	Micrococcales	Cellulomonadaceae	Oerskovia	462
EQW73_RS01155	NZ_SDJR01000001.1	['PRK01490']	WP_030150965.1	GCA_004121315	264146	265534	-	Bacteria	Terrabacteria group	Actinobacteria	Actinomycetia	Micrococcales	Cellulomonadaceae	Oerskovia	462
JOD49_RS04120	NZ_JAFBBO010000001.1	['PRK01490']	WP_239525136.1	GCA_016907235	909976	911379	-	Bacteria	Terrabacteria group	Actinobacteria	Actinomycetia	Micrococcales	Cellulomonadaceae	Oerskovia	467
JOD48_RS07890	NZ_JAFBBV010000001.1	['PRK01490']	WP_225226993.1	GCA_016907365	1753278	1754681	+	Bacteria	Terrabacteria group	Actinobacteria	Actinomycetia	Micrococcales	Cellulomonadaceae	Oerskovia	467
BLU20_RS10395	NZ_LT629776.1	['PRK01490']	WP_083373028.1	GCA_900105445	2298836	2300167	-	Bacteria	Terrabacteria group	Actinobacteria	Actinomycetia	Micrococcales	Cellulomonadaceae	Paraoerskovia	443
GPA04_RS18350	NZ_WNXY01000012.1	['PRK01490']	WP_156225674.1	GCA_009733815	25432	26856	-	Bacteria	Terrabacteria group	Actinobacteria	Actinomycetia	Micrococcales	Cellulomonadaceae	Pseudactinotalea	474
GPA03_RS20755	NZ_WNXZ01000009.1	['PRK01490']	WP_156253977.1	GCA_009733845	2240	3649	+	Bacteria	Terrabacteria group	Actinobacteria	Actinomycetia	Micrococcales	Cellulomonadaceae	Pseudactinotalea	469
Slu03_RS13415	NZ_BOOX01000015.1	['PRK01490']	WP_100421307.1	GCA_016863455	18720	20093	-	Bacteria	Terrabacteria group	Actinobacteria	Actinomycetia	Micrococcales	Cellulomonadaceae	Sediminihabitans	457
AOM00_RS05090	NZ_BBLV01000005.1	['PRK01490']	WP_062516763.1	GCA_000971115	11735	13060	+	Bacteria	Terrabacteria group	Actinobacteria	Actinomycetia	Micrococcales	Demequinaceae	Demequina	441
AOM01_RS00890	NZ_BBLW01000001.1	['PRK01490']	WP_062287622.1	GCA_000971135	182384	183709	-	Bacteria	Terrabacteria group	Actinobacteria	Actinomycetia	Micrococcales	Demequinaceae	Demequina	441
AOM02_RS12105	NZ_BBLX01000012.1	['PRK01490']	WP_062299528.1	GCA_000971155	7772	9097	-	Bacteria	Terrabacteria group	Actinobacteria	Actinomycetia	Micrococcales	Demequinaceae	Demequina	441
AOM03_RS10900	NZ_BBLY01000007.1	['PRK01490']	WP_082092355.1	GCA_000971175	88287	89831	-	Bacteria	Terrabacteria group	Actinobacteria	Actinomycetia	Micrococcales	Demequinaceae	Demequina	514
AOM04_RS01030	NZ_BBLZ01000001.1	['PRK01490']	WP_062461000.1	GCA_000971195	215563	216888	-	Bacteria	Terrabacteria group	Actinobacteria	Actinomycetia	Micrococcales	Demequinaceae	Demequina	441
AOM05_RS05490	NZ_BBMA01000003.1	['PRK01490']	WP_062520106.1	GCA_000971215	326639	327964	+	Bacteria	Terrabacteria group	Actinobacteria	Actinomycetia	Micrococcales	Demequinaceae	Demequina	441
AOM06_RS13845	NZ_BBMB01000016.1	['PRK01490']	WP_062308199.1	GCA_000971235	22856	24181	-	Bacteria	Terrabacteria group	Actinobacteria	Actinomycetia	Micrococcales	Demequinaceae	Demequina	441
AOM07_RS00835	NZ_BBMC01000002.1	['PRK01490']	WP_062310356.1	GCA_000971255	158202	159527	-	Bacteria	Terrabacteria group	Actinobacteria	Actinomycetia	Micrococcales	Demequinaceae	Demequina	441
AOM09_RS05155	NZ_BBME01000010.1	['PRK01490']	WP_062385198.1	GCA_000971395	360962	362284	-	Bacteria	Terrabacteria group	Actinobacteria	Actinomycetia	Micrococcales	Demequinaceae	Demequina	440
AOP78_RS07335	NZ_BBQZ01000003.1	['PRK01490']	WP_062202773.1	GCA_000974805	78203	79594	+	Bacteria	Terrabacteria group	Actinobacteria	Actinomycetia	Micrococcales	Demequinaceae	Demequina	463
AOP74_RS01415	NZ_BBRA01000001.1	['PRK01490']	WP_061960563.1	GCA_000975035	311675	313003	-	Bacteria	Terrabacteria group	Actinobacteria	Actinomycetia	Micrococcales	Demequinaceae	Demequina	442
AOP79_RS00125	NZ_BBRB01000001.1	['PRK01490']	WP_062069151.1	GCA_000975055	26922	28244	-	Bacteria	Terrabacteria group	Actinobacteria	Actinomycetia	Micrococcales	Demequinaceae	Demequina	440
AOP76_RS12095	NZ_BBRC01000024.1	['PRK01490']	WP_062076262.1	GCA_000975075	3052	4380	+	Bacteria	Terrabacteria group	Actinobacteria	Actinomycetia	Micrococcales	Demequinaceae	Demequina	442
AOP72_RS09140	NZ_BBRD01000001.1	['PRK01490']	WP_062137102.1	GCA_000975095	1952632	1953987	-	Bacteria	Terrabacteria group	Actinobacteria	Actinomycetia	Micrococcales	Demequinaceae	Demequina	451
AOP77_RS01605	NZ_BBRE01000001.1	['PRK01490']	WP_062208471.1	GCA_000975115	355509	356837	-	Bacteria	Terrabacteria group	Actinobacteria	Actinomycetia	Micrococcales	Demequinaceae	Demequina	442
AOP73_RS07000	NZ_BBRF01000001.1	['PRK01490']	WP_061964170.1	GCA_000975135	1542944	1544272	+	Bacteria	Terrabacteria group	Actinobacteria	Actinomycetia	Micrococcales	Demequinaceae	Demequina	442
AOP75_RS01425	NZ_BBRG01000001.1	['PRK01490']	WP_062076598.1	GCA_000975155	324133	325458	-	Bacteria	Terrabacteria group	Actinobacteria	Actinomycetia	Micrococcales	Demequinaceae	Demequina	441
Dac01nite_RS00655	NZ_BONR01000001.1	['PRK01490']	WP_203652860.1	GCA_016862815	133094	134452	-	Bacteria	Terrabacteria group	Actinobacteria	Actinomycetia	Micrococcales	Demequinaceae	Demequina	452
BMX35_RS10735	NZ_FNZI01000004.1	['PRK01490']	WP_042216109.1	GCA_900109245	398673	400001	-	Bacteria	Terrabacteria group	Actinobacteria	Actinomycetia	Micrococcales	Demequinaceae	Demequina	442
BFAE_RS04695	NC_013172.1	['PRK01490']	WP_012804577.1	GCA_000023405	1073709	1075268	+	Bacteria	Terrabacteria group	Actinobacteria	Actinomycetia	Micrococcales	Dermabacteraceae	Brachybacterium	519
OM98_RS07135	NZ_AGBX01000005.1	['PRK01490']	WP_010533917.1	GCA_000225825	27000	28727	+	Bacteria	Terrabacteria group	Actinobacteria	Actinomycetia	Micrococcales	Dermabacteraceae	Brachybacterium	575
BF93_RS10090	NZ_KK069994.1	['PRK01490']	WP_038372373.1	GCA_000576425	145241	146752	+	Bacteria	Terrabacteria group	Actinobacteria	Actinomycetia	Micrococcales	Dermabacteraceae	Brachybacterium	503
CFK39_RS12770	NZ_CP022316.1	['PRK01490']	WP_089065774.1	GCA_002216795	2847756	2849336	+	Bacteria	Terrabacteria group	Actinobacteria	Actinomycetia	Micrococcales	Dermabacteraceae	Brachybacterium	526
CIK71_RS04650	NZ_NRGS01000005.1	['PRK01490']	WP_096163993.1	GCA_002332425	306598	308193	+	Bacteria	Terrabacteria group	Actinobacteria	Actinomycetia	Micrococcales	Dermabacteraceae	Brachybacterium	531
CFK41_RS12165	NZ_CP023564.1	['PRK01490']	WP_096799898.1	GCA_002407065	2729062	2730600	-	Bacteria	Terrabacteria group	Actinobacteria	Actinomycetia	Micrococcales	Dermabacteraceae	Brachybacterium	512
CFK38_RS14700	NZ_CP023563.1	['PRK01490']	WP_096803746.1	GCA_002407185	3274353	3275918	-	Bacteria	Terrabacteria group	Actinobacteria	Actinomycetia	Micrococcales	Dermabacteraceae	Brachybacterium	521
DEO23_RS07045	NZ_QFKX01000002.1	['PRK01490']	WP_109275273.1	GCA_003130585	589786	591549	+	Bacteria	Terrabacteria group	Actinobacteria	Actinomycetia	Micrococcales	Dermabacteraceae	Brachybacterium	587
DWV08_RS02020	NZ_CP031356.1	['PRK01490']	WP_115412272.1	GCA_003355475	439086	440582	+	Bacteria	Terrabacteria group	Actinobacteria	Actinomycetia	Micrococcales	Dermabacteraceae	Brachybacterium	498
DS079_RS02155	NZ_ML133851.1	['PRK01490']	WP_126984628.1	GCA_003994255	482381	483919	-	Bacteria	Terrabacteria group	Actinobacteria	Actinomycetia	Micrococcales	Dermabacteraceae	Brachybacterium	512
FHG10_RS03950	NZ_VIGP01000002.1	['PRK01490']	WP_152352056.1	GCA_009299795	34454	36157	-	Bacteria	Terrabacteria group	Actinobacteria	Actinomycetia	Micrococcales	Dermabacteraceae	Brachybacterium	567
I8D64_RS12815	NZ_JAEDAJ010000008.1	['PRK01490']	WP_246483041.1	GCA_016623465	35708	37540	-	Bacteria	Terrabacteria group	Actinobacteria	Actinomycetia	Micrococcales	Dermabacteraceae	Brachybacterium	610
FM110_RS01100	NZ_FWFG01000011.1	['PRK01490']	WP_087101850.1	GCA_900163655	32132	33838	+	Bacteria	Terrabacteria group	Actinobacteria	Actinomycetia	Micrococcales	Dermabacteraceae	Brachybacterium	568
BN4251_RS07395	NZ_FXXB01000007.1	['PRK01490']	WP_087484484.1	GCA_900184245	162068	163591	-	Bacteria	Terrabacteria group	Actinobacteria	Actinomycetia	Micrococcales	Dermabacteraceae	Brachybacterium	507
C8271_RS04140	NZ_LT984895.1	['PRK01490']	WP_106506225.1	GCA_900258505	964769	966319	+	Bacteria	Terrabacteria group	Actinobacteria	Actinomycetia	Micrococcales	Dermabacteraceae	Brachybacterium	516
DEHOM01_RS06365	NZ_BCSI01000005.1	['PRK01490']	WP_061212015.1	GCA_001570785	22910	24367	+	Bacteria	Terrabacteria group	Actinobacteria	Actinomycetia	Micrococcales	Dermabacteraceae	Dermabacter	485
DAD186_RS08485	NZ_CP012117.1	['PRK01490']	WP_065248299.1	GCA_001678905	1919297	1920811	-	Bacteria	Terrabacteria group	Actinobacteria	Actinomycetia	Micrococcales	Dermabacteraceae	Dermabacter	504
FXY94_RS00740	NZ_LR698963.1	['PRK01490']	WP_016663095.1	GCA_902381725	160722	162227	-	Bacteria	Terrabacteria group	Actinobacteria	Actinomycetia	Micrococcales	Dermabacteraceae	Dermabacter	501
BN1724_RS11550	NZ_LN849456.1	['PRK01490']	WP_058235484.1	GCA_900070355	2747207	2748778	+	Bacteria	Terrabacteria group	Actinobacteria	Actinomycetia	Micrococcales	Dermabacteraceae	Devriesea	523
FHX50_RS08595	NZ_JACHWP010000005.1	['PRK01490']	WP_221187301.1	GCA_014191425	53952	55451	+	Bacteria	Terrabacteria group	Actinobacteria	Actinomycetia	Micrococcales	Dermabacteraceae	Helcobacillus	499
HNR15_RS11250	NZ_JACCFW010000001.1	['PRK01490']	WP_246306246.1	GCA_013410455	2401459	2402826	-	Bacteria	Terrabacteria group	Actinobacteria	Actinomycetia	Micrococcales	Dermacoccaceae	Allobranchiibius	455
FB554_RS03725	NZ_VFOK01000001.1	['PRK01490']	WP_142004689.1	GCA_006716095	780418	781818	+	Bacteria	Terrabacteria group	Actinobacteria	Actinomycetia	Micrococcales	Dermacoccaceae	Barrientosiimonas	466
DR843_RS03470	NZ_UESZ01000001.1	['PRK01490']	WP_109688383.1	GCA_900108585	686154	687572	+	Bacteria	Terrabacteria group	Actinobacteria	Actinomycetia	Micrococcales	Dermacoccaceae	Branchiibius	472
DFJ65_RS13670	NZ_QTUA01000001.1	['PRK01490']	WP_115923490.1	GCA_003386865	2884693	2886066	-	Bacteria	Terrabacteria group	Actinobacteria	Actinomycetia	Micrococcales	Dermacoccaceae	Calidifontibacter	457
F562_RS0108055	NZ_AQXW01000004.1	['PRK01490']	WP_018156441.1	GCA_000376825	828724	830091	-	Bacteria	Terrabacteria group	Actinobacteria	Actinomycetia	Micrococcales	Dermacoccaceae	Demetria	455
HX89_RS05140	NZ_CP008889.1	['PRK01490']	WP_200874244.1	GCA_000725405	1118143	1119747	+	Bacteria	Terrabacteria group	Actinobacteria	Actinomycetia	Micrococcales	Dermacoccaceae	Dermacoccus	534
D1832_RS11005	NZ_QWLM01000013.1	['PRK01490']	WP_118914035.1	GCA_003515945	9891	11414	-	Bacteria	Terrabacteria group	Actinobacteria	Actinomycetia	Micrococcales	Dermacoccaceae	Dermacoccus	507
EFY87_RS11750	NZ_RJJQ01000011.1	['PRK01490']	WP_123271667.1	GCA_003724155	103828	105204	+	Bacteria	Terrabacteria group	Actinobacteria	Actinomycetia	Micrococcales	Dermacoccaceae	Flexivirga	458
HJ588_RS09245	NZ_JABENB010000001.1	['PRK01490']	WP_212755724.1	GCA_013002715	1942164	1943525	+	Bacteria	Terrabacteria group	Actinobacteria	Actinomycetia	Micrococcales	Dermacoccaceae	Flexivirga	453
FHU39_RS02015	NZ_JACHVQ010000001.1	['PRK01490']	WP_221185298.1	GCA_014190805	426192	427571	+	Bacteria	Terrabacteria group	Actinobacteria	Actinomycetia	Micrococcales	Dermacoccaceae	Flexivirga	459
IEX71_RS01525	NZ_BMHI01000001.1	['PRK01490']	WP_188835198.1	GCA_014640635	317605	318984	+	Bacteria	Terrabacteria group	Actinobacteria	Actinomycetia	Micrococcales	Dermacoccaceae	Flexivirga	459
FGL98_RS05500	NZ_VCQV01000005.1	['PRK01490']	WP_146315728.1	GCA_007845645	122290	123705	-	Bacteria	Terrabacteria group	Actinobacteria	Actinomycetia	Micrococcales	Dermacoccaceae	Leekyejoonella	471
VV02_RS18470	NZ_CP011112.1	['PRK01490']	WP_052593883.1	GCA_001190945	3892907	3894310	-	Bacteria	Terrabacteria group	Actinobacteria	Actinomycetia	Micrococcales	Dermacoccaceae	Luteipulveratus	467
VV01_RS05505	NZ_LAIR01000002.1	['PRK01490']	WP_050669010.1	GCA_001247745	1036983	1038329	+	Bacteria	Terrabacteria group	Actinobacteria	Actinomycetia	Micrococcales	Dermacoccaceae	Luteipulveratus	448
G9U51_RS08885	NZ_JAAOIV010000005.1	['PRK01490']	WP_235945835.1	GCA_011440275	196747	198141	+	Bacteria	Terrabacteria group	Actinobacteria	Actinomycetia	Micrococcales	Dermacoccaceae	Metallococcus	464
BKA23_RS11135	NZ_VIVQ01000001.1	['PRK01490']	WP_145227996.1	GCA_007829035	2452261	2453610	-	Bacteria	Terrabacteria group	Actinobacteria	Actinomycetia	Micrococcales	Dermacoccaceae	Rudaeicoccus	449
FB459_RS07135	NZ_VFMO01000001.1	['PRK01490']	WP_141927961.1	GCA_006715095	1498291	1499664	+	Bacteria	Terrabacteria group	Actinobacteria	Actinomycetia	Micrococcales	Dermacoccaceae	Yimella	457
ICW24_RS08385	NZ_JACYXE010000004.1	['PRK01490']	WP_226345258.1	GCA_014857905	215216	216604	+	Bacteria	Terrabacteria group	Actinobacteria	Actinomycetia	Micrococcales	Dermatophilaceae	Agilicoccus	462
BMW40_RS06000	NZ_FOJD01000001.1	['PRK01490']	WP_006502138.1	GCA_900111385	1342546	1343991	-	Bacteria	Terrabacteria group	Actinobacteria	Actinomycetia	Micrococcales	Dermatophilaceae	Austwickia	481
CKV89_RS06830	NZ_LT906453.1	['PRK01490']	WP_028327853.1	GCA_900187045	1585884	1587203	+	Bacteria	Terrabacteria group	Actinobacteria	Actinomycetia	Micrococcales	Dermatophilaceae	Dermatophilus	439
G9V96_RS03605	NZ_CP051155.1	['PRK01490']	WP_168581817.1	GCA_012277275	859806	861188	-	Bacteria	Terrabacteria group	Actinobacteria	Actinomycetia	Micrococcales	Dermatophilaceae	Gephyromycinifex	460
BJY21_RS19490	NZ_JACCBC010000001.1	['PRK01490']	WP_218880162.1	GCA_013409325	4342650	4344059	+	Bacteria	Terrabacteria group	Actinobacteria	Actinomycetia	Micrococcales	Dermatophilaceae	Kineosphaera	469
MOPEL_RS14030	NZ_BAFE01000091.1	['PRK01490']	WP_009483537.1	GCA_000247995	69010	70362	+	Bacteria	Terrabacteria group	Actinobacteria	Actinomycetia	Micrococcales	Dermatophilaceae	Mobilicoccus	450
BN1197_RS16720	NZ_LN651331.1	['PRK01490']	WP_040162072.1	GCA_000826525	871283	872704	-	Bacteria	Terrabacteria group	Actinobacteria	Actinomycetia	Micrococcales	Dermatophilaceae	Mobilicoccus	473
PINTE_RS15885	NZ_BCNQ01000113.1	['PRK01490']	WP_084343682.1	GCA_001515525	10063	11550	+	Bacteria	Terrabacteria group	Actinobacteria	Actinomycetia	Micrococcales	Dermatophilaceae	Piscicoccus	495
K313_RS0111005	NZ_AUFG01000017.1	['PRK01490']	WP_029211661.1	GCA_000426385	70489	71985	+	Bacteria	Terrabacteria group	Actinobacteria	Actinomycetia	Micrococcales	Intrasporangiaceae	Arsenicicoccus	498
MM438_RS10185	NZ_JAKZHU010000001.1	['PRK01490']	WP_241452365.1	GCA_022568795	2222523	2224055	-	Bacteria	Terrabacteria group	Actinobacteria	Actinomycetia	Micrococcales	Intrasporangiaceae	Arsenicicoccus	510
FHX52_RS07735	NZ_VFQF01000001.1	['PRK01490']	WP_141821359.1	GCA_006717145	1745511	1746896	-	Bacteria	Terrabacteria group	Actinobacteria	Actinomycetia	Micrococcales	Intrasporangiaceae	Humibacillus	461
INTCA_RS06935	NC_014830.1	['PRK01490']	WP_013492202.1	GCA_000184685	1531854	1533260	+	Bacteria	Terrabacteria group	Actinobacteria	Actinomycetia	Micrococcales	Intrasporangiaceae	Intrasporangium	468
N864_RS22190	NZ_AWQS01000457.1	['PRK01490']	WP_034722675.1	GCA_000576575	52	1446	+	Bacteria	Terrabacteria group	Actinobacteria	Actinomycetia	Micrococcales	Intrasporangiaceae	Intrasporangium	464
N865_RS16530	NZ_AWSA01000042.1	['PRK01490']	WP_034808313.1	GCA_000576595	13638	14978	+	Bacteria	Terrabacteria group	Actinobacteria	Actinomycetia	Micrococcales	Intrasporangiaceae	Intrasporangium	446
BIV28_RS02740	NZ_MLJO01000003.1	['PRK01490']	WP_076259084.1	GCA_001956915	241047	242393	-	Bacteria	Terrabacteria group	Actinobacteria	Actinomycetia	Micrococcales	Intrasporangiaceae	Intrasporangium	448
JAN01S_RS10410	NZ_BCSQ01000035.1	['PRK01490']	WP_068317659.1	GCA_001570945	10940	12322	+	Bacteria	Terrabacteria group	Actinobacteria	Actinomycetia	Micrococcales	Intrasporangiaceae	Janibacter	460
JCO01S_RS06340	NZ_BCSR01000010.1	['PRK01490']	WP_068252469.1	GCA_001570965	58091	59470	+	Bacteria	Terrabacteria group	Actinobacteria	Actinomycetia	Micrococcales	Intrasporangiaceae	Janibacter	459
JLI01S_RS05155	NZ_BCSS01000009.1	['PRK01490']	WP_068261022.1	GCA_001570985	82135	83502	-	Bacteria	Terrabacteria group	Actinobacteria	Actinomycetia	Micrococcales	Intrasporangiaceae	Janibacter	455
JANTR_RS05980	NZ_BDAR01000009.1	['PRK01490']	WP_068423302.1	GCA_001598955	56082	57437	+	Bacteria	Terrabacteria group	Actinobacteria	Actinomycetia	Micrococcales	Intrasporangiaceae	Janibacter	451
ASJ30_RS10480	NZ_CP013290.1	['PRK01490']	WP_072625041.1	GCA_001889125	2181353	2182702	-	Bacteria	Terrabacteria group	Actinobacteria	Actinomycetia	Micrococcales	Intrasporangiaceae	Janibacter	449
EEW87_RS01490	NZ_CP044548.2	['PRK01490']	WP_123090951.1	GCA_003721155	305332	306726	+	Bacteria	Terrabacteria group	Actinobacteria	Actinomycetia	Micrococcales	Intrasporangiaceae	Janibacter	464
CWN80_RS01325	NZ_PIPF01000001.1	['PRK01490']	WP_128276753.1	GCA_004025845	265924	267282	-	Bacteria	Terrabacteria group	Actinobacteria	Actinomycetia	Micrococcales	Intrasporangiaceae	Janibacter	452
BJY28_RS15260	NZ_JACBZX010000001.1	['PRK01490']	WP_246313919.1	GCA_013408565	3226258	3227682	-	Bacteria	Terrabacteria group	Actinobacteria	Actinomycetia	Micrococcales	Intrasporangiaceae	Janibacter	474
BJY20_RS13445	NZ_JACCAE010000001.1	['PRK01490']	WP_246297698.1	GCA_013409205	2824249	2825550	+	Bacteria	Terrabacteria group	Actinobacteria	Actinomycetia	Micrococcales	Intrasporangiaceae	Janibacter	433
JNO54_RS09595	NZ_JAFEJG010000004.1	['pfam00254', 'PRK01490']	WP_233703223.1	GCA_016888335	1990775	1991776	-	Bacteria	Terrabacteria group	Actinobacteria	Actinomycetia	Micrococcales	Intrasporangiaceae	Janibacter	333
JNO54_RS11665	NZ_JAFEJG010000004.1	['PRK01490']	WP_233703852.1	GCA_016888335	2433942	2435306	-	Bacteria	Terrabacteria group	Actinobacteria	Actinomycetia	Micrococcales	Intrasporangiaceae	Janibacter	454
DAA34_RS07225	NZ_LT985196.1	['PRK01490']	WP_106818245.1	GCA_900289115	1476810	1478189	+	Bacteria	Terrabacteria group	Actinobacteria	Actinomycetia	Micrococcales	Intrasporangiaceae	Janibacter	459
N803_RS01280	NZ_AVPK01000001.1	['PRK01490']	WP_035901926.1	GCA_000768685	268727	270118	-	Bacteria	Terrabacteria group	Actinobacteria	Actinomycetia	Micrococcales	Intrasporangiaceae	Knoellia	463
N801_RS14155	NZ_AVPL01000045.1	['PRK01490']	WP_035939088.1	GCA_000768695	9711	11072	-	Bacteria	Terrabacteria group	Actinobacteria	Actinomycetia	Micrococcales	Intrasporangiaceae	Knoellia	453
N802_RS01410	NZ_AVPJ01000001.1	['PRK01490']	WP_035911085.1	GCA_000768705	302190	303560	-	Bacteria	Terrabacteria group	Actinobacteria	Actinomycetia	Micrococcales	Intrasporangiaceae	Knoellia	456
BCF74_RS11775	NZ_PVTI01000019.1	['PRK01490']	WP_106298154.1	GCA_003002895	58409	59782	-	Bacteria	Terrabacteria group	Actinobacteria	Actinomycetia	Micrococcales	Intrasporangiaceae	Knoellia	457
KLO01_RS13875	NZ_BKBA01000010.1	['PRK01490']	WP_147066173.1	GCA_007992835	13903	15258	+	Bacteria	Terrabacteria group	Actinobacteria	Actinomycetia	Micrococcales	Intrasporangiaceae	Knoellia	451
IEV70_RS03705	NZ_BMEA01000001.1	['PRK01490']	WP_035948806.1	GCA_014636255	774418	775779	-	Bacteria	Terrabacteria group	Actinobacteria	Actinomycetia	Micrococcales	Intrasporangiaceae	Knoellia	453
KD1_RS04135	NZ_BCRE01000043.1	['PRK01490']	WP_068397944.1	GCA_001552435	64040	65446	-	Bacteria	Terrabacteria group	Actinobacteria	Actinomycetia	Micrococcales	Intrasporangiaceae	Kribbia	468
FB458_RS00710	NZ_VFMN01000001.1	['PRK01490']	WP_141845888.1	GCA_006715055	163578	164954	-	Bacteria	Terrabacteria group	Actinobacteria	Actinomycetia	Micrococcales	Intrasporangiaceae	Lapillicoccus	458
FB557_RS11670	NZ_VIUW01000004.1	['PRK01490']	WP_144857800.1	GCA_007828725	135496	136911	-	Bacteria	Terrabacteria group	Actinobacteria	Actinomycetia	Micrococcales	Intrasporangiaceae	Marihabitans	471
C8E84_RS17455	NZ_VMSB01000001.1	['PRK01490']	WP_159904201.1	GCA_009858245	3658137	3659528	+	Bacteria	Terrabacteria group	Actinobacteria	Actinomycetia	Micrococcales	Intrasporangiaceae	Ornithinibacter	463
FCN22_RS10175	NZ_SWMA01000012.1	['PRK01490']	WP_137121443.1	GCA_005222685	226	1677	+	Bacteria	Terrabacteria group	Actinobacteria	Actinomycetia	Micrococcales	Intrasporangiaceae	Ornithinicoccus	483
FB467_RS14035	NZ_VFOP01000001.1	['PRK01490']	WP_141785654.1	GCA_006716185	3013392	3014774	-	Bacteria	Terrabacteria group	Actinobacteria	Actinomycetia	Micrococcales	Intrasporangiaceae	Ornithinicoccus	460
GFJ45_RS06745	NZ_WIQI01000024.1	['PRK01490']	WP_153395459.1	GCA_009602535	24246	25625	+	Bacteria	Terrabacteria group	Actinobacteria	Actinomycetia	Micrococcales	Intrasporangiaceae	Ornithinicoccus	459
FB474_RS05235	NZ_VFOQ01000001.1	['PRK01490']	WP_141787681.1	GCA_006716205	1093162	1094484	+	Bacteria	Terrabacteria group	Actinobacteria	Actinomycetia	Micrococcales	Intrasporangiaceae	Oryzihumus	440
EAH86_RS03010	NZ_RCZM01000001.1	['PRK01490']	WP_140737101.1	GCA_006438965	659995	661362	+	Bacteria	Terrabacteria group	Actinobacteria	Actinomycetia	Micrococcales	Intrasporangiaceae	Pedococcus	455
BJ986_RS12550	NZ_JACCAB010000001.1	['PRK01490']	WP_238338428.1	GCA_013408925	2660044	2661393	+	Bacteria	Terrabacteria group	Actinobacteria	Actinomycetia	Micrococcales	Intrasporangiaceae	Pedococcus	449
BLQ34_RS07855	NZ_LT629711.1	['PRK01490']	WP_091783778.1	GCA_900104525	1635856	1637211	-	Bacteria	Terrabacteria group	Actinobacteria	Actinomycetia	Micrococcales	Intrasporangiaceae	Pedococcus	451
BMW78_RS07125	NZ_FOHB01000003.1	['PRK01490']	WP_091757826.1	GCA_900111375	234717	236102	+	Bacteria	Terrabacteria group	Actinobacteria	Actinomycetia	Micrococcales	Intrasporangiaceae	Pedococcus	461
BN10_RS10850	NZ_HF570956.1	['PRK01490']	WP_010851291.1	GCA_000367525	2243693	2245054	-	Bacteria	Terrabacteria group	Actinobacteria	Actinomycetia	Micrococcales	Intrasporangiaceae	Phycicoccus	453
IG69_RS0106855	NZ_JOEE01000003.1	['PRK01490']	WP_030527427.1	GCA_000720925	124931	126289	-	Bacteria	Terrabacteria group	Actinobacteria	Actinomycetia	Micrococcales	Intrasporangiaceae	Phycicoccus	452
ATL31_RS14345	NZ_PJNE01000001.1	['PRK01490']	WP_101396419.1	GCA_002846495	3091758	3093122	+	Bacteria	Terrabacteria group	Actinobacteria	Actinomycetia	Micrococcales	Intrasporangiaceae	Phycicoccus	454
EPD83_RS05760	NZ_SAYU02000012.1	['PRK01490']	WP_128368408.1	GCA_004025965	68570	69967	+	Bacteria	Terrabacteria group	Actinobacteria	Actinomycetia	Micrococcales	Intrasporangiaceae	Phycicoccus	465
G8D98_RS09950	NZ_JAANCN010000007.1	['PRK01490']	WP_166102409.1	GCA_011326735	163998	165383	+	Bacteria	Terrabacteria group	Actinobacteria	Actinomycetia	Micrococcales	Intrasporangiaceae	Phycicoccus	461
KMZ32_RS09730	NZ_JAHHWQ010000009.1	['PRK01490']	WP_226902310.1	GCA_018729315	108292	109626	-	Bacteria	Terrabacteria group	Actinobacteria	Actinomycetia	Micrococcales	Intrasporangiaceae	Phycicoccus	444
FRW57_RS11170	NZ_VOHR01000119.1	['PRK01490']	WP_137121443.1	GCA_009192725	3842	5293	-	Bacteria	Terrabacteria group	Actinobacteria	Actinomycetia	Micrococcales	Intrasporangiaceae	Segeticoccus	483
TAE01_RS04820	NZ_BJYX01000003.1	['PRK01490']	WP_147063959.1	GCA_007991735	218417	219757	-	Bacteria	Terrabacteria group	Actinobacteria	Actinomycetia	Micrococcales	Intrasporangiaceae	Terrabacter	446
IEY30_RS16370	NZ_BMNZ01000006.1	['PRK01490']	WP_030200367.1	GCA_014646815	238559	239917	-	Bacteria	Terrabacteria group	Actinobacteria	Actinomycetia	Micrococcales	Intrasporangiaceae	Terrabacter	452
DFJ68_RS02330	NZ_RBXT01000001.1	['PRK01490']	WP_121030688.1	GCA_003635045	480256	481638	+	Bacteria	Terrabacteria group	Actinobacteria	Actinomycetia	Micrococcales	Intrasporangiaceae	Terracoccus	460
BN12_RS20750	NZ_HF570958.1	['PRK01490', 'PHA02664']	WP_083454818.1	GCA_001046855	4567820	4569358	-	Bacteria	Terrabacteria group	Actinobacteria	Actinomycetia	Micrococcales	Intrasporangiaceae	Tetrasphaera	512
BN13_RS11185	NZ_HF571038.1	['PRK01490']	WP_048549100.1	GCA_001046875	2354498	2355907	+	Bacteria	Terrabacteria group	Actinobacteria	Actinomycetia	Micrococcales	Intrasporangiaceae	Tetrasphaera	469
BN11_RS18865	NZ_HG764815.1	['PRK01490']	WP_048699892.1	GCA_001050535	3838498	3839874	+	Bacteria	Terrabacteria group	Actinobacteria	Actinomycetia	Micrococcales	Intrasporangiaceae	Tetrasphaera	458
ATL41_RS03555	NZ_PDJH01000001.1	['PRK01490']	WP_098457242.1	GCA_002564025	778547	779902	-	Bacteria	Terrabacteria group	Actinobacteria	Actinomycetia	Micrococcales	Jonesiaceae	Flavimobilis	451
IGS67_RS08730	NZ_JACZDF010000004.1	['PRK01490']	WP_210767210.1	GCA_014852685	34939	36297	+	Bacteria	Terrabacteria group	Actinobacteria	Actinomycetia	Micrococcales	Jonesiaceae	Flavimobilis	452
BMZ30_RS03995	NZ_FONZ01000001.1	['PRK01490']	WP_177191266.1	GCA_900113055	862442	863797	+	Bacteria	Terrabacteria group	Actinobacteria	Actinomycetia	Micrococcales	Jonesiaceae	Flavimobilis	451
G538_RS0106930	NZ_AUHN01000006.1	['PRK01490']	WP_029068744.1	GCA_000423205	305417	306763	+	Bacteria	Terrabacteria group	Actinobacteria	Actinomycetia	Micrococcales	Jonesiaceae	Jonesia	448
DQN74_RS04815	NZ_LS483423.1	['PRK01490']	WP_015771238.1	GCA_900475835	1008345	1009712	+	Bacteria	Terrabacteria group	Actinobacteria	Actinomycetia	Micrococcales	Jonesiaceae	Jonesia	455
FJR76_RS04665	NZ_VHHR01000022.1	['PRK01490']	WP_181443118.1	GCA_006542415	15544	17103	-	Bacteria	Terrabacteria group	Actinobacteria	Actinomycetia	Micrococcales	Kytococcaceae	Kytococcus	519
CFT82_RS07815	NZ_FYEZ01000002.1	['PRK01490']	WP_088818521.1	GCA_900187395	175133	176428	+	Bacteria	Terrabacteria group	Actinobacteria	Actinomycetia	Micrococcales	Kytococcaceae	Kytococcus	431
DYE24_RS03000	NZ_UGNQ01000001.1	['PRK01490']	WP_012802369.1	GCA_900452405	632788	634146	-	Bacteria	Terrabacteria group	Actinobacteria	Actinomycetia	Micrococcales	Kytococcaceae	Kytococcus	452
B5D34_RS15930	NZ_FUYG01000010.1	['PRK01490']	WP_044442914.1	GCA_900167545	8844	10190	+	Bacteria	Terrabacteria group	Actinobacteria	Actinomycetia	Micrococcales	Microbacteriaceae	Agreia	448
L332_RS28050	NZ_ASHR01000039.1	['PRK01490']	WP_021011680.1	GCA_000400485	10530	11885	+	Bacteria	Terrabacteria group	Actinobacteria	Actinomycetia	Micrococcales	Microbacteriaceae	Agrococcus	451
H508_RS0108810	NZ_AULD01000017.1	['PRK01490']	WP_026373792.1	GCA_000425105	6860	8215	+	Bacteria	Terrabacteria group	Actinobacteria	Actinomycetia	Micrococcales	Microbacteriaceae	Agrococcus	451
EDD26_RS10545	NZ_RKHJ01000001.1	['PRK01490']	WP_170165612.1	GCA_003752465	2142839	2144191	+	Bacteria	Terrabacteria group	Actinobacteria	Actinomycetia	Micrococcales	Microbacteriaceae	Agrococcus	450
FQ330_RS10920	NZ_VOIR01000016.1	['PRK01490']	WP_146357515.1	GCA_007923295	65005	66357	-	Bacteria	Terrabacteria group	Actinobacteria	Actinomycetia	Micrococcales	Microbacteriaceae	Agrococcus	450
IEW90_RS09085	NZ_BMLM01000001.1	['PRK01490']	WP_188717822.1	GCA_014645235	1874398	1875750	-	Bacteria	Terrabacteria group	Actinobacteria	Actinomycetia	Micrococcales	Microbacteriaceae	Agrococcus	450
BLQ67_RS15050	NZ_LT629695.1	['PRK01490']	WP_157674872.1	GCA_900099705	3168328	3169680	+	Bacteria	Terrabacteria group	Actinobacteria	Actinomycetia	Micrococcales	Microbacteriaceae	Agrococcus	450
BLT67_RS12775	NZ_LT629734.1	['PRK01490']	WP_092667359.1	GCA_900104705	2666686	2668047	+	Bacteria	Terrabacteria group	Actinobacteria	Actinomycetia	Micrococcales	Microbacteriaceae	Agrococcus	453
CZ674_RS09430	NZ_FUHU01000038.1	['PRK01490']	WP_086992266.1	GCA_900163565	129760	131070	-	Bacteria	Terrabacteria group	Actinobacteria	Actinomycetia	Micrococcales	Microbacteriaceae	Agrococcus	436
H516_RS0101390	NZ_ATXF01000004.1	['PRK01490']	WP_022887940.1	GCA_000421545	211123	212583	+	Bacteria	Terrabacteria group	Actinobacteria	Actinomycetia	Micrococcales	Microbacteriaceae	Agromyces	486
H521_RS0104930	NZ_ATXG01000002.1	['PRK01490']	WP_022891921.1	GCA_000421565	256790	258247	+	Bacteria	Terrabacteria group	Actinobacteria	Actinomycetia	Micrococcales	Microbacteriaceae	Agromyces	485
ATC03_RS09180	NZ_CP013979.1	['PRK01490']	WP_067875930.1	GCA_001660485	2084191	2085651	+	Bacteria	Terrabacteria group	Actinobacteria	Actinomycetia	Micrococcales	Microbacteriaceae	Agromyces	486
DCE93_RS08470	NZ_CP028913.1	['PRK01490']	WP_108595504.1	GCA_003070885	1779707	1781167	-	Bacteria	Terrabacteria group	Actinobacteria	Actinomycetia	Micrococcales	Microbacteriaceae	Agromyces	486
EDM22_RS07055	NZ_RHHB01000008.1	['PRK01490']	WP_122936359.1	GCA_003710805	52471	53931	-	Bacteria	Terrabacteria group	Actinobacteria	Actinomycetia	Micrococcales	Microbacteriaceae	Agromyces	486
ESP51_RS11935	NZ_SDPN01000020.1	['PRK01490']	WP_129521123.1	GCA_004134825	70592	72001	-	Bacteria	Terrabacteria group	Actinobacteria	Actinomycetia	Micrococcales	Microbacteriaceae	Agromyces	469
ESP57_RS02875	NZ_SDPO01000001.1	['PRK01490']	WP_129230481.1	GCA_004134865	607575	609044	-	Bacteria	Terrabacteria group	Actinobacteria	Actinomycetia	Micrococcales	Microbacteriaceae	Agromyces	489
ESO86_RS15320	NZ_SDPL01000438.1	['PRK01490']	WP_129235752.1	GCA_004135055	507	1916	-	Bacteria	Terrabacteria group	Actinobacteria	Actinomycetia	Micrococcales	Microbacteriaceae	Agromyces	469
ET445_RS11445	NZ_CP035491.1	['PRK01490']	WP_129191417.1	GCA_004135405	2464050	2465498	+	Bacteria	Terrabacteria group	Actinobacteria	Actinomycetia	Micrococcales	Microbacteriaceae	Agromyces	482
EV187_RS09125	NZ_SGWY01000002.1	['PRK01490']	WP_130352737.1	GCA_004216665	545588	547048	+	Bacteria	Terrabacteria group	Actinobacteria	Actinomycetia	Micrococcales	Microbacteriaceae	Agromyces	486
FHG54_RS08960	NZ_CP040872.1	['PRK01490']	WP_139416964.1	GCA_006337065	1907635	1909038	+	Bacteria	Terrabacteria group	Actinobacteria	Actinomycetia	Micrococcales	Microbacteriaceae	Agromyces	467
FYC51_RS16320	NZ_VSSB01000002.1	['PRK01490']	WP_148734823.1	GCA_008122505	650877	652352	+	Bacteria	Terrabacteria group	Actinobacteria	Actinomycetia	Micrococcales	Microbacteriaceae	Agromyces	491
FLP10_RS16380	NZ_CP043505.1	['PRK01490']	WP_149161832.1	GCA_008365295	3595495	3596907	+	Bacteria	Terrabacteria group	Actinobacteria	Actinomycetia	Micrococcales	Microbacteriaceae	Agromyces	470
GE115_RS01790	NZ_WJIF01000001.1	['PRK01490']	WP_153683077.1	GCA_009647605	376022	377446	-	Bacteria	Terrabacteria group	Actinobacteria	Actinomycetia	Micrococcales	Microbacteriaceae	Agromyces	474
GJR97_RS15045	NZ_WKJD01000019.1	['PRK01490']	WP_154347576.1	GCA_009674665	236634	238049	-	Bacteria	Terrabacteria group	Actinobacteria	Actinomycetia	Micrococcales	Microbacteriaceae	Agromyces	471
GJ743_RS12150	NZ_WMLB01000025.1	['PRK01490']	WP_155052162.1	GCA_009709675	158268	159647	-	Bacteria	Terrabacteria group	Actinobacteria	Actinomycetia	Micrococcales	Microbacteriaceae	Agromyces	459
GH736_RS07220	NZ_WJSP02000053.1	['PRK01490']	WP_159601643.1	GCA_009720255	610	2091	+	Bacteria	Terrabacteria group	Actinobacteria	Actinomycetia	Micrococcales	Microbacteriaceae	Agromyces	493
GLX25_RS18960	NZ_WODA01000025.1	['PRK01490']	WP_155843331.1	GCA_009729855	283285	284706	-	Bacteria	Terrabacteria group	Actinobacteria	Actinomycetia	Micrococcales	Microbacteriaceae	Agromyces	473
GQR16_RS03025	NZ_WBIN01000002.1	['PRK01490']	WP_157413701.1	GCA_009749385	106926	108401	+	Bacteria	Terrabacteria group	Actinobacteria	Actinomycetia	Micrococcales	Microbacteriaceae	Agromyces	491
GQQ95_RS18640	NZ_WBIR01000029.1	['PRK01490']	WP_157429114.1	GCA_009749395	14313	15740	-	Bacteria	Terrabacteria group	Actinobacteria	Actinomycetia	Micrococcales	Microbacteriaceae	Agromyces	475
GQQ93_RS10055	NZ_WBIQ01000006.1	['PRK01490']	WP_157424099.1	GCA_009749405	211606	213063	+	Bacteria	Terrabacteria group	Actinobacteria	Actinomycetia	Micrococcales	Microbacteriaceae	Agromyces	485
GQQ92_RS03085	NZ_WBIS01000001.1	['PRK01490']	WP_156997738.1	GCA_009749465	686546	687970	+	Bacteria	Terrabacteria group	Actinobacteria	Actinomycetia	Micrococcales	Microbacteriaceae	Agromyces	474
BJY17_RS04895	NZ_JACCFI010000001.1	['PRK01490']	WP_179550367.1	GCA_013410355	1008591	1010060	-	Bacteria	Terrabacteria group	Actinobacteria	Actinomycetia	Micrococcales	Microbacteriaceae	Agromyces	489
IEX31_RS04950	NZ_BMMD01000004.1	['PRK01490']	WP_188742347.1	GCA_014645655	486	1889	+	Bacteria	Terrabacteria group	Actinobacteria	Actinomycetia	Micrococcales	Microbacteriaceae	Agromyces	467
IEY71_RS08945	NZ_BMRJ01000001.1	['PRK01490']	WP_189084856.1	GCA_014648575	1882744	1884198	+	Bacteria	Terrabacteria group	Actinobacteria	Actinomycetia	Micrococcales	Microbacteriaceae	Agromyces	484
JOD46_RS12215	NZ_JAFBBW010000001.1	['PRK01490']	WP_204394799.1	GCA_016907355	2575951	2577417	-	Bacteria	Terrabacteria group	Actinobacteria	Actinomycetia	Micrococcales	Microbacteriaceae	Agromyces	488
G127AT_RS15115	NZ_CP071696.1	['PRK01490']	WP_210898277.1	GCA_018024495	3270498	3271919	+	Bacteria	Terrabacteria group	Actinobacteria	Actinomycetia	Micrococcales	Microbacteriaceae	Agromyces	473
LSF15_RS04550	NZ_JAJQPD010000002.1	['PRK01490']	WP_232497329.1	GCA_021228295	403304	404761	-	Bacteria	Terrabacteria group	Actinobacteria	Actinomycetia	Micrococcales	Microbacteriaceae	Agromyces	485
DSM26151_RS08455	NZ_CP087879.1	['PRK01490']	WP_234659139.1	GCA_021442325	1806306	1807766	-	Bacteria	Terrabacteria group	Actinobacteria	Actinomycetia	Micrococcales	Microbacteriaceae	Agromyces	486
MN032_RS11410	NZ_JALCZH010000001.1	['PRK01490']	WP_129172735.1	GCA_022690625	2476632	2478047	+	Bacteria	Terrabacteria group	Actinobacteria	Actinomycetia	Micrococcales	Microbacteriaceae	Agromyces	471
MTP13_RS13210	NZ_CP094533.1	['PRK01490']	WP_243568196.1	GCA_022811605	2755087	2756496	+	Bacteria	Terrabacteria group	Actinobacteria	Actinomycetia	Micrococcales	Microbacteriaceae	Agromyces	469
BLT99_RS04790	NZ_LT629755.1	['PRK01490']	WP_092669716.1	GCA_900104685	1013031	1014506	+	Bacteria	Terrabacteria group	Actinobacteria	Actinomycetia	Micrococcales	Microbacteriaceae	Agromyces	491
BUR99_RS03095	NZ_FSRJ01000001.1	['PRK01490']	WP_074258871.1	GCA_900142065	693968	695437	+	Bacteria	Terrabacteria group	Actinobacteria	Actinomycetia	Micrococcales	Microbacteriaceae	Agromyces	489
FB555_RS03810	NZ_JACGWU010000001.1	['PRK01490']	WP_246323592.1	GCA_014137865	823009	824439	-	Bacteria	Terrabacteria group	Actinobacteria	Actinomycetia	Micrococcales	Microbacteriaceae	Alpinimonas	476
DDQ50_RS09575	NZ_QEOP01000002.1	['PRK01490']	WP_116756512.1	GCA_003097495	400243	401622	+	Bacteria	Terrabacteria group	Actinobacteria	Actinomycetia	Micrococcales	Microbacteriaceae	Amnibacterium	459
D1781_RS12290	NZ_QXTG01000002.1	['PRK01490']	WP_119482549.1	GCA_003581425	909577	911046	-	Bacteria	Terrabacteria group	Actinobacteria	Actinomycetia	Micrococcales	Microbacteriaceae	Amnibacterium	489
CLV52_RS13040	NZ_SOAM01000002.1	['PRK01490']	WP_133766728.1	GCA_004364555	986891	988357	-	Bacteria	Terrabacteria group	Actinobacteria	Actinomycetia	Micrococcales	Microbacteriaceae	Amnibacterium	488
HRU87_RS02830	NZ_CP054056.1	['PRK01490']	WP_173493443.1	GCA_013283855	541358	542620	+	Bacteria	Luna-1 subcluster	Actinobacteria	Actinomycetia	Micrococcales	Microbacteriaceae	Aquiluna	420
AUMI_RS03875	NZ_AP017457.1	['PRK01490']	WP_096381520.1	GCA_002355535	797048	798424	-	Bacteria	Terrabacteria group	Actinobacteria	Actinomycetia	Micrococcales	Microbacteriaceae	Aurantimicrobium	458
AURMO_RS05150	NZ_CP023994.1	['PRK01490']	WP_110233694.1	GCA_003194085	1038422	1039789	-	Bacteria	Terrabacteria group	Actinobacteria	Actinomycetia	Micrococcales	Microbacteriaceae	Aurantimicrobium	455
F5897_RS00630	NZ_JACIFD010000001.1	['PRK01490']	WP_183304116.1	GCA_014197205	141104	142423	+	Bacteria	Terrabacteria group	Actinobacteria	Actinomycetia	Micrococcales	Microbacteriaceae	Canibacter	439
BJ959_RS03180	NZ_JACHBS010000001.1	['PRK01490']	WP_165879077.1	GCA_014200395	653629	654987	-	Bacteria	Terrabacteria group	Actinobacteria	Actinomycetia	Micrococcales	Microbacteriaceae	Chryseoglobus	452
EFE39_RS07635	NZ_CP033724.1	['PRK01490']	WP_079532922.1	GCA_009739655	1630260	1631714	+	Bacteria	Terrabacteria group	Actinobacteria	Actinomycetia	Micrococcales	Microbacteriaceae	Clavibacter	484
H9X71_RS06990	NZ_CP061274.1	['PRK01490']	WP_191148937.1	GCA_014775655	1459624	1461078	+	Bacteria	Terrabacteria group	Actinobacteria	Actinomycetia	Micrococcales	Microbacteriaceae	Clavibacter	484
B5808_RS06540	NZ_CP020715.1	['PRK01490']	WP_085019046.1	GCA_002096055	1385700	1387058	+	Bacteria	Terrabacteria group	Actinobacteria	Actinomycetia	Micrococcales	Microbacteriaceae	Cnuibacter	452
CLV54_RS05665	NZ_PGFB01000002.1	['PRK01490']	WP_100343970.1	GCA_002797855	396118	397533	-	Bacteria	Terrabacteria group	Actinobacteria	Actinomycetia	Micrococcales	Microbacteriaceae	Compostimonas	471
HD599_RS09525	NZ_JACHMJ010000001.1	['PRK01490']	WP_221420776.1	GCA_014204935	1976831	1978288	-	Bacteria	Terrabacteria group	Actinobacteria	Actinomycetia	Micrococcales	Microbacteriaceae	Conyzicola	485
IEV96_RS06045	NZ_BMGB01000001.1	['PRK01490']	WP_188509753.1	GCA_014639655	1246353	1247780	-	Bacteria	Terrabacteria group	Actinobacteria	Actinomycetia	Micrococcales	Microbacteriaceae	Conyzicola	475
C3B61_RS06505	NZ_PPXD01000007.1	['PRK01490']	WP_103459920.1	GCA_002909375	376519	377910	-	Bacteria	Terrabacteria group	Actinobacteria	Actinomycetia	Micrococcales	Microbacteriaceae	Cryobacterium	463
CJ028_RS18025	NZ_PPTG01000048.1	['PRK01490']	WP_161499025.1	GCA_002954245	244694	246094	+	Bacteria	Terrabacteria group	Actinobacteria	Actinomycetia	Micrococcales	Microbacteriaceae	Cryobacterium	466
CTB96_RS14150	NZ_QHLY01000012.1	['PRK01490']	WP_110127495.1	GCA_003185895	958290	959678	-	Bacteria	Terrabacteria group	Actinobacteria	Actinomycetia	Micrococcales	Microbacteriaceae	Cryobacterium	462
D6T64_RS20755	NZ_QZVS01000097.1	['PRK01490']	WP_119976593.1	GCA_003602235	54958	56424	-	Bacteria	Terrabacteria group	Actinobacteria	Actinomycetia	Micrococcales	Microbacteriaceae	Cryobacterium	488
DOE79_RS00250	NZ_CP030033.1	['PRK01490']	WP_120336801.1	GCA_003611035	43635	45023	+	Bacteria	Terrabacteria group	Actinobacteria	Actinomycetia	Micrococcales	Microbacteriaceae	Cryobacterium	462
EEJ31_RS12295	NZ_RDSR01000024.1	['PRK01490']	WP_123046587.1	GCA_003716325	13768	15129	+	Bacteria	Terrabacteria group	Actinobacteria	Actinomycetia	Micrococcales	Microbacteriaceae	Cryobacterium	453
EDD25_RS15195	NZ_SODI01000001.1	['PRK01490']	WP_166671321.1	GCA_004365915	3226291	3227646	+	Bacteria	Terrabacteria group	Actinobacteria	Actinomycetia	Micrococcales	Microbacteriaceae	Cryobacterium	451
E3O65_RS03455	NZ_SOGJ01000011.1	['PRK01490']	WP_166785641.1	GCA_004402375	65491	66936	-	Bacteria	Terrabacteria group	Actinobacteria	Actinomycetia	Micrococcales	Microbacteriaceae	Cryobacterium	481
E3O10_RS00365	NZ_SOFF01000002.1	['PRK01490']	WP_166787633.1	GCA_004402515	64897	66312	+	Bacteria	Terrabacteria group	Actinobacteria	Actinomycetia	Micrococcales	Microbacteriaceae	Cryobacterium	471
E3O21_RS13840	NZ_SOFD01000035.1	['PRK01490']	WP_158252797.1	GCA_004402625	75788	77194	+	Bacteria	Terrabacteria group	Actinobacteria	Actinomycetia	Micrococcales	Microbacteriaceae	Cryobacterium	468
E3T47_RS05610	NZ_SOHK01000007.1	['PRK01490']	WP_166805623.1	GCA_004404055	463919	465325	-	Bacteria	Terrabacteria group	Actinobacteria	Actinomycetia	Micrococcales	Microbacteriaceae	Cryobacterium	468
E3T56_RS07355	NZ_SOHP01000023.1	['PRK01490']	WP_166784427.1	GCA_004564325	37204	38592	-	Bacteria	Terrabacteria group	Actinobacteria	Actinomycetia	Micrococcales	Microbacteriaceae	Cryobacterium	462
CLE01_RS09265	NZ_BKAC01000009.1	['PRK01490']	WP_166787516.1	GCA_007992355	48036	49445	-	Bacteria	Terrabacteria group	Actinobacteria	Actinomycetia	Micrococcales	Microbacteriaceae	Cryobacterium	469
BJ997_RS10060	NZ_JACHBQ010000001.1	['PRK01490']	WP_084141157.1	GCA_014200405	2146184	2147629	-	Bacteria	Terrabacteria group	Actinobacteria	Actinomycetia	Micrococcales	Microbacteriaceae	Cryobacterium	481
CAM01S_RS02080	NZ_BCSV01000001.1	['PRK01490']	WP_066515531.1	GCA_001571045	465821	467164	+	Bacteria	Terrabacteria group	Actinobacteria	Actinomycetia	Micrococcales	Microbacteriaceae	Curtobacterium	447
FB462_RS06045	NZ_VFMQ01000001.1	['PRK01490']	WP_141860716.1	GCA_006715175	1251749	1253056	+	Bacteria	Terrabacteria group	Actinobacteria	Actinomycetia	Micrococcales	Microbacteriaceae	Curtobacterium	435
HP467_RS13265	NZ_JABMCG010000117.1	['PRK01490']	WP_141860716.1	GCA_013359825	55039	56346	+	Bacteria	Terrabacteria group	Actinobacteria	Actinomycetia	Micrococcales	Microbacteriaceae	Curtobacterium	435
FHW23_RS13220	NZ_JACGXP010000004.1	['PRK01490']	WP_182516540.1	GCA_014138325	193667	194974	+	Bacteria	Terrabacteria group	Actinobacteria	Actinomycetia	Micrococcales	Microbacteriaceae	Curtobacterium	435
JOD51_RS11655	NZ_JAFBBT010000001.1	['PRK01490']	WP_204608601.1	GCA_016907335	2454477	2455820	-	Bacteria	Terrabacteria group	Actinobacteria	Actinomycetia	Micrococcales	Microbacteriaceae	Curtobacterium	447
JG550_RS05295	NZ_CP071883.1	['PRK01490']	WP_209130339.1	GCA_017909455	1109847	1111154	+	Bacteria	Terrabacteria group	Actinobacteria	Actinomycetia	Micrococcales	Microbacteriaceae	Curtobacterium	435
LEL83_RS08185	NZ_JAIXIG010000014.1	['PRK01490']	WP_225558438.1	GCA_020297365	39494	40801	-	Bacteria	Terrabacteria group	Actinobacteria	Actinomycetia	Micrococcales	Microbacteriaceae	Curtobacterium	435
LCU82_RS08530	NZ_JAIWKR010000003.1	['PRK01490']	WP_027464695.1	GCA_021271025	368909	370216	+	Bacteria	Terrabacteria group	Actinobacteria	Actinomycetia	Micrococcales	Microbacteriaceae	Curtobacterium	435
MON03_RS04950	NZ_CP093378.1	['PRK01490']	WP_175327430.1	GCA_022655355	1041864	1043171	+	Bacteria	Terrabacteria group	Actinobacteria	Actinomycetia	Micrococcales	Microbacteriaceae	Curtobacterium	435
G3T36_RS11870	NZ_JAAGWY010000002.1	['PRK01490']	WP_240148512.1	GCA_010686705	822769	824289	-	Bacteria	Terrabacteria group	Actinobacteria	Actinomycetia	Micrococcales	Microbacteriaceae	Diaminobutyricibacter	506
CLV46_RS07420	NZ_PGFF01000001.1	['PRK01490']	WP_100364183.1	GCA_002797715	1549163	1550527	+	Bacteria	Terrabacteria group	Actinobacteria	Actinomycetia	Micrococcales	Microbacteriaceae	Diaminobutyricimonas	454
FFA01_RS15070	NZ_BJUV01000051.1	['PRK01490']	WP_146857009.1	GCA_007988805	3361	4686	-	Bacteria	Terrabacteria group	Actinobacteria	Actinomycetia	Micrococcales	Microbacteriaceae	Frigoribacterium	441
FHR77_RS08335	NZ_JAAOYV010000002.1	['PRK01490']	WP_056056454.1	GCA_011759585	215198	216520	-	Bacteria	Terrabacteria group	Actinobacteria	Actinomycetia	Micrococcales	Microbacteriaceae	Frigoribacterium	440
C8E83_RS08620	NZ_RBKS01000001.1	['PRK01490']	WP_121369423.1	GCA_003634555	1867490	1868815	-	Bacteria	Terrabacteria group	Actinobacteria	Actinomycetia	Micrococcales	Microbacteriaceae	Frondihabitans	441
K323_RS0110555	NZ_ATWH01000006.1	['PRK01490']	WP_022885254.1	GCA_000421145	270083	271501	-	Bacteria	Terrabacteria group	Actinobacteria	Actinomycetia	Micrococcales	Microbacteriaceae	Glaciibacter	472
E6C70_RS04780	NZ_SSSN01000003.1	['PRK01490']	WP_136422723.1	GCA_004801905	614793	616229	-	Bacteria	Terrabacteria group	Actinobacteria	Actinomycetia	Micrococcales	Microbacteriaceae	Glaciibacter	478
B0I08_RS01100	NZ_PVTL01000001.1	['PRK01490']	WP_106208977.1	GCA_003003265	215199	216572	+	Bacteria	Terrabacteria group	Actinobacteria	Actinomycetia	Micrococcales	Microbacteriaceae	Glaciihabitans	457
EYE40_RS06530	NZ_SISG01000001.1	['PRK01490']	WP_130981196.1	GCA_004310685	1365204	1366616	-	Bacteria	Terrabacteria group	Actinobacteria	Actinomycetia	Micrococcales	Microbacteriaceae	Glaciihabitans	470
H563_RS14600	NZ_AULK01000001.1	['PRK01490']	WP_022881005.1	GCA_000419445	477954	479345	-	Bacteria	Terrabacteria group	Actinobacteria	Actinomycetia	Micrococcales	Microbacteriaceae	Gryllotalpicola	463
D7I44_RS17565	NZ_CP032624.1	['PRK01490']	WP_162940352.1	GCA_003627055	3603970	3605391	-	Bacteria	Terrabacteria group	Actinobacteria	Actinomycetia	Micrococcales	Microbacteriaceae	Gryllotalpicola	473
G328_RS14445	NZ_KB907077.1	['PRK01490']	WP_019618471.1	GCA_000381765	61955	63340	+	Bacteria	Terrabacteria group	Actinobacteria	Actinomycetia	Micrococcales	Microbacteriaceae	Gulosibacter	461
H614_RS0112165	NZ_AUDX01000020.1	['PRK01490']	WP_026937393.1	GCA_000425685	29108	30466	+	Bacteria	Terrabacteria group	Actinobacteria	Actinomycetia	Micrococcales	Microbacteriaceae	Gulosibacter	452
ZBI01S_RS03145	NZ_BCSP01000002.1	['PRK01490']	WP_066056206.1	GCA_001570925	221233	222738	+	Bacteria	Terrabacteria group	Actinobacteria	Actinomycetia	Micrococcales	Microbacteriaceae	Gulosibacter	501
EG850_RS02770	NZ_RQVS01000003.1	['PRK01490']	WP_124969642.1	GCA_003865375	15871	17211	+	Bacteria	Terrabacteria group	Actinobacteria	Actinomycetia	Micrococcales	Microbacteriaceae	Gulosibacter	446
F8O05_RS11625	NZ_WBKB01000007.1	['PRK01490']	WP_158052909.1	GCA_008831155	155236	156594	-	Bacteria	Terrabacteria group	Actinobacteria	Actinomycetia	Micrococcales	Microbacteriaceae	Gulosibacter	452
ID132_RS03700	NZ_JACXJG010000006.1	['PRK01490']	WP_211198247.1	GCA_014904065	62086	63498	-	Bacteria	Terrabacteria group	Actinobacteria	Actinomycetia	Micrococcales	Microbacteriaceae	Gulosibacter	470
JMV54_RS04635	NZ_CAJGWQ010000004.1	['PRK01490']	WP_201517771.1	GCA_904842695	135870	137234	-	Bacteria	Terrabacteria group	Actinobacteria	Actinomycetia	Micrococcales	Microbacteriaceae	Gulosibacter	454
BLW00_RS14620	NZ_FNPZ01000003.1	['PRK01490']	WP_175494291.1	GCA_900107435	401159	402529	+	Bacteria	Terrabacteria group	Actinobacteria	Actinomycetia	Micrococcales	Microbacteriaceae	Herbiconiux	456
FB562_RS03995	NZ_VFOM01000001.1	['PRK01490']	WP_141879961.1	GCA_006716125	843972	845369	+	Bacteria	Terrabacteria group	Actinobacteria	Actinomycetia	Micrococcales	Microbacteriaceae	Homoserinimonas	465
H623_RS0104015	NZ_ATXT01000011.1	['PRK01490']	WP_022899663.1	GCA_000421825	560702	562129	-	Bacteria	Terrabacteria group	Actinobacteria	Actinomycetia	Micrococcales	Microbacteriaceae	Humibacter	475
FB466_RS10900	NZ_VFPN01000003.1	['PRK01490']	WP_170206109.1	GCA_006716695	316581	317987	+	Bacteria	Terrabacteria group	Actinobacteria	Actinomycetia	Micrococcales	Microbacteriaceae	Klugiella	468
CLV49_RS16655	NZ_PYAU01000001.1	['PRK01490']	WP_106564544.1	GCA_003014675	3536880	3538220	-	Bacteria	Terrabacteria group	Actinobacteria	Actinomycetia	Micrococcales	Microbacteriaceae	Labedella	446
ELQ94_RS15200	NZ_RZGZ01000005.1	['PRK01490']	WP_127051231.1	GCA_003990045	22897	24246	-	Bacteria	Terrabacteria group	Actinobacteria	Actinomycetia	Micrococcales	Microbacteriaceae	Labedella	449
ELQ90_RS07405	NZ_RZNB01000002.1	['PRK01490']	WP_166408889.1	GCA_004078635	574029	575387	-	Bacteria	Terrabacteria group	Actinobacteria	Actinomycetia	Micrococcales	Microbacteriaceae	Labedella	452
ELQ92_RS09265	NZ_RZNC01000003.1	['PRK01490']	WP_166426756.1	GCA_004078655	154876	156231	+	Bacteria	Terrabacteria group	Actinobacteria	Actinomycetia	Micrococcales	Microbacteriaceae	Labedella	451
O159_RS06935	NC_022438.1	['PRK01490']	WP_021755041.1	GCA_000470775	1462769	1464166	-	Bacteria	Terrabacteria group	Actinobacteria	Actinomycetia	Micrococcales	Microbacteriaceae	Leifsonia	465
E4M00_RS05170	NZ_SPQZ01000002.1	['PRK01490']	WP_135119418.1	GCA_004570845	235168	236601	+	Bacteria	Terrabacteria group	Actinobacteria	Actinomycetia	Micrococcales	Microbacteriaceae	Leifsonia	477
BJ963_RS04250	NZ_JACCBJ010000001.1	['PRK01490']	WP_218857018.1	GCA_013408745	865551	867005	+	Bacteria	Terrabacteria group	Actinobacteria	Actinomycetia	Micrococcales	Microbacteriaceae	Leifsonia	484
HNR14_RS19405	NZ_JACCHJ010000001.1	['PRK01490']	WP_218875080.1	GCA_013410615	4042313	4043800	-	Bacteria	Terrabacteria group	Actinobacteria	Actinomycetia	Micrococcales	Microbacteriaceae	Leifsonia	495
HNR05_RS03720	NZ_JACCFM010000001.1	['PRK01490']	WP_218869001.1	GCA_013410665	820319	821707	+	Bacteria	Terrabacteria group	Actinobacteria	Actinomycetia	Micrococcales	Microbacteriaceae	Leifsonia	462
FHX33_RS04930	NZ_JACHVP010000001.1	['PRK01490']	WP_221209324.1	GCA_014190775	1024868	1026364	+	Bacteria	Terrabacteria group	Actinobacteria	Actinomycetia	Micrococcales	Microbacteriaceae	Leifsonia	498
C795_RS0113315	NZ_AOCN01000026.1	['PRK01490']	WP_017794249.1	GCA_000350525	205055	206536	-	Bacteria	Terrabacteria group	Actinobacteria	Actinomycetia	Micrococcales	Microbacteriaceae	Leucobacter	493
H629_RS0103140	NZ_ATXU01000002.1	['PRK01490']	WP_024355904.1	GCA_000421845	274984	276342	-	Bacteria	Terrabacteria group	Actinobacteria	Actinomycetia	Micrococcales	Microbacteriaceae	Leucobacter	452
AMS65_RS10190	NZ_JHEI01000136.1	['PRK01490']	WP_053384021.1	GCA_001273835	435580	437052	+	Bacteria	Terrabacteria group	Actinobacteria	Actinomycetia	Micrococcales	Microbacteriaceae	Leucobacter	490
CH42_RS10075	NZ_JHBW01000087.1	['PRK01490']	WP_053353059.1	GCA_001273845	234431	235942	-	Bacteria	Terrabacteria group	Actinobacteria	Actinomycetia	Micrococcales	Microbacteriaceae	Leucobacter	503
AMS67_RS02235	NZ_JHBX01000077.1	['PRK01490']	WP_053385894.1	GCA_001273855	234593	236104	-	Bacteria	Terrabacteria group	Actinobacteria	Actinomycetia	Micrococcales	Microbacteriaceae	Leucobacter	503
B4915_RS03345	NZ_MWZD01000013.1	['PRK01490']	WP_105804416.1	GCA_002982315	250862	252343	-	Bacteria	Terrabacteria group	Actinobacteria	Actinomycetia	Micrococcales	Microbacteriaceae	Leucobacter	493
Leucomu_RS07975	NZ_CP035037.1	['PRK01490']	WP_017884728.1	GCA_004028235	1689876	1691234	+	Bacteria	Terrabacteria group	Actinobacteria	Actinomycetia	Micrococcales	Microbacteriaceae	Leucobacter	452
EVS81_RS00730	NZ_CP035806.1	['PRK01490']	WP_130108693.1	GCA_004208635	151739	153211	+	Bacteria	Terrabacteria group	Actinobacteria	Actinomycetia	Micrococcales	Microbacteriaceae	Leucobacter	490
EV139_RS13445	NZ_SHKI01000007.1	['PRK01490']	WP_130454891.1	GCA_004217175	16075	17577	+	Bacteria	Terrabacteria group	Actinobacteria	Actinomycetia	Micrococcales	Microbacteriaceae	Leucobacter	500
FB468_RS02415	NZ_VFON01000001.1	['PRK01490']	WP_141885936.1	GCA_006716085	535795	537339	-	Bacteria	Terrabacteria group	Actinobacteria	Actinomycetia	Micrococcales	Microbacteriaceae	Leucobacter	514
G7068_RS00940	NZ_CP049863.1	['PRK01490']	WP_166287606.1	GCA_011299575	192902	194440	-	Bacteria	Terrabacteria group	Actinobacteria	Actinomycetia	Micrococcales	Microbacteriaceae	Leucobacter	512
G7067_RS09030	NZ_CP049934.1	['PRK01490']	WP_166323609.1	GCA_011382965	1955414	1956946	-	Bacteria	Terrabacteria group	Actinobacteria	Actinomycetia	Micrococcales	Microbacteriaceae	Leucobacter	510
G7066_RS07130	NZ_CP049933.1	['PRK01490']	WP_244303383.1	GCA_011382985	1529470	1530906	-	Bacteria	Terrabacteria group	Actinobacteria	Actinomycetia	Micrococcales	Microbacteriaceae	Leucobacter	478
H9L06_RS02165	NZ_CP060716.1	['PRK01490']	WP_187555651.1	GCA_014396385	446346	447881	+	Bacteria	Terrabacteria group	Actinobacteria	Actinomycetia	Micrococcales	Microbacteriaceae	Leucobacter	511
JD276_RS03150	NZ_JAEHOH010000003.1	['PRK01490']	WP_200113839.1	GCA_016522505	90131	91663	-	Bacteria	Terrabacteria group	Actinobacteria	Actinomycetia	Micrococcales	Microbacteriaceae	Leucobacter	510
D3248_RS08910	NZ_QYAB01000001.1	['PRK01490']	WP_202373082.1	GCA_016758175	1979981	1981477	+	Bacteria	Terrabacteria group	Actinobacteria	Actinomycetia	Micrococcales	Microbacteriaceae	Leucobacter	498
D3230_RS08530	NZ_QYAC01000004.1	['PRK01490']	WP_202344624.1	GCA_016758195	138877	140385	-	Bacteria	Terrabacteria group	Actinobacteria	Actinomycetia	Micrococcales	Microbacteriaceae	Leucobacter	502
D3229_RS07610	NZ_QYAE01000001.1	['PRK01490']	WP_185986869.1	GCA_016758215	1647204	1648751	+	Bacteria	Terrabacteria group	Actinobacteria	Actinomycetia	Micrococcales	Microbacteriaceae	Leucobacter	515
J4H91_RS05570	NZ_JAGDYL010000006.1	['PRK01490']	WP_208045264.1	GCA_017565705	218010	219365	-	Bacteria	Terrabacteria group	Actinobacteria	Actinomycetia	Micrococcales	Microbacteriaceae	Leucobacter	451
J4H92_RS11805	NZ_JAGDYM010000013.1	['PRK01490']	WP_208098390.1	GCA_017565745	182078	183433	-	Bacteria	Terrabacteria group	Actinobacteria	Actinomycetia	Micrococcales	Microbacteriaceae	Leucobacter	451
J4H85_RS08115	NZ_JAGFBF010000005.1	['PRK01490']	WP_243893679.1	GCA_017583045	219639	220934	+	Bacteria	Terrabacteria group	Actinobacteria	Actinomycetia	Micrococcales	Microbacteriaceae	Leucobacter	431
JOF28_RS02585	NZ_JAFIDA010000001.1	['PRK01490']	WP_245189842.1	GCA_017834145	569825	571300	-	Bacteria	Terrabacteria group	Actinobacteria	Actinomycetia	Micrococcales	Microbacteriaceae	Leucobacter	491
BLT44_RS10260	NZ_FNKB01000001.1	['PRK01490']	WP_010157178.1	GCA_900102345	2254408	2255925	-	Bacteria	Terrabacteria group	Actinobacteria	Actinomycetia	Micrococcales	Microbacteriaceae	Leucobacter	505
KXF26_RS10895	NZ_CAJVAP010000029.1	['PRK01490']	WP_218116100.1	GCA_910593785	35783	37291	-	Bacteria	Terrabacteria group	Actinobacteria	Actinomycetia	Micrococcales	Microbacteriaceae	Leucobacter	502
FHX76_RS03760	NZ_JAAMOX010000001.1	['PRK01490']	WP_208402567.1	GCA_011758565	801874	803307	-	Bacteria	Terrabacteria group	Actinobacteria	Actinomycetia	Micrococcales	Microbacteriaceae	Lysinibacter	477
BHD05_RS08860	NZ_CP017146.1	['PRK01490']	WP_161886109.1	GCA_009930795	1869779	1871146	+	Bacteria	Terrabacteria group	Actinobacteria	Actinomycetia	Micrococcales	Microbacteriaceae	Marisediminicola	455
G5S38_RS10110	NZ_JAALGE010000029.1	['PRK01490']	WP_165068052.1	GCA_011057645	33091	34461	-	Bacteria	Terrabacteria group	Actinobacteria	Actinomycetia	Micrococcales	Microbacteriaceae	Marisediminicola	456
H576_RS14160	NZ_AULR01000002.1	['PRK01490']	WP_169564292.1	GCA_000422385	178867	180210	+	Bacteria	Terrabacteria group	Actinobacteria	Actinomycetia	Micrococcales	Microbacteriaceae	Microbacterium	447
H577_RS0107280	NZ_AULS01000005.1	['PRK01490']	WP_029145403.1	GCA_000422405	25048	26523	+	Bacteria	Terrabacteria group	Actinobacteria	Actinomycetia	Micrococcales	Microbacteriaceae	Microbacterium	491
G510_RS16480	NZ_AUGQ01000018.1	['PRK01490']	WP_051216674.1	GCA_000422745	24634	25962	+	Bacteria	Terrabacteria group	Actinobacteria	Actinomycetia	Micrococcales	Microbacteriaceae	Microbacterium	442
L687_RS40215	NZ_ATAO01000239.1	['PRK01490']	WP_021201513.1	GCA_000455825	14246	15751	-	Bacteria	Terrabacteria group	Actinobacteria	Actinomycetia	Micrococcales	Microbacteriaceae	Microbacterium	501
JF52_RS0115775	NZ_JPSY01000004.1	['PRK01490']	WP_033107539.1	GCA_000763375	220816	222264	+	Bacteria	Terrabacteria group	Actinobacteria	Actinomycetia	Micrococcales	Microbacteriaceae	Microbacterium	482
LK09_RS04170	NZ_JTDK01000006.1	['PRK01490']	WP_039396417.1	GCA_000802305	26679	28106	+	Bacteria	Terrabacteria group	Actinobacteria	Actinomycetia	Micrococcales	Microbacteriaceae	Microbacterium	475
BN1193_RS08110	NZ_LN648874.1	['PRK01490']	WP_040165360.1	GCA_000826185	449748	451250	+	Bacteria	Terrabacteria group	Actinobacteria	Actinomycetia	Micrococcales	Microbacteriaceae	Microbacterium	500
RS82_RS20140	NZ_JYJA01000041.1	['PRK01490']	WP_045302775.1	GCA_000956465	308049	309578	-	Bacteria	Terrabacteria group	Actinobacteria	Actinomycetia	Micrococcales	Microbacteriaceae	Microbacterium	509
RR49_RS12240	NZ_JYIY01000079.1	['PRK01490']	WP_045248382.1	GCA_000956535	32822	34228	-	Bacteria	Terrabacteria group	Actinobacteria	Actinomycetia	Micrococcales	Microbacteriaceae	Microbacterium	468
RS81_RS01715	NZ_JYIZ01000027.1	['PRK01490']	WP_045274349.1	GCA_000956575	6878	8377	+	Bacteria	Terrabacteria group	Actinobacteria	Actinomycetia	Micrococcales	Microbacteriaceae	Microbacterium	499
XI38_RS10495	NZ_KQ440290.1	['PRK01490']	WP_053548283.1	GCA_001278365	28367	29833	-	Bacteria	Terrabacteria group	Actinobacteria	Actinomycetia	Micrococcales	Microbacteriaceae	Microbacterium	488
MH1_RS03915	NZ_BCRF01000006.1	['PRK01490']	WP_060926460.1	GCA_001552455	31917	33407	-	Bacteria	Terrabacteria group	Actinobacteria	Actinomycetia	Micrococcales	Microbacteriaceae	Microbacterium	496
Mlaev_RS09555	NZ_LRAD01000038.1	['PRK01490']	WP_061683227.1	GCA_001584605	168351	169844	-	Bacteria	Terrabacteria group	Actinobacteria	Actinomycetia	Micrococcales	Microbacteriaceae	Microbacterium	497
A9Z40_RS13385	NZ_LZEM01000021.1	['PRK01490']	WP_023950835.1	GCA_001662775	352471	354000	-	Bacteria	Terrabacteria group	Actinobacteria	Actinomycetia	Micrococcales	Microbacteriaceae	Microbacterium	509
BO218_RS03175	NZ_CP018134.1	['PRK01490']	WP_023950835.1	GCA_001887285	671654	673183	-	Bacteria	Terrabacteria group	Actinobacteria	Actinomycetia	Micrococcales	Microbacteriaceae	Microbacterium	509
BOH66_RS09180	NZ_CP018762.1	['PRK01490']	WP_076690706.1	GCA_001974985	1855004	1856518	+	Bacteria	Terrabacteria group	Actinobacteria	Actinomycetia	Micrococcales	Microbacteriaceae	Microbacterium	504
BWL13_RS05730	NZ_CP031421.1	['PRK01490']	WP_036308688.1	GCA_001975955	1189050	1190594	+	Bacteria	Terrabacteria group	Actinobacteria	Actinomycetia	Micrococcales	Microbacteriaceae	Microbacterium	514
CGU34_RS02175	NZ_NMUM01000005.1	['PRK01490']	WP_100813109.1	GCA_002812805	320450	321928	+	Bacteria	Terrabacteria group	Actinobacteria	Actinomycetia	Micrococcales	Microbacteriaceae	Microbacterium	492
CUR96_RS07390	NZ_PGGU01000007.1	['PRK01490']	WP_102192663.1	GCA_002872075	99042	100523	-	Bacteria	Terrabacteria group	Actinobacteria	Actinomycetia	Micrococcales	Microbacteriaceae	Microbacterium	493
C0010_RS01625	NZ_KZ672982.1	['PRK01490']	WP_105565302.1	GCA_002970975	347415	348755	-	Bacteria	Terrabacteria group	Actinobacteria	Actinomycetia	Micrococcales	Microbacteriaceae	Microbacterium	446
C0012_RS08305	NZ_PNFD01000002.1	['PRK01490']	WP_110589072.1	GCA_003254645	355999	357336	+	Bacteria	Terrabacteria group	Actinobacteria	Actinomycetia	Micrococcales	Microbacteriaceae	Microbacterium	445
DTO57_RS02385	NZ_KZ848473.1	['PRK01490']	WP_114116612.1	GCA_003327285	460437	461762	+	Bacteria	Terrabacteria group	Actinobacteria	Actinomycetia	Micrococcales	Microbacteriaceae	Microbacterium	441
DXT68_RS10200	NZ_CP031425.1	['PRK01490']	WP_045253787.1	GCA_003367705	2164151	2165725	-	Bacteria	Terrabacteria group	Actinobacteria	Actinomycetia	Micrococcales	Microbacteriaceae	Microbacterium	524
DY023_RS14090	NZ_QUAB01000046.1	['PRK01490']	WP_116242967.1	GCA_003387575	170205	171734	-	Bacteria	Terrabacteria group	Actinobacteria	Actinomycetia	Micrococcales	Microbacteriaceae	Microbacterium	509
DZG09_RS14920	NZ_KZ984054.1	['PRK01490']	WP_119698511.1	GCA_003569805	262357	263718	+	Bacteria	Terrabacteria group	Actinobacteria	Actinomycetia	Micrococcales	Microbacteriaceae	Microbacterium	453
C7474_RS06975	NZ_RCDB01000002.1	['PRK01490']	WP_158597307.1	GCA_003651225	423279	424772	-	Bacteria	Terrabacteria group	Actinobacteria	Actinomycetia	Micrococcales	Microbacteriaceae	Microbacterium	497
CVS47_RS07805	NZ_CP031423.1	['PRK01490']	WP_206502859.1	GCA_003991875	1683591	1685108	-	Bacteria	Terrabacteria group	Actinobacteria	Actinomycetia	Micrococcales	Microbacteriaceae	Microbacterium	505
EER34_RS10995	NZ_RJAD01000002.1	['PRK01490']	WP_127474771.1	GCA_003999995	309823	311244	+	Bacteria	Terrabacteria group	Actinobacteria	Actinomycetia	Micrococcales	Microbacteriaceae	Microbacterium	473
ET475_RS16755	NZ_CP035494.1	['PRK01490']	WP_129392920.1	GCA_004135285	3593419	3594906	-	Bacteria	Terrabacteria group	Actinobacteria	Actinomycetia	Micrococcales	Microbacteriaceae	Microbacterium	495
E3O41_RS06295	NZ_CP038256.1	['PRK01490']	WP_067023061.1	GCA_004564075	1324609	1325946	+	Bacteria	Terrabacteria group	Actinobacteria	Actinomycetia	Micrococcales	Microbacteriaceae	Microbacterium	445
E4K62_RS09875	NZ_CP038266.1	['PRK01490']	WP_135066905.1	GCA_004564355	2061451	2063043	-	Bacteria	Terrabacteria group	Actinobacteria	Actinomycetia	Micrococcales	Microbacteriaceae	Microbacterium	530
FB047_RS01785	NZ_STGM01000001.1	['PRK01490']	WP_136585513.1	GCA_004854025	365804	367315	+	Bacteria	Terrabacteria group	Actinobacteria	Actinomycetia	Micrococcales	Microbacteriaceae	Microbacterium	503
MTE01_RS12230	NZ_BJML01000008.1	['PRK01490']	WP_141377777.1	GCA_006539145	56569	58077	+	Bacteria	Terrabacteria group	Actinobacteria	Actinomycetia	Micrococcales	Microbacteriaceae	Microbacterium	502
MLI01_RS05150	NZ_BJNQ01000004.1	['PRK01490']	WP_141386157.1	GCA_006539765	116822	118291	-	Bacteria	Terrabacteria group	Actinobacteria	Actinomycetia	Micrococcales	Microbacteriaceae	Microbacterium	489
MOX01_RS08930	NZ_BJOG01000004.1	['PRK01490']	WP_058632254.1	GCA_006540085	208176	209681	+	Bacteria	Terrabacteria group	Actinobacteria	Actinomycetia	Micrococcales	Microbacteriaceae	Microbacterium	501
FB560_RS06980	NZ_VFOX01000001.1	['PRK01490']	WP_141871696.1	GCA_006716345	1479291	1480775	+	Bacteria	Terrabacteria group	Actinobacteria	Actinomycetia	Micrococcales	Microbacteriaceae	Microbacterium	494
FHX68_RS01920	NZ_VFPS01000001.1	['PRK01490']	WP_141379993.1	GCA_006716815	394691	396232	+	Bacteria	Terrabacteria group	Actinobacteria	Actinomycetia	Micrococcales	Microbacteriaceae	Microbacterium	513
FB391_RS10885	NZ_VFPE01000002.1	['PRK01490']	WP_141894388.1	GCA_006783905	879313	880824	+	Bacteria	Terrabacteria group	Actinobacteria	Actinomycetia	Micrococcales	Microbacteriaceae	Microbacterium	503
MAE01_RS09935	NZ_BJUW01000008.1	['PRK01490']	WP_147039395.1	GCA_007988825	67026	68546	-	Bacteria	Terrabacteria group	Actinobacteria	Actinomycetia	Micrococcales	Microbacteriaceae	Microbacterium	506
MSA03_RS12145	NZ_BKAH01000014.1	['PRK01490']	WP_147051200.1	GCA_007992455	2572	4071	+	Bacteria	Terrabacteria group	Actinobacteria	Actinomycetia	Micrococcales	Microbacteriaceae	Microbacterium	499
FVP77_RS07325	NZ_VRSV01000001.1	['PRK01490']	WP_147893889.1	GCA_008017415	1527581	1529002	-	Bacteria	Terrabacteria group	Actinobacteria	Actinomycetia	Micrococcales	Microbacteriaceae	Microbacterium	473
FVP60_RS01520	NZ_VRSW01000001.1	['PRK01490']	WP_147824509.1	GCA_008017445	327589	329040	-	Bacteria	Terrabacteria group	Actinobacteria	Actinomycetia	Micrococcales	Microbacteriaceae	Microbacterium	483
F6B42_RS07450	NZ_VYRZ01000002.1	['PRK01490']	WP_150418995.1	GCA_008710705	358067	359611	-	Bacteria	Terrabacteria group	Actinobacteria	Actinomycetia	Micrococcales	Microbacteriaceae	Microbacterium	514
F6B43_RS01645	NZ_VYSA01000001.1	['PRK01490']	WP_150447195.1	GCA_008710745	329741	331153	+	Bacteria	Terrabacteria group	Actinobacteria	Actinomycetia	Micrococcales	Microbacteriaceae	Microbacterium	470
F6J84_RS07175	NZ_CP044231.1	['PRK01490']	WP_150972565.1	GCA_008727755	1504626	1506140	+	Bacteria	Terrabacteria group	Actinobacteria	Actinomycetia	Micrococcales	Microbacteriaceae	Microbacterium	504
F6J85_RS09580	NZ_CP044232.1	['PRK01490']	WP_150924795.1	GCA_008727775	2019776	2021356	-	Bacteria	Terrabacteria group	Actinobacteria	Actinomycetia	Micrococcales	Microbacteriaceae	Microbacterium	526
F6A08_RS13020	NZ_WAAO01000002.1	['PRK01490']	WP_124895728.1	GCA_008868005	1120844	1122322	-	Bacteria	Terrabacteria group	Actinobacteria	Actinomycetia	Micrococcales	Microbacteriaceae	Microbacterium	492
D7D94_RS02490	NZ_CP032550.1	['PRK01490']	WP_156241062.1	GCA_009735645	542557	544161	+	Bacteria	Terrabacteria group	Actinobacteria	Actinomycetia	Micrococcales	Microbacteriaceae	Microbacterium	534
G6N81_RS01470	NZ_CP049253.1	['PRK01490']	WP_165132127.1	GCA_011046975	273684	275024	+	Bacteria	Terrabacteria group	Actinobacteria	Actinomycetia	Micrococcales	Microbacteriaceae	Microbacterium	446
G8E01_RS07140	NZ_JAANCO010000001.1	['PRK01490']	WP_166317809.1	GCA_011326725	1530061	1531389	+	Bacteria	Terrabacteria group	Actinobacteria	Actinomycetia	Micrococcales	Microbacteriaceae	Microbacterium	442
HCR84_RS09215	NZ_CP061170.1	['PRK01490']	WP_195706619.1	GCA_011751745	1901123	1902472	-	Bacteria	Terrabacteria group	Actinobacteria	Actinomycetia	Micrococcales	Microbacteriaceae	Microbacterium	449
FHS08_RS14995	NZ_JAAOZF010000002.1	['PRK01490']	WP_167040922.1	GCA_011759705	503419	504849	-	Bacteria	Terrabacteria group	Actinobacteria	Actinomycetia	Micrococcales	Microbacteriaceae	Microbacterium	476
FHS06_RS11540	NZ_JAAOZB010000002.1	['PRK01490']	WP_167049419.1	GCA_011761265	787968	789338	+	Bacteria	Terrabacteria group	Actinobacteria	Actinomycetia	Micrococcales	Microbacteriaceae	Microbacterium	456
BKA02_RS13480	NZ_JACCBH010000001.1	['PRK01490']	WP_179434800.1	GCA_013409745	2750727	2752202	-	Bacteria	Terrabacteria group	Actinobacteria	Actinomycetia	Micrococcales	Microbacteriaceae	Microbacterium	491
BJ991_RS11215	NZ_JACCBV010000001.1	['PRK01490']	WP_179490002.1	GCA_013409785	2412402	2413856	+	Bacteria	Terrabacteria group	Actinobacteria	Actinomycetia	Micrococcales	Microbacteriaceae	Microbacterium	484
FHS07_RS10480	NZ_JACHXY010000002.1	['PRK01490']	WP_183419850.1	GCA_014192415	450513	451982	-	Bacteria	Terrabacteria group	Actinobacteria	Actinomycetia	Micrococcales	Microbacteriaceae	Microbacterium	489
BKA24_RS11095	NZ_JACHMD010000001.1	['PRK01490']	WP_184218035.1	GCA_014204835	2253986	2255551	-	Bacteria	Terrabacteria group	Actinobacteria	Actinomycetia	Micrococcales	Microbacteriaceae	Microbacterium	521
HD600_RS00135	NZ_JACHMU010000001.1	['PRK01490']	WP_184280723.1	GCA_014205075	26263	27792	-	Bacteria	Terrabacteria group	Actinobacteria	Actinomycetia	Micrococcales	Microbacteriaceae	Microbacterium	509
HD594_RS11890	NZ_JACHML010000001.1	['PRK01490']	WP_184751155.1	GCA_014208045	2580098	2581639	-	Bacteria	Terrabacteria group	Actinobacteria	Actinomycetia	Micrococcales	Microbacteriaceae	Microbacterium	513
IEV67_RS15040	NZ_BMCM01000005.1	['PRK01490']	WP_188437388.1	GCA_014635185	145396	146907	-	Bacteria	Terrabacteria group	Actinobacteria	Actinomycetia	Micrococcales	Microbacteriaceae	Microbacterium	503
IEW87_RS10510	NZ_BMHO01000001.1	['PRK01490']	WP_188712171.1	GCA_014640975	2225006	2226358	-	Bacteria	Terrabacteria group	Actinobacteria	Actinomycetia	Micrococcales	Microbacteriaceae	Microbacterium	450
IEX37_RS04965	NZ_BMJY01000003.1	['PRK01490']	WP_188755158.1	GCA_014643695	42814	44145	-	Bacteria	Terrabacteria group	Actinobacteria	Actinomycetia	Micrococcales	Microbacteriaceae	Microbacterium	443
IEX05_RS05115	NZ_BMMQ01000002.1	['PRK01490']	WP_188700284.1	GCA_014646015	441591	442916	+	Bacteria	Terrabacteria group	Actinobacteria	Actinomycetia	Micrococcales	Microbacteriaceae	Microbacterium	441
IC745_RS14045	NZ_CP061344.1	['PRK01490']	WP_061781787.1	GCA_014725695	2995363	2996841	+	Bacteria	Terrabacteria group	Actinobacteria	Actinomycetia	Micrococcales	Microbacteriaceae	Microbacterium	492
IF188_RS07140	NZ_JACXZS010000004.1	['PRK01490']	WP_191171107.1	GCA_014779795	39215	40729	-	Bacteria	Terrabacteria group	Actinobacteria	Actinomycetia	Micrococcales	Microbacteriaceae	Microbacterium	504
IR212_RS07290	NZ_CP063813.1	['PRK01490']	WP_194398254.1	GCA_015277815	1622433	1623917	+	Bacteria	Terrabacteria group	Actinobacteria	Actinomycetia	Micrococcales	Microbacteriaceae	Microbacterium	494
IM778_RS07980	NZ_CP063812.1	['PRK01490']	WP_194411474.1	GCA_015277855	1769394	1770839	+	Bacteria	Terrabacteria group	Actinobacteria	Actinomycetia	Micrococcales	Microbacteriaceae	Microbacterium	481
IM777_RS08160	NZ_CP063814.1	['PRK01490']	WP_194385240.1	GCA_015277875	1637375	1638751	+	Bacteria	Terrabacteria group	Actinobacteria	Actinomycetia	Micrococcales	Microbacteriaceae	Microbacterium	458
IM773_RS10505	NZ_JADIJA010000002.1	['PRK01490']	WP_194424688.1	GCA_015278225	461835	463211	+	Bacteria	Terrabacteria group	Actinobacteria	Actinomycetia	Micrococcales	Microbacteriaceae	Microbacterium	458
IM770_RS02850	NZ_JADIJC010000001.1	['PRK01490']	WP_239065611.1	GCA_015278255	596394	597908	-	Bacteria	Terrabacteria group	Actinobacteria	Actinomycetia	Micrococcales	Microbacteriaceae	Microbacterium	504
IM769_RS05065	NZ_JADIJD010000001.1	['PRK01490']	WP_183498725.1	GCA_015278285	1098277	1099773	-	Bacteria	Terrabacteria group	Actinobacteria	Actinomycetia	Micrococcales	Microbacteriaceae	Microbacterium	498
IM767_RS15225	NZ_JADIJE010000010.1	['PRK01490']	WP_109211172.1	GCA_015278315	66105	67619	+	Bacteria	Terrabacteria group	Actinobacteria	Actinomycetia	Micrococcales	Microbacteriaceae	Microbacterium	504
IM766_RS17280	NZ_JADIJF010000003.1	['PRK01490']	WP_194415270.1	GCA_015278355	301668	303218	+	Bacteria	Terrabacteria group	Actinobacteria	Actinomycetia	Micrococcales	Microbacteriaceae	Microbacterium	516
G3N18_RS06075	NZ_JAAGRY010000018.1	['PRK01490']	WP_196383429.1	GCA_015707995	3201	4664	+	Bacteria	Terrabacteria group	Actinobacteria	Actinomycetia	Micrococcales	Microbacteriaceae	Microbacterium	487
JOD62_RS13600	NZ_JAFBBQ010000001.1	['PRK01490']	WP_204939781.1	GCA_016907255	2820090	2821532	+	Bacteria	Terrabacteria group	Actinobacteria	Actinomycetia	Micrococcales	Microbacteriaceae	Microbacterium	480
JOE64_RS06575	NZ_JAFBBR010000001.1	['PRK01490']	WP_204963512.1	GCA_016907295	1440209	1441687	+	Bacteria	Terrabacteria group	Actinobacteria	Actinomycetia	Micrococcales	Microbacteriaceae	Microbacterium	492
JOE67_RS02070	NZ_JAFBBS010000001.1	['PRK01490']	WP_204973897.1	GCA_016907315	423481	424965	-	Bacteria	Terrabacteria group	Actinobacteria	Actinomycetia	Micrococcales	Microbacteriaceae	Microbacterium	494
J5V96_RS11200	NZ_JAGFOA010000004.1	['PRK01490']	WP_208503789.1	GCA_017592545	207549	209081	+	Bacteria	Terrabacteria group	Actinobacteria	Actinomycetia	Micrococcales	Microbacteriaceae	Microbacterium	510
JOD63_RS06070	NZ_JAFDSS010000001.1	['PRK01490']	WP_045274349.1	GCA_017831975	1311514	1313013	+	Bacteria	Terrabacteria group	Actinobacteria	Actinomycetia	Micrococcales	Microbacteriaceae	Microbacterium	499
JOF42_RS13265	NZ_JAGIOA010000001.1	['PRK01490']	WP_210098270.1	GCA_017876435	2815186	2816706	-	Bacteria	Terrabacteria group	Actinobacteria	Actinomycetia	Micrococcales	Microbacteriaceae	Microbacterium	506
JOF37_RS01735	NZ_JAGIOK010000001.1	['PRK01490']	WP_210004534.1	GCA_017876655	379022	380548	-	Bacteria	Terrabacteria group	Actinobacteria	Actinomycetia	Micrococcales	Microbacteriaceae	Microbacterium	508
JX005_RS09270	NZ_JAFIWA010000004.1	['PRK01490']	WP_214467218.1	GCA_018588945	46602	48050	-	Bacteria	Terrabacteria group	Actinobacteria	Actinomycetia	Micrococcales	Microbacteriaceae	Microbacterium	482
J0P97_RS12475	NZ_JAFLHG010000011.1	['PRK01490']	WP_215488103.1	GCA_018717645	137380	138921	+	Bacteria	Terrabacteria group	Actinobacteria	Actinomycetia	Micrococcales	Microbacteriaceae	Microbacterium	513
JNB62_RS03915	NZ_JAEUAW010000003.1	['PRK01490']	WP_220299575.1	GCA_019511665	15787	17301	-	Bacteria	Terrabacteria group	Actinobacteria	Actinomycetia	Micrococcales	Microbacteriaceae	Microbacterium	504
K5S26_RS08285	NZ_JAIJZW010000004.1	['PRK01490']	WP_221857513.1	GCA_019753765	110951	112384	+	Bacteria	Terrabacteria group	Actinobacteria	Actinomycetia	Micrococcales	Microbacteriaceae	Microbacterium	477
LL236_RS08025	NZ_JAJGNI010000005.1	['PRK01490']	WP_228178211.1	GCA_020781975	220767	222197	+	Bacteria	Terrabacteria group	Actinobacteria	Actinomycetia	Micrococcales	Microbacteriaceae	Microbacterium	476
K8F61_RS02820	NZ_CP082781.1	['PRK01490']	WP_219084573.1	GCA_021172025	602788	604308	+	Bacteria	Terrabacteria group	Actinobacteria	Actinomycetia	Micrococcales	Microbacteriaceae	Microbacterium	506
LXM64_RS09745	NZ_CP090347.1	['PRK01490']	WP_234073048.1	GCA_021398715	1942994	1944442	-	Bacteria	Terrabacteria group	Actinobacteria	Actinomycetia	Micrococcales	Microbacteriaceae	Microbacterium	482
LTL01_RS12040	NZ_JAJPDW010000005.1	['PRK01490']	WP_236968729.1	GCA_021654035	192062	193528	+	Bacteria	Terrabacteria group	Actinobacteria	Actinomycetia	Micrococcales	Microbacteriaceae	Microbacterium	488
MA876_RS12315	NZ_JAKNUT010000004.1	['PRK01490']	WP_248149451.1	GCA_023155855	205401	206828	+	Bacteria	Terrabacteria group	Actinobacteria	Actinomycetia	Micrococcales	Microbacteriaceae	Microbacterium	475
BLQ69_RS05100	NZ_FMYG01000002.1	['PRK01490']	WP_058231491.1	GCA_900096885	345587	347044	+	Bacteria	Terrabacteria group	Actinobacteria	Actinomycetia	Micrococcales	Microbacteriaceae	Microbacterium	485
BLT19_RS11625	NZ_LT629692.1	['PRK01490']	WP_091490289.1	GCA_900100885	2429634	2431076	+	Bacteria	Terrabacteria group	Actinobacteria	Actinomycetia	Micrococcales	Microbacteriaceae	Microbacterium	480
BLU02_RS03590	NZ_LT629770.1	['PRK01490']	WP_060921185.1	GCA_900105335	698586	700064	-	Bacteria	Terrabacteria group	Actinobacteria	Actinomycetia	Micrococcales	Microbacteriaceae	Microbacterium	492
BLV49_RS13490	NZ_FNRY01000001.1	['PRK01490']	WP_143034062.1	GCA_900105715	2715972	2717336	+	Bacteria	Terrabacteria group	Actinobacteria	Actinomycetia	Micrococcales	Microbacteriaceae	Microbacterium	454
BM354_RS00815	NZ_FOYR01000001.1	['PRK01490']	WP_091734389.1	GCA_900114965	165625	167109	+	Bacteria	Terrabacteria group	Actinobacteria	Actinomycetia	Micrococcales	Microbacteriaceae	Microbacterium	494
C9992_RS02870	NZ_OLMV01000001.1	['PRK01490']	WP_106814066.1	GCA_900292075	593802	595259	-	Bacteria	Terrabacteria group	Actinobacteria	Actinomycetia	Micrococcales	Microbacteriaceae	Microbacterium	485
EV141_RS02875	NZ_SGWW01000001.1	['PRK01490']	WP_130484452.1	GCA_004216575	583421	584770	-	Bacteria	Terrabacteria group	Actinobacteria	Actinomycetia	Micrococcales	Microbacteriaceae	Microcella	449
EV140_RS12205	NZ_SGXT01000018.1	['PRK01490']	WP_130284301.1	GCA_004216855	201961	203304	+	Bacteria	Terrabacteria group	Actinobacteria	Actinomycetia	Micrococcales	Microbacteriaceae	Microcella	447
GY24_RS13480	NZ_MPZN01000053.1	['PRK01490']	WP_104476601.1	GCA_002936985	13044	14519	+	Bacteria	Terrabacteria group	Actinobacteria	Actinomycetia	Micrococcales	Microbacteriaceae	Microterricola	491
EV379_RS06225	NZ_SHLC01000001.1	['PRK01490']	WP_130505376.1	GCA_004217495	1355806	1357230	+	Bacteria	Terrabacteria group	Actinobacteria	Actinomycetia	Micrococcales	Microbacteriaceae	Microterricola	474
BLT62_RS08965	NZ_LT629742.1	['PRK01490']	WP_083363743.1	GCA_900104895	1972030	1973514	+	Bacteria	Terrabacteria group	Actinobacteria	Actinomycetia	Micrococcales	Microbacteriaceae	Microterricola	494
IE92_RS0105450	NZ_JOEC01000001.1	['PRK01490']	WP_030143860.1	GCA_000718085	1212962	1214278	-	Bacteria	Terrabacteria group	Actinobacteria	Actinomycetia	Micrococcales	Microbacteriaceae	Mycetocola	438
C3E77_RS08600	NZ_CP026949.1	['PRK01490']	WP_158270247.1	GCA_003065425	1806830	1808233	-	Bacteria	Terrabacteria group	Actinobacteria	Actinomycetia	Micrococcales	Microbacteriaceae	Mycetocola	467
D9V32_RS10925	NZ_RCUX01000008.1	['PRK01490']	WP_183086279.1	GCA_003667565	19313	20629	-	Bacteria	Terrabacteria group	Actinobacteria	Actinomycetia	Micrococcales	Microbacteriaceae	Mycetocola	438
D9V34_RS11225	NZ_RCUY01000009.1	['PRK01490']	WP_183091958.1	GCA_003667575	434909	436225	-	Bacteria	Terrabacteria group	Actinobacteria	Actinomycetia	Micrococcales	Microbacteriaceae	Mycetocola	438
D9V28_RS03520	NZ_RCWJ01000001.1	['PRK01490']	WP_121658288.1	GCA_003668565	733148	734521	+	Bacteria	Terrabacteria group	Actinobacteria	Actinomycetia	Micrococcales	Microbacteriaceae	Mycetocola	457
IE057_RS00580	NZ_BMXM01000001.1	['PRK01490']	WP_183084947.1	GCA_014651755	118597	119952	+	Bacteria	Terrabacteria group	Actinobacteria	Actinomycetia	Micrococcales	Microbacteriaceae	Mycetocola	451
KXZ72_RS01045	NZ_CP080203.1	['PRK01490']	WP_226081877.1	GCA_020424085	190708	192030	+	Bacteria	Terrabacteria group	Actinobacteria	Actinomycetia	Micrococcales	Microbacteriaceae	Mycetocola	440
BM197_RS05280	NZ_FOVM01000002.1	['PRK01490']	WP_090709482.1	GCA_900115155	326643	328070	+	Bacteria	Terrabacteria group	Actinobacteria	Actinomycetia	Micrococcales	Microbacteriaceae	Mycetocola	475
FM119_RS06955	NZ_FUKR01000036.1	['PRK01490']	WP_179205247.1	GCA_900163835	205709	207046	+	Bacteria	Terrabacteria group	Actinobacteria	Actinomycetia	Micrococcales	Microbacteriaceae	Mycetocola	445
E6C64_RS17900	NZ_SSSM01000006.1	['PRK01490']	WP_158437925.1	GCA_004801885	350798	352177	+	Bacteria	Terrabacteria group	Actinobacteria	Actinomycetia	Micrococcales	Microbacteriaceae	Naasia	459
B5X75_RS06745	NZ_FUZP01000001.1	['PRK01490']	WP_159449498.1	GCA_900167575	1454757	1456229	+	Bacteria	Terrabacteria group	Actinobacteria	Actinomycetia	Micrococcales	Microbacteriaceae	Okibacterium	490
EY822_RS12825	NZ_SJEV01000001.1	['PRK01490']	WP_150308602.1	GCA_008642235	2775061	2776503	+	Bacteria	Terrabacteria group	Actinobacteria	Actinomycetia	Micrococcales	Microbacteriaceae	Planctomonas	480
EDD42_RS08040	NZ_RKHL01000001.1	['PRK01490']	WP_159453325.1	GCA_003755125	1673118	1674584	+	Bacteria	Terrabacteria group	Actinobacteria	Actinomycetia	Micrococcales	Microbacteriaceae	Plantibacter	488
B5Y36_RS09755	NZ_FUZO01000001.1	['PRK01490']	WP_167374534.1	GCA_900167175	2047134	2048594	+	Bacteria	Terrabacteria group	Actinobacteria	Actinomycetia	Micrococcales	Microbacteriaceae	Plantibacter	486
C3B54_RS03675	NZ_CP026923.1	['PRK01490']	WP_104913295.1	GCA_002950575	705378	706688	+	Bacteria	Terrabacteria group	Actinobacteria	Actinomycetia	Micrococcales	Microbacteriaceae	Pontimonas	436
D7I47_RS01160	NZ_CP032630.1	['PRK01490']	WP_120761350.1	GCA_003627075	236673	238046	-	Bacteria	Terrabacteria group	Actinobacteria	Actinomycetia	Micrococcales	Microbacteriaceae	Protaetiibacter	457
FLP23_RS06615	NZ_CP043504.1	['PRK01490']	WP_149325125.1	GCA_008365275	1394618	1396000	+	Bacteria	Terrabacteria group	Actinobacteria	Actinomycetia	Micrococcales	Microbacteriaceae	Protaetiibacter	460
G557_RS0103655	NZ_AUIC01000004.1	['PRK01490']	WP_028244989.1	GCA_000423505	162405	163823	-	Bacteria	Terrabacteria group	Actinobacteria	Actinomycetia	Micrococcales	Microbacteriaceae	Pseudoclavibacter	472
F8O03_RS15965	NZ_WBJX01000006.1	['PRK01490']	WP_151424743.1	GCA_008831075	136754	138151	+	Bacteria	Terrabacteria group	Actinobacteria	Actinomycetia	Micrococcales	Microbacteriaceae	Pseudoclavibacter	465
F8O04_RS13405	NZ_WBJY01000004.1	['PRK01490']	WP_158029902.1	GCA_008831085	95076	96506	+	Bacteria	Terrabacteria group	Actinobacteria	Actinomycetia	Micrococcales	Microbacteriaceae	Pseudoclavibacter	476
F8O02_RS04350	NZ_WBKA01000003.1	['PRK01490']	WP_158036034.1	GCA_008831125	37028	38584	-	Bacteria	Terrabacteria group	Actinobacteria	Actinomycetia	Micrococcales	Microbacteriaceae	Pseudoclavibacter	518
FHX72_RS00135	NZ_JACHWJ010000001.1	['PRK01490']	WP_221186673.1	GCA_014191305	31519	32907	+	Bacteria	Terrabacteria group	Actinobacteria	Actinomycetia	Micrococcales	Microbacteriaceae	Pseudoclavibacter	462
IE173_RS08670	NZ_BNAI01000003.1	['PRK01490']	WP_191283091.1	GCA_014653215	23020	24387	-	Bacteria	Terrabacteria group	Actinobacteria	Actinomycetia	Micrococcales	Microbacteriaceae	Pseudolysinimonas	455
A6122_RS07340	NZ_CP015515.1	['PRK01490']	WP_068253288.1	GCA_001641005	1620232	1621728	-	Bacteria	Terrabacteria group	Actinobacteria	Actinomycetia	Micrococcales	Microbacteriaceae	Rathayibacter	498
C1I63_RS13635	NZ_PZPL01000001.1	['PRK01490']	WP_107575128.1	GCA_003044275	2931159	2932661	+	Bacteria	Terrabacteria group	Actinobacteria	Actinomycetia	Micrococcales	Microbacteriaceae	Rathayibacter	500
C1O28_RS06435	NZ_CP028129.1	['PRK01490']	WP_097165883.1	GCA_004011095	1317077	1318567	-	Bacteria	Terrabacteria group	Actinobacteria	Actinomycetia	Micrococcales	Microbacteriaceae	Rathayibacter	496
C7V51_RS04815	NZ_CP028130.1	['PRK01490']	WP_104264708.1	GCA_004011115	1046530	1048011	-	Bacteria	Terrabacteria group	Actinobacteria	Actinomycetia	Micrococcales	Microbacteriaceae	Rathayibacter	493
GSU10_RS07890	NZ_CP047186.1	['PRK01490']	WP_132504273.1	GCA_009834165	1681919	1683415	-	Bacteria	Terrabacteria group	Actinobacteria	Actinomycetia	Micrococcales	Microbacteriaceae	Rathayibacter	498
GSU69_RS10590	NZ_CP047180.1	['PRK01490']	WP_159422953.1	GCA_009834205	2363340	2364824	-	Bacteria	Terrabacteria group	Actinobacteria	Actinomycetia	Micrococcales	Microbacteriaceae	Rathayibacter	494
HRF29_RS02045	NZ_JABRPL010000001.1	['PRK01490']	WP_246226635.1	GCA_013249015	448119	449588	-	Bacteria	Terrabacteria group	Actinobacteria	Actinomycetia	Micrococcales	Microbacteriaceae	Rathayibacter	489
B9Y99_RS06870	NZ_FXBM01000001.1	['PRK01490']	WP_085475766.1	GCA_900177245	1409789	1411261	+	Bacteria	Terrabacteria group	Actinobacteria	Actinomycetia	Micrococcales	Microbacteriaceae	Rathayibacter	490
FB472_RS12920	NZ_VFRA01000001.1	['PRK01490']	WP_170192096.1	GCA_006788895	2613035	2614414	+	Bacteria	Terrabacteria group	Actinobacteria	Actinomycetia	Micrococcales	Microbacteriaceae	Rhodoglobus	459
RHOLA_RS02865	NZ_CP007490.1	['PRK01490']	WP_038502218.1	GCA_000699505	585807	587123	+	Bacteria	Luna-1 subcluster	Actinobacteria	Actinomycetia	Micrococcales	Microbacteriaceae	Rhodoluna	438
A4Z71_RS02715	NZ_CP015208.1	['PRK01490']	WP_070954425.1	GCA_001854225	539327	540640	+	Bacteria	Luna-1 subcluster	Actinobacteria	Actinomycetia	Micrococcales	Microbacteriaceae	Rhodoluna	437
FFA46_RS04065	NZ_CP040508.1	['PRK01490']	WP_172956070.1	GCA_005845345	841981	843297	-	Bacteria	Luna-1 subcluster	Actinobacteria	Actinomycetia	Micrococcales	Microbacteriaceae	Rhodoluna	438
CLV85_RS06330	NZ_PGFH01000001.1	['PRK01490']	WP_157847482.1	GCA_002797685	1321275	1322606	+	Bacteria	Terrabacteria group	Actinobacteria	Actinomycetia	Micrococcales	Microbacteriaceae	Salinibacterium	443
DF220_RS03105	NZ_QEEX01000001.1	['PRK01490']	WP_158268753.1	GCA_003113315	651970	653346	-	Bacteria	Terrabacteria group	Actinobacteria	Actinomycetia	Micrococcales	Microbacteriaceae	Salinibacterium	458
CRO09_RS10855	NZ_OCST01000004.1	['PRK01490']	WP_097061278.1	GCA_900230175	376354	377766	-	Bacteria	Terrabacteria group	Actinobacteria	Actinomycetia	Micrococcales	Microbacteriaceae	Salinibacterium	470
D4765_RS16270	NZ_QYRT01000044.1	['PRK01490']	WP_161580473.1	GCA_004923255	12364	13731	+	Bacteria	Terrabacteria group	Actinobacteria	Actinomycetia	Micrococcales	Microbacteriaceae	Subtercola	455
FB464_RS08795	NZ_VFOO01000001.1	['PRK01490', 'cl00262']	WP_170151880.1	GCA_006716115	1883086	1884459	-	Bacteria	Terrabacteria group	Actinobacteria	Actinomycetia	Micrococcales	Microbacteriaceae	Subtercola	457
JT308_RS17960	NZ_JACDTW010000006.1	['PRK01490']	WP_188680814.1	GCA_016881145	188305	189663	+	Bacteria	Terrabacteria group	Actinobacteria	Actinomycetia	Micrococcales	Microbacteriaceae	Subtercola	452
FHX53_RS01415	NZ_JACGWX010000001.1	['PRK01490']	WP_182489500.1	GCA_014137945	291402	292760	+	Bacteria	Terrabacteria group	Actinobacteria	Actinomycetia	Micrococcales	Microbacteriaceae	Yonghaparkia	452
C501_RS0111720	NZ_AQXM01000064.1	['PRK01490']	WP_018135827.1	GCA_000376245	230255	231676	-	Bacteria	Terrabacteria group	Actinobacteria	Actinomycetia	Micrococcales	Micrococcaceae	Acaricomes	473
ARGLB_RS13595	NZ_BAEG01000074.1	['PRK01490']	WP_003803389.1	GCA_000238915	37356	38744	+	Bacteria	Terrabacteria group	Actinobacteria	Actinomycetia	Micrococcales	Micrococcaceae	Arthrobacter	462
H535_RS0119185	NZ_AUMN01000024.1	['PRK01490']	WP_026820823.1	GCA_000430705	61357	62781	+	Bacteria	Terrabacteria group	Actinobacteria	Actinomycetia	Micrococcales	Micrococcaceae	Arthrobacter	474
MB46_RS09060	NZ_CP013745.1	['PRK01490']	WP_044573603.1	GCA_000755585	2062607	2063971	-	Bacteria	Terrabacteria group	Actinobacteria	Actinomycetia	Micrococcales	Micrococcaceae	Arthrobacter	454
AC20117_RS19565	NZ_CP018863.1	['PRK01490']	WP_074702140.1	GCA_002849715	4252259	4253680	-	Bacteria	Terrabacteria group	Actinobacteria	Actinomycetia	Micrococcales	Micrococcaceae	Arthrobacter	473
CVS28_RS09175	NZ_PPXB01000006.1	['PRK01490']	WP_103481296.1	GCA_002909415	138992	140359	-	Bacteria	Terrabacteria group	Actinobacteria	Actinomycetia	Micrococcales	Micrococcaceae	Arthrobacter	455
C4K88_RS00795	NZ_PRKW01000001.1	['PRK01490']	WP_104119750.1	GCA_002927275	149255	150832	-	Bacteria	Terrabacteria group	Actinobacteria	Actinomycetia	Micrococcales	Micrococcaceae	Arthrobacter	525
CI785_RS03930	NZ_PPTH01000013.1	['PRK01490']	WP_105030805.1	GCA_002954225	3435	4952	-	Bacteria	Terrabacteria group	Actinobacteria	Actinomycetia	Micrococcales	Micrococcaceae	Arthrobacter	505
C6401_RS06490	NZ_PVZO01000003.1	['PRK01490']	WP_066210535.1	GCA_003024475	332291	333643	+	Bacteria	Terrabacteria group	Actinobacteria	Actinomycetia	Micrococcales	Micrococcaceae	Arthrobacter	450
CVS29_RS10730	NZ_QHLZ01000006.1	['PRK01490']	WP_110106323.1	GCA_003185915	86120	87490	+	Bacteria	Terrabacteria group	Actinobacteria	Actinomycetia	Micrococcales	Micrococcaceae	Arthrobacter	456
CVS30_RS11675	NZ_QJVC01000011.1	['PRK01490']	WP_110485507.1	GCA_003219795	71558	72928	-	Bacteria	Terrabacteria group	Actinobacteria	Actinomycetia	Micrococcales	Micrococcaceae	Arthrobacter	456
CVV68_RS17215	NZ_QJVD01000021.1	['PRK01490']	WP_110502229.1	GCA_003219815	87115	88497	+	Bacteria	Terrabacteria group	Actinobacteria	Actinomycetia	Micrococcales	Micrococcaceae	Arthrobacter	460
DMB86_RS12390	NZ_CP029642.1	['PRK01490']	WP_113718081.1	GCA_003268655	2783071	2784444	-	Bacteria	Terrabacteria group	Actinobacteria	Actinomycetia	Micrococcales	Micrococcaceae	Arthrobacter	457
DWV11_RS09800	NZ_QRCU01000037.1	['PRK01490']	WP_115788700.1	GCA_003369445	58622	60001	-	Bacteria	Terrabacteria group	Actinobacteria	Actinomycetia	Micrococcales	Micrococcaceae	Arthrobacter	459
D6T63_RS04105	NZ_QZVT01000002.1	['PRK01490']	WP_120147762.1	GCA_003602275	186764	188293	-	Bacteria	Terrabacteria group	Actinobacteria	Actinomycetia	Micrococcales	Micrococcaceae	Arthrobacter	509
D3654_RS13650	NZ_QYLP01000079.1	['PRK01490']	WP_120522032.1	GCA_003614925	16682	18061	-	Bacteria	Terrabacteria group	Actinobacteria	Actinomycetia	Micrococcales	Micrococcaceae	Arthrobacter	459
C8D78_RS00275	NZ_RBIR01000001.1	['PRK01490']	WP_120949914.1	GCA_003634095	47860	49242	+	Bacteria	Terrabacteria group	Actinobacteria	Actinomycetia	Micrococcales	Micrococcaceae	Arthrobacter	460
E1809_RS04965	NZ_SMRU01000004.1	['PRK01490']	WP_133203110.1	GCA_004354015	181079	182458	-	Bacteria	Terrabacteria group	Actinobacteria	Actinomycetia	Micrococcales	Micrococcaceae	Arthrobacter	459
E2F48_RS01415	NZ_SMTK01000001.1	['PRK01490']	WP_133402232.1	GCA_004357995	307767	309152	+	Bacteria	Terrabacteria group	Actinobacteria	Actinomycetia	Micrococcales	Micrococcaceae	Arthrobacter	461
E2R57_RS19235	NZ_SMZQ01000013.1	['PRK01490']	WP_009372878.1	GCA_004358765	43112	44503	+	Bacteria	Terrabacteria group	Actinobacteria	Actinomycetia	Micrococcales	Micrococcaceae	Arthrobacter	463
E8P82_RS05990	NZ_SSWH01000004.1	['PRK01490']	WP_136453589.1	GCA_004803505	80232	81797	+	Bacteria	Terrabacteria group	Actinobacteria	Actinomycetia	Micrococcales	Micrococcaceae	Arthrobacter	521
GBJ49_RS11100	NZ_WBJQ01000002.1	['PRK01490']	WP_151723952.1	GCA_008973725	821459	822817	-	Bacteria	Terrabacteria group	Actinobacteria	Actinomycetia	Micrococcales	Micrococcaceae	Arthrobacter	452
GD629_RS00590	NZ_VTFU01000001.1	['PRK01490']	WP_152217877.1	GCA_009192735	126545	127915	+	Bacteria	Terrabacteria group	Actinobacteria	Actinomycetia	Micrococcales	Micrococcaceae	Arthrobacter	456
GD620_RS07735	NZ_VTFV01000003.1	['PRK01490']	WP_152227539.1	GCA_009192745	110007	111353	+	Bacteria	Terrabacteria group	Actinobacteria	Actinomycetia	Micrococcales	Micrococcaceae	Arthrobacter	448
GD627_RS06725	NZ_VTFX01000003.1	['PRK01490']	WP_146361735.1	GCA_009192775	14545	15909	+	Bacteria	Terrabacteria group	Actinobacteria	Actinomycetia	Micrococcales	Micrococcaceae	Arthrobacter	454
GD628_RS10260	NZ_WACG01000003.1	['PRK01490']	WP_152274658.1	GCA_009193255	73302	74648	-	Bacteria	Terrabacteria group	Actinobacteria	Actinomycetia	Micrococcales	Micrococcaceae	Arthrobacter	448
FNH21_RS00540	NZ_VJXX01000001.1	['PRK01490']	WP_152811552.1	GCA_009377195	110464	112032	-	Bacteria	Terrabacteria group	Actinobacteria	Actinomycetia	Micrococcales	Micrococcaceae	Arthrobacter	522
GVV77_RS04965	NZ_WIAE01000002.1	['PRK01490']	WP_159616891.1	GCA_009828605	440474	441859	-	Bacteria	Terrabacteria group	Actinobacteria	Actinomycetia	Micrococcales	Micrococcaceae	Arthrobacter	461
GSR02_RS09465	NZ_WVUN01000010.1	['PRK01490']	WP_087075897.1	GCA_011750795	415269	416792	-	Bacteria	Terrabacteria group	Actinobacteria	Actinomycetia	Micrococcales	Micrococcaceae	Arthrobacter	507
HGG74_RS16805	NZ_JAAZSQ010000020.1	['PRK01490']	WP_246262977.1	GCA_012395835	21504	23006	+	Bacteria	Terrabacteria group	Actinobacteria	Actinomycetia	Micrococcales	Micrococcaceae	Arthrobacter	500
IEW19_RS15795	NZ_BMFW01000018.1	['PRK01490']	WP_188572558.1	GCA_014639275	42750	44144	+	Bacteria	Terrabacteria group	Actinobacteria	Actinomycetia	Micrococcales	Micrococcaceae	Arthrobacter	464
IV500_RS16275	NZ_JADNYM010000023.1	['PRK01490']	WP_230855081.1	GCA_015708085	12753	14258	+	Bacteria	Terrabacteria group	Actinobacteria	Actinomycetia	Micrococcales	Micrococcaceae	Arthrobacter	501
KKR91_RS10830	NZ_CP076022.1	['PRK01490']	WP_210229458.1	GCA_018622995	2301841	2303202	-	Bacteria	Terrabacteria group	Actinobacteria	Actinomycetia	Micrococcales	Micrococcaceae	Arthrobacter	453
KG104_RS11580	NZ_CP076456.1	['PRK01490']	WP_104053903.1	GCA_018866305	2579509	2580888	-	Bacteria	Terrabacteria group	Actinobacteria	Actinomycetia	Micrococcales	Micrococcaceae	Arthrobacter	459
L0B84_RS06710	NZ_JAKEED010000003.1	['PRK01490']	WP_234749868.1	GCA_021483115	403064	404431	-	Bacteria	Terrabacteria group	Actinobacteria	Actinomycetia	Micrococcales	Micrococcaceae	Arthrobacter	455
L0B83_RS11855	NZ_JAKEEC010000015.1	['PRK01490']	WP_234758658.1	GCA_021483235	51769	53157	-	Bacteria	Terrabacteria group	Actinobacteria	Actinomycetia	Micrococcales	Micrococcaceae	Arthrobacter	462
MNQ99_RS09205	NZ_CP093326.1	['PRK01490']	WP_241915215.1	GCA_022637435	1962653	1964077	+	Bacteria	Terrabacteria group	Actinobacteria	Actinomycetia	Micrococcales	Micrococcaceae	Arthrobacter	474
ARTB_RS00845	NZ_JAFKON010000001.1	['PRK01490']	WP_243177220.1	GCA_022803015	187010	188404	+	Bacteria	Terrabacteria group	Actinobacteria	Actinomycetia	Micrococcales	Micrococcaceae	Arthrobacter	464
BLS52_RS04875	NZ_FNDT01000002.1	['PRK01490']	WP_090584808.1	GCA_900099735	351081	352499	-	Bacteria	Terrabacteria group	Actinobacteria	Actinomycetia	Micrococcales	Micrococcaceae	Arthrobacter	472
BLP88_RS17625	NZ_FNEI01000021.1	['PRK01490']	WP_074591376.1	GCA_900099975	12934	14310	+	Bacteria	Terrabacteria group	Actinobacteria	Actinomycetia	Micrococcales	Micrococcaceae	Arthrobacter	458
FM101_RS08340	NZ_FUHW01000028.1	['PRK01490']	WP_086998206.1	GCA_900163545	61698	63071	+	Bacteria	Terrabacteria group	Actinobacteria	Actinomycetia	Micrococcales	Micrococcaceae	Arthrobacter	457
PSET11_RS15070	NZ_UXAU01000040.1	['PRK01490']	WP_124093144.1	GCA_900609065	98387	99775	+	Bacteria	Terrabacteria group	Actinobacteria	Actinomycetia	Micrococcales	Micrococcaceae	Arthrobacter	462
ELX44_RS08035	NZ_LR131272.1	['PRK01490']	WP_087026536.1	GCA_900631605	1757613	1759193	-	Bacteria	Terrabacteria group	Actinobacteria	Actinomycetia	Micrococcales	Micrococcaceae	Arthrobacter	526
DYI20_RS00140	NZ_RDQR01000001.1	['PRK01490']	WP_122548665.1	GCA_003703835	28426	29808	-	Bacteria	Terrabacteria group	Actinobacteria	Actinomycetia	Micrococcales	Micrococcaceae	Auritidibacter	460
C8E99_RS03190	NZ_QREH01000001.1	['PRK01490']	WP_115931076.1	GCA_003386075	738499	740247	+	Bacteria	Terrabacteria group	Actinobacteria	Actinomycetia	Micrococcales	Micrococcaceae	Citricoccus	582
IEX49_RS14310	NZ_BMLQ01000009.1	['PRK01490']	WP_188806825.1	GCA_014645315	111358	113100	-	Bacteria	Terrabacteria group	Actinobacteria	Actinomycetia	Micrococcales	Micrococcaceae	Citricoccus	580
A6F49_RS11590	NZ_LXEY01000021.1	['PRK01490']	WP_043058412.1	GCA_001657475	248269	249609	-	Bacteria	Terrabacteria group	Actinobacteria	Actinomycetia	Micrococcales	Micrococcaceae	Enteractinococcus	446
FB556_RS05700	NZ_VFOU01000002.1	['PRK01490']	WP_141865686.1	GCA_006716305	196134	197480	+	Bacteria	Terrabacteria group	Actinobacteria	Actinomycetia	Micrococcales	Micrococcaceae	Enteractinococcus	448
DWB68_RS13690	NZ_QQXK01000032.1	['PRK01490']	WP_119425685.1	GCA_003575975	31611	32927	-	Bacteria	Terrabacteria group	Actinobacteria	Actinomycetia	Micrococcales	Micrococcaceae	Galactobacter	438
DWQ67_RS11755	NZ_QQXL01000007.1	['PRK01490']	WP_121485806.1	GCA_003640665	115368	116684	+	Bacteria	Terrabacteria group	Actinobacteria	Actinomycetia	Micrococcales	Micrococcaceae	Galactobacter	438
FHX47_RS04405	NZ_JACIBT010000001.1	['PRK01490']	WP_246328031.1	GCA_014195445	941538	942932	-	Bacteria	Terrabacteria group	Actinobacteria	Actinomycetia	Micrococcales	Micrococcaceae	Garicola	464
AOZ07_RS09620	NZ_CP012750.1	['PRK01490']	WP_060701804.1	GCA_001302565	2094361	2095692	-	Bacteria	Terrabacteria group	Actinobacteria	Actinomycetia	Micrococcales	Micrococcaceae	Glutamicibacter	443
ATK23_RS06180	NZ_PGEY01000001.1	['PRK01490']	WP_038990810.1	GCA_002797775	1354347	1355678	-	Bacteria	Terrabacteria group	Actinobacteria	Actinomycetia	Micrococcales	Micrococcaceae	Glutamicibacter	443
C1H84_RS01520	NZ_POAF01000001.1	['PRK01490']	WP_047119307.1	GCA_003309065	319374	320717	-	Bacteria	Terrabacteria group	Actinobacteria	Actinomycetia	Micrococcales	Micrococcaceae	Glutamicibacter	447
D3647_RS09405	NZ_CP033081.1	['PRK01490']	WP_121866918.1	GCA_003687415	2018944	2020275	-	Bacteria	Terrabacteria group	Actinobacteria	Actinomycetia	Micrococcales	Micrococcaceae	Glutamicibacter	443
EXY26_RS08305	NZ_SPDS01000001.1	['PRK01490']	WP_102597538.1	GCA_004525745	1774759	1776090	+	Bacteria	Terrabacteria group	Actinobacteria	Actinomycetia	Micrococcales	Micrococcaceae	Glutamicibacter	443
GcLGCM259_RS08440	NZ_CP034412.1	['PRK01490']	WP_138177719.1	GCA_006094275	1852390	1853751	-	Bacteria	Terrabacteria group	Actinobacteria	Actinomycetia	Micrococcales	Micrococcaceae	Glutamicibacter	453
AUR04nite_RS09680	NZ_BJNY01000010.1	['PRK01490']	WP_141364417.1	GCA_006539925	53832	55172	-	Bacteria	Terrabacteria group	Actinobacteria	Actinomycetia	Micrococcales	Micrococcaceae	Glutamicibacter	446
D3791_RS00660	NZ_CP032549.1	['PRK01490']	WP_172511023.1	GCA_012221945	141900	143231	-	Bacteria	Terrabacteria group	Actinobacteria	Actinomycetia	Micrococcales	Micrococcaceae	Glutamicibacter	443
IEX04_RS18085	NZ_BMKX01000014.1	['PRK01490']	WP_188687445.1	GCA_014644555	55046	56374	-	Bacteria	Terrabacteria group	Actinobacteria	Actinomycetia	Micrococcales	Micrococcaceae	Glutamicibacter	442
JQN66_RS09680	NZ_CP069806.1	['PRK01490']	WP_188946871.1	GCA_016894325	2082076	2083413	-	Bacteria	Terrabacteria group	Actinobacteria	Actinomycetia	Micrococcales	Micrococcaceae	Glutamicibacter	445
O148_RS16020	NZ_JIAG01000010.1	['PRK01490']	WP_051620087.1	GCA_000688395	58431	59897	-	Bacteria	Terrabacteria group	Actinobacteria	Actinomycetia	Micrococcales	Micrococcaceae	Haematomicrobium	488
YO9_RS0104820	NZ_AJXN01000033.1	['PRK01490']	WP_016996482.1	GCA_000286355	15722	17062	-	Bacteria	Terrabacteria group	Actinobacteria	Actinomycetia	Micrococcales	Micrococcaceae	Kocuria	446
GY22_RS15975	NZ_JSUH01000018.1	['PRK01490']	WP_017834583.1	GCA_000786195	38617	40068	-	Bacteria	Terrabacteria group	Actinobacteria	Actinomycetia	Micrococcales	Micrococcaceae	Kocuria	483
KPaMU14_RS04985	NZ_CP012507.1	['PRK01490']	WP_053447237.1	GCA_001275345	1126657	1128030	+	Bacteria	Terrabacteria group	Actinobacteria	Actinomycetia	Micrococcales	Micrococcaceae	Kocuria	457
AS188_RS11975	NZ_CP013254.1	['PRK01490']	WP_058859047.1	GCA_001482365	2689512	2690948	-	Bacteria	Terrabacteria group	Actinobacteria	Actinomycetia	Micrococcales	Micrococcaceae	Kocuria	478
AYX06_RS03540	NZ_CP014480.1	['PRK01490']	WP_062734539.1	GCA_001580365	779497	780957	-	Bacteria	Terrabacteria group	Actinobacteria	Actinomycetia	Micrococcales	Micrococcaceae	Kocuria	486
C1C97_RS02495	NZ_PNJG02000001.1	['PRK01490']	WP_121029882.1	GCA_003226895	559995	561332	-	Bacteria	Terrabacteria group	Actinobacteria	Actinomycetia	Micrococcales	Micrococcaceae	Kocuria	445
EAE32_RS06720	NZ_RDEX01000001.1	['PRK01490']	WP_121844962.1	GCA_003687175	1470210	1471544	+	Bacteria	Terrabacteria group	Actinobacteria	Actinomycetia	Micrococcales	Micrococcaceae	Kocuria	444
EDL96_RS01665	NZ_RKMF01000002.1	['PRK01490']	WP_123823797.1	GCA_003797835	26138	27481	+	Bacteria	Terrabacteria group	Actinobacteria	Actinomycetia	Micrococcales	Micrococcaceae	Kocuria	447
EWV37_RS06655	NZ_NOIT01000007.1	['PRK01490']	WP_095798230.1	GCA_004136555	99643	100989	+	Bacteria	Terrabacteria group	Actinobacteria	Actinomycetia	Micrococcales	Micrococcaceae	Kocuria	448
KocCE7_RS05625	NZ_CP035504.1	['PRK01490']	WP_131332778.1	GCA_004328535	1249569	1250972	+	Bacteria	Terrabacteria group	Actinobacteria	Actinomycetia	Micrococcales	Micrococcaceae	Kocuria	467
E2R59_RS12230	NZ_SMZT01000005.1	['PRK01490']	WP_165979729.1	GCA_004358895	103521	104972	-	Bacteria	Terrabacteria group	Actinobacteria	Actinomycetia	Micrococcales	Micrococcaceae	Kocuria	483
E4P33_RS02640	NZ_SPNK01000002.1	['PRK01490']	WP_101888327.1	GCA_004563945	63430	64758	+	Bacteria	Terrabacteria group	Actinobacteria	Actinomycetia	Micrococcales	Micrococcaceae	Kocuria	442
KVA01_RS07265	NZ_BJNW01000011.1	['PRK01490']	WP_068468998.1	GCA_006539885	57334	58665	+	Bacteria	Terrabacteria group	Actinobacteria	Actinomycetia	Micrococcales	Micrococcaceae	Kocuria	443
FS770_RS00810	NZ_VELE01000001.1	['PRK01490']	WP_186366656.1	GCA_007681555	182087	183421	-	Bacteria	Terrabacteria group	Actinobacteria	Actinomycetia	Micrococcales	Micrococcaceae	Kocuria	444
FCK90_RS08975	NZ_ML708618.1	['PRK01490']	WP_158033969.1	GCA_008831305	69399	70739	-	Bacteria	Terrabacteria group	Actinobacteria	Actinomycetia	Micrococcales	Micrococcaceae	Kocuria	446
GTW58_RS06645	NZ_JAAVUN010000010.1	['PRK01490']	WP_209436412.1	GCA_012163155	54820	56112	-	Bacteria	Terrabacteria group	Actinobacteria	Actinomycetia	Micrococcales	Micrococcaceae	Kocuria	430
IEW07_RS13120	NZ_BMEQ01000014.1	['PRK01490']	WP_188537935.1	GCA_014636775	98518	99951	-	Bacteria	Terrabacteria group	Actinobacteria	Actinomycetia	Micrococcales	Micrococcaceae	Kocuria	477
B9Y51_RS08895	NZ_LT835161.1	['PRK01490']	WP_085529443.1	GCA_900169715	1011620	1012957	+	Bacteria	Terrabacteria group	Actinobacteria	Actinomycetia	Micrococcales	Micrococcaceae	Kocuria	445
AWM60_RS09290	NZ_LRFD01000067.1	['PRK01490']	WP_063190234.1	GCA_001619895	38721	40175	+	Bacteria	Terrabacteria group	Actinobacteria	Actinomycetia	Micrococcales	Micrococcaceae	Micrococcus	484
E2F93_RS04840	NZ_SMVL01000005.1	['PRK01490']	WP_036316981.1	GCA_004462905	23532	24986	+	Bacteria	Terrabacteria group	Actinobacteria	Actinomycetia	Micrococcales	Micrococcaceae	Micrococcus	484
E4A47_RS01205	NZ_SPKS01000001.1	['PRK01490']	WP_135027933.1	GCA_004563965	261050	262528	-	Bacteria	Terrabacteria group	Actinobacteria	Actinomycetia	Micrococcales	Micrococcaceae	Micrococcus	492
HDA33_RS04430	NZ_JACHMW010000001.1	['PRK01490']	WP_246417072.1	GCA_014205115	979237	980649	-	Bacteria	Terrabacteria group	Actinobacteria	Actinomycetia	Micrococcales	Micrococcaceae	Micrococcus	470
HDA30_RS03085	NZ_JACHNA010000001.1	['PRK01490']	WP_221419136.1	GCA_014205175	653167	654627	+	Bacteria	Terrabacteria group	Actinobacteria	Actinomycetia	Micrococcales	Micrococcaceae	Micrococcus	486
K7G68_RS04800	NZ_CP082331.1	['PRK01490']	WP_002855992.1	GCA_019890915	1048777	1050141	+	Bacteria	Terrabacteria group	Actinobacteria	Actinomycetia	Micrococcales	Micrococcaceae	Micrococcus	454
BM355_RS02745	NZ_FPCG01000002.1	['PRK01490', 'NF038052']	WP_091694222.1	GCA_900116905	70490	72271	-	Bacteria	Terrabacteria group	Actinobacteria	Actinomycetia	Micrococcales	Micrococcaceae	Micrococcus	593
FM125_RS07455	NZ_FUKP01000050.1	['PRK01490']	WP_087134166.1	GCA_900163825	27915	29354	+	Bacteria	Terrabacteria group	Actinobacteria	Actinomycetia	Micrococcales	Micrococcaceae	Micrococcus	479
BHE16_RS02035	NZ_CP018135.1	['PRK01490']	WP_071893473.1	GCA_001887245	463713	465107	+	Bacteria	Terrabacteria group	Actinobacteria	Actinomycetia	Micrococcales	Micrococcaceae	Neomicrococcus	464
H578_RS0107970	NZ_ATXP01000009.1	['PRK01490']	WP_022873171.1	GCA_000421745	56207	57607	+	Bacteria	Terrabacteria group	Actinobacteria	Actinomycetia	Micrococcales	Micrococcaceae	Nesterenkonia	466
AVL63_RS09910	NZ_LQBM01000004.1	['PRK01490']	WP_058888983.1	GCA_001483765	112890	114290	+	Bacteria	Terrabacteria group	Actinobacteria	Actinomycetia	Micrococcales	Micrococcaceae	Nesterenkonia	466
D3250_RS09165	NZ_QYZP01000003.1	['PRK01490']	WP_119903100.1	GCA_003595215	26820	28217	+	Bacteria	Terrabacteria group	Actinobacteria	Actinomycetia	Micrococcales	Micrococcaceae	Nesterenkonia	465
DVO78_RS15065	NZ_QWLD01000050.1	['PRK01490']	WP_157984072.1	GCA_003600155	53056	54477	-	Bacteria	Terrabacteria group	Actinobacteria	Actinomycetia	Micrococcales	Micrococcaceae	Nesterenkonia	473
EV640_RS06680	NZ_SOAN01000004.1	['PRK01490']	WP_036476422.1	GCA_004364585	159371	160756	-	Bacteria	Terrabacteria group	Actinobacteria	Actinomycetia	Micrococcales	Micrococcaceae	Nesterenkonia	461
FEF26_RS00480	NZ_VAVZ01000001.1	['PRK01490']	WP_166432851.1	GCA_005771525	112299	113711	-	Bacteria	Terrabacteria group	Actinobacteria	Actinomycetia	Micrococcales	Micrococcaceae	Nesterenkonia	470
FEF27_RS04860	NZ_VAWA01000004.1	['PRK01490']	WP_138169719.1	GCA_005771565	166914	168314	+	Bacteria	Terrabacteria group	Actinobacteria	Actinomycetia	Micrococcales	Micrococcaceae	Nesterenkonia	466
FWJ47_RS10015	NZ_VOIL01000001.1	['PRK01490']	WP_147107644.1	GCA_007994735	2159703	2161070	-	Bacteria	Terrabacteria group	Actinobacteria	Actinomycetia	Micrococcales	Micrococcaceae	Nesterenkonia	455
F0311_RS00535	NZ_VWNF01000001.1	['PRK01490']	WP_150460016.1	GCA_008711175	107069	108472	-	Bacteria	Terrabacteria group	Actinobacteria	Actinomycetia	Micrococcales	Micrococcaceae	Nesterenkonia	467
GNZ21_RS00205	NZ_WRPM01000003.1	['PRK01490']	WP_232532588.1	GCA_009758175	29510	31078	-	Bacteria	Terrabacteria group	Actinobacteria	Actinomycetia	Micrococcales	Micrococcaceae	Nesterenkonia	522
FH975_RS03165	NZ_VFIE01000017.1	['PRK01490']	WP_202923009.1	GCA_010119385	663438	664823	-	Bacteria	Terrabacteria group	Actinobacteria	Actinomycetia	Micrococcales	Micrococcaceae	Nesterenkonia	461
HGQ17_RS11340	NZ_JABAHY010000011.1	['PRK01490']	WP_229503510.1	GCA_012641515	57555	59045	+	Bacteria	Terrabacteria group	Actinobacteria	Actinomycetia	Micrococcales	Micrococcaceae	Nesterenkonia	496
HNR11_RS12340	NZ_JACCFQ010000001.1	['PRK01490']	WP_218850015.1	GCA_013410215	2707141	2708517	-	Bacteria	Terrabacteria group	Actinobacteria	Actinomycetia	Micrococcales	Micrococcaceae	Nesterenkonia	458
HNR09_RS00155	NZ_JACCFY010000001.1	['PRK01490']	WP_246348928.1	GCA_013410745	30061	31443	-	Bacteria	Terrabacteria group	Actinobacteria	Actinomycetia	Micrococcales	Micrococcaceae	Nesterenkonia	460
IEW85_RS07145	NZ_BMIS01000005.1	['PRK01490']	WP_188684132.1	GCA_014642675	103935	105290	+	Bacteria	Terrabacteria group	Actinobacteria	Actinomycetia	Micrococcales	Micrococcaceae	Nesterenkonia	451
H4W27_RS04110	NZ_JADBED010000001.1	['PRK01490']	WP_225939257.1	GCA_014873955	887508	888887	+	Bacteria	Terrabacteria group	Actinobacteria	Actinomycetia	Micrococcales	Micrococcaceae	Nesterenkonia	459
H4W26_RS00560	NZ_JADBEE010000001.1	['PRK01490']	WP_225939692.1	GCA_014874065	113218	114603	+	Bacteria	Terrabacteria group	Actinobacteria	Actinomycetia	Micrococcales	Micrococcaceae	Nesterenkonia	461
JOF45_RS04485	NZ_JAGINX010000001.1	['PRK01490']	WP_245324369.1	GCA_017876395	927906	929237	+	Bacteria	Terrabacteria group	Actinobacteria	Actinomycetia	Micrococcales	Micrococcaceae	Nesterenkonia	443
FXY46_RS01015	NZ_CABKSP010000001.1	['PRK01490']	WP_044492857.1	GCA_902375145	213001	214338	-	Bacteria	Terrabacteria group	Actinobacteria	Actinomycetia	Micrococcales	Micrococcaceae	Nesterenkonia	445
BN1316_RS14090	NZ_CVLG01000002.1	['PRK01490']	WP_091467982.1	GCA_001375615	212640	214022	-	Bacteria	Terrabacteria group	Actinobacteria	Actinomycetia	Micrococcales	Micrococcaceae	Paenarthrobacter	460
FL212_RS15450	NZ_BJMD01000020.1	['PRK01490']	WP_141285091.1	GCA_006538985	42960	44342	+	Bacteria	Terrabacteria group	Actinobacteria	Actinomycetia	Micrococcales	Micrococcaceae	Paenarthrobacter	460
IEY62_RS10935	NZ_BMPM01000004.1	['PRK01490']	WP_189017448.1	GCA_014647595	43227	44609	+	Bacteria	Terrabacteria group	Actinobacteria	Actinomycetia	Micrococcales	Micrococcaceae	Paenarthrobacter	460
JHQ56_RS11895	NZ_CP068013.1	['PRK01490']	WP_021470701.1	GCA_016694995	2600689	2602065	-	Bacteria	Terrabacteria group	Actinobacteria	Actinomycetia	Micrococcales	Micrococcaceae	Paenarthrobacter	458
JMY29_RS11320	NZ_CP089293.1	['PRK01490']	WP_189075477.1	GCA_021919345	2432914	2434296	-	Bacteria	Terrabacteria group	Actinobacteria	Actinomycetia	Micrococcales	Micrococcaceae	Paenarthrobacter	460
ADIAG_RS17660	NZ_AOCK01000012.1	['PRK01490']	WP_007272794.1	GCA_000348945	135926	137308	+	Bacteria	Terrabacteria group	Actinobacteria	Actinomycetia	Micrococcales	Micrococcaceae	Paeniglutamicibacter	460
HED64_RS08360	NZ_JAAWVT010000003.1	['PRK01490']	WP_210149450.1	GCA_012271785	129680	131101	+	Bacteria	Terrabacteria group	Actinobacteria	Actinomycetia	Micrococcales	Micrococcaceae	Paeniglutamicibacter	473
E9229_RS15330	NZ_JACHVS010000002.1	['PRK01490']	WP_246380886.1	GCA_014190875	474754	476058	+	Bacteria	Terrabacteria group	Actinobacteria	Actinomycetia	Micrococcales	Micrococcaceae	Paeniglutamicibacter	434
BN2261_RS17505	NZ_CZJT01000111.1	['PRK01490']	WP_068737729.1	GCA_900010755	16549	17904	+	Bacteria	Terrabacteria group	Actinobacteria	Actinomycetia	Micrococcales	Micrococcaceae	Paeniglutamicibacter	451
ACHL_RS10885	NC_011886.1	['PRK01490']	WP_015937345.1	GCA_000022025	2430630	2432024	-	Bacteria	Terrabacteria group	Actinobacteria	Actinomycetia	Micrococcales	Micrococcaceae	Pseudarthrobacter	464
ARTSIC4J27_RS08635	NZ_CAQI01000040.1	['PRK01490']	WP_050054793.1	GCA_001046895	61144	62526	+	Bacteria	Terrabacteria group	Actinobacteria	Actinomycetia	Micrococcales	Micrococcaceae	Pseudarthrobacter	460
AS031_RS07815	NZ_KQ758600.1	['PRK01490']	WP_058267541.1	GCA_001457025	702251	703648	-	Bacteria	Terrabacteria group	Actinobacteria	Actinomycetia	Micrococcales	Micrococcaceae	Pseudarthrobacter	465
FJ661_RS00250	NZ_VHJD01000001.1	['PRK01490']	WP_013601339.1	GCA_006494475	43161	44558	+	Bacteria	Terrabacteria group	Actinobacteria	Actinomycetia	Micrococcales	Micrococcaceae	Pseudarthrobacter	465
IEX43_RS01105	NZ_BMKU01000001.1	['PRK01490']	WP_188808703.1	GCA_014644495	201957	203336	+	Bacteria	Terrabacteria group	Actinobacteria	Actinomycetia	Micrococcales	Micrococcaceae	Pseudarthrobacter	459
IEX33_RS08320	NZ_BMKV01000003.1	['PRK01490']	WP_188729316.1	GCA_014644515	44388	45767	+	Bacteria	Terrabacteria group	Actinobacteria	Actinomycetia	Micrococcales	Micrococcaceae	Pseudarthrobacter	459
BLT71_RS12560	NZ_LT629779.1	['PRK01490']	WP_091720774.1	GCA_900105535	2794907	2796307	-	Bacteria	Terrabacteria group	Actinobacteria	Actinomycetia	Micrococcales	Micrococcaceae	Pseudarthrobacter	466
CYJ35_RS00635	NZ_PKGR01000001.1	['PRK01490']	WP_101629403.1	GCA_002847605	146592	147920	-	Bacteria	Terrabacteria group	Actinobacteria	Actinomycetia	Micrococcales	Micrococcaceae	Pseudoglutamicibacter	442
JOD50_RS09475	NZ_JAFBCO010000001.1	['PRK01490']	WP_239541867.1	GCA_016907775	2076590	2077876	-	Bacteria	Terrabacteria group	Actinobacteria	Actinomycetia	Micrococcales	Micrococcaceae	Pseudoglutamicibacter	428
UM93_RS05770	NZ_CP011005.1	['PRK01490']	WP_045074286.1	GCA_000950575	1246418	1247827	-	Bacteria	Terrabacteria group	Actinobacteria	Actinomycetia	Micrococcales	Micrococcaceae	Psychromicrobium	469
RSAL33209_RS14380	NC_010168.1	['PRK01490']	WP_012246625.1	GCA_000018885	2913310	2914725	-	Bacteria	Terrabacteria group	Actinobacteria	Actinomycetia	Micrococcales	Micrococcaceae	Renibacterium	471
HMPREF0733_RS10045	NC_014643.1	['PRK01490']	WP_041321805.1	GCA_000164695	2350345	2351646	-	Bacteria	Terrabacteria group	Actinobacteria	Actinomycetia	Micrococcales	Micrococcaceae	Rothia	433
ROTMU0001_RS03435	NZ_ACVO01000014.1	['PRK01490']	WP_005508138.1	GCA_000175615	54122	55423	+	Bacteria	Terrabacteria group	Actinobacteria	Actinomycetia	Micrococcales	Micrococcaceae	Rothia	433
EWR23_RS01980	NZ_NOIV01000001.1	['PRK01490']	WP_064725392.1	GCA_004136565	426556	427881	+	Bacteria	Terrabacteria group	Actinobacteria	Actinomycetia	Micrococcales	Micrococcaceae	Rothia	441
EWU68_RS02645	NZ_NOIQ01000001.1	['PRK01490']	WP_129314291.1	GCA_004136575	568979	570319	+	Bacteria	Terrabacteria group	Actinobacteria	Actinomycetia	Micrococcales	Micrococcaceae	Rothia	446
EWV39_RS08210	NZ_NOIU01000002.1	['PRK01490']	WP_129658514.1	GCA_004136635	707723	709069	-	Bacteria	Terrabacteria group	Actinobacteria	Actinomycetia	Micrococcales	Micrococcaceae	Rothia	448
HWU94_RS05100	NZ_CP056080.1	['PRK01490']	WP_185174584.1	GCA_014217215	1086934	1088232	+	Bacteria	Terrabacteria group	Actinobacteria	Actinomycetia	Micrococcales	Micrococcaceae	Rothia	432
IEV00_RS02180	NZ_BMDC01000001.1	['PRK01490']	WP_188358691.1	GCA_014635585	502606	503916	-	Bacteria	Terrabacteria group	Actinobacteria	Actinomycetia	Micrococcales	Micrococcaceae	Rothia	436
IDM49_RS06945	NZ_CP061539.1	['PRK01490']	WP_168614040.1	GCA_014705925	1493299	1494606	-	Bacteria	Terrabacteria group	Actinobacteria	Actinomycetia	Micrococcales	Micrococcaceae	Rothia	435
IDM48_RS05510	NZ_CP061538.1	['PRK01490']	WP_190618480.1	GCA_014705945	1138102	1139415	+	Bacteria	Terrabacteria group	Actinobacteria	Actinomycetia	Micrococcales	Micrococcaceae	Rothia	437
EL250_RS06480	NZ_LR134479.1	['PRK01490']	WP_006887985.1	GCA_900637985	1504300	1505604	-	Bacteria	Terrabacteria group	Actinobacteria	Actinomycetia	Micrococcales	Micrococcaceae	Rothia	434
L6966_RS02635	NZ_CAKMSB010000002.1	['PRK01490']	WP_083091204.1	GCA_928381405	241075	242373	-	Bacteria	Terrabacteria group	Actinobacteria	Actinomycetia	Micrococcales	Micrococcaceae	Rothia	432
L6990_RS10545	NZ_CAKMSJ010000010.1	['PRK01490']	WP_237204085.1	GCA_928381505	36524	37831	-	Bacteria	Terrabacteria group	Actinobacteria	Actinomycetia	Micrococcales	Micrococcaceae	Rothia	435
LK10_RS19450	NZ_JTDL01000152.1	['PRK01490']	WP_043127671.1	GCA_000802235	13959	15341	-	Bacteria	Terrabacteria group	Actinobacteria	Actinomycetia	Micrococcales	Micrococcaceae	Sinomonas	460
BV907_RS00635	NZ_KV908322.1	['PRK01490']	WP_077487722.1	GCA_001999765	125849	127237	+	Bacteria	Terrabacteria group	Actinobacteria	Actinomycetia	Micrococcales	Micrococcaceae	Sinomonas	462
E6A26_RS11230	NZ_SWDW01000010.1	['PRK01490']	WP_136611296.1	GCA_004919045	31336	32718	-	Bacteria	Terrabacteria group	Actinobacteria	Actinomycetia	Micrococcales	Micrococcaceae	Sinomonas	460
E6A21_RS07290	NZ_SSNH01000004.1	['PRK01490']	WP_171041307.1	GCA_005877005	145446	146825	+	Bacteria	Terrabacteria group	Actinobacteria	Actinomycetia	Micrococcales	Micrococcaceae	Sinomonas	459
SAT01_RS08695	NZ_BJMO01000019.1	['PRK01490']	WP_066498190.1	GCA_006539205	34761	36140	+	Bacteria	Terrabacteria group	Actinobacteria	Actinomycetia	Micrococcales	Micrococcaceae	Sinomonas	459
LF262_RS02190	NZ_JAIZDP010000001.1	['PRK01490']	WP_235778641.1	GCA_021554725	488516	489892	-	Bacteria	Terrabacteria group	Actinobacteria	Actinomycetia	Micrococcales	Micrococcaceae	Sinomonas	458
EJC77_RS10915	NZ_RWKQ01000024.1	['PRK01490']	WP_125612515.1	GCA_003946885	36634	38022	-	Bacteria	Terrabacteria group	Actinobacteria	Actinomycetia	Micrococcales	Micrococcaceae	Specibacter	462
BKD30_RS07780	NZ_MRDE01000050.1	['PRK01490']	WP_076703768.1	GCA_001968835	2695	4272	+	Bacteria	Terrabacteria group	Actinobacteria	Actinomycetia	Micrococcales	Micrococcaceae	Tersicoccus	525
IEX22_RS05010	NZ_BMJI01000003.1	['PRK01490']	WP_188667029.1	GCA_014643255	198632	200302	-	Bacteria	Terrabacteria group	Actinobacteria	Actinomycetia	Micrococcales	Micrococcaceae	Tersicoccus	556
G583_RS0109485	NZ_ATVQ01000002.1	['PRK01490']	WP_022870946.1	GCA_000420805	417654	419000	-	Bacteria	Terrabacteria group	Actinobacteria	Actinomycetia	Micrococcales	Micrococcaceae	Yaniella	448
NCCP_RS02575	NZ_BKDJ01000001.1	['PRK01490']	WP_149955493.1	GCA_008580665	553063	554433	+	Bacteria	Terrabacteria group	Actinobacteria	Actinomycetia	Micrococcales	Micrococcaceae	Zafaria	456
EV380_RS04295	NZ_SHLA01000001.1	['PRK01490']	WP_130449580.1	GCA_004217565	961387	962736	+	Bacteria	Terrabacteria group	Actinobacteria	Actinomycetia	Micrococcales	Micrococcaceae	Zhihengliuella	449
IE069_RS03230	NZ_BMXK01000002.1	['PRK01490']	WP_189348673.1	GCA_014651715	246651	248009	+	Bacteria	Terrabacteria group	Actinobacteria	Actinomycetia	Micrococcales	Micrococcaceae	Zhihengliuella	452
K330_RS0117150	NZ_ATWJ01000015.1	['PRK01490']	WP_022923043.1	GCA_000421185	43132	44523	+	Bacteria	Terrabacteria group	Actinobacteria	Actinomycetia	Micrococcales	Ornithinimicrobiaceae	Ornithinimicrobium	463
DA085_RS18340	NZ_QDDJ01000018.1	['PRK01490']	WP_109474440.1	GCA_003121625	38565	40115	-	Bacteria	Terrabacteria group	Actinobacteria	Actinomycetia	Micrococcales	Ornithinimicrobiaceae	Ornithinimicrobium	516
DV701_RS07020	NZ_CP031229.1	['PRK01490']	WP_114927678.1	GCA_003351765	1558545	1559954	-	Bacteria	Terrabacteria group	Actinobacteria	Actinomycetia	Micrococcales	Ornithinimicrobiaceae	Ornithinimicrobium	469
FB476_RS04935	NZ_VFPU01000001.1	['PRK01490']	WP_141817791.1	GCA_006716885	1060880	1062232	+	Bacteria	Terrabacteria group	Actinobacteria	Actinomycetia	Micrococcales	Ornithinimicrobiaceae	Ornithinimicrobium	450
FNH13_RS14365	NZ_CP041616.1	['PRK01490']	WP_165700129.1	GCA_007197575	3125071	3126531	-	Bacteria	Terrabacteria group	Actinobacteria	Actinomycetia	Micrococcales	Ornithinimicrobiaceae	Ornithinimicrobium	486
FY030_RS03720	NZ_CP044427.1	['PRK01490']	WP_158060335.1	GCA_008843165	812490	813872	+	Bacteria	Terrabacteria group	Actinobacteria	Actinomycetia	Micrococcales	Ornithinimicrobiaceae	Ornithinimicrobium	460
IEV65_RS03875	NZ_BMEM01000001.1	['PRK01490']	WP_188428261.1	GCA_014636495	816609	817994	+	Bacteria	Terrabacteria group	Actinobacteria	Actinomycetia	Micrococcales	Ornithinimicrobiaceae	Ornithinimicrobium	461
K0651_RS01625	NZ_JAHZSU010000001.1	['PRK01490']	WP_235773896.1	GCA_019457945	333746	335092	-	Bacteria	Terrabacteria group	Actinobacteria	Actinomycetia	Micrococcales	Ornithinimicrobiaceae	Ornithinimicrobium	448
CRP33_RS03390	NZ_OBQK01000001.1	['PRK01490']	WP_097186829.1	GCA_900221015	771143	772609	-	Bacteria	Terrabacteria group	Actinobacteria	Actinomycetia	Micrococcales	Ornithinimicrobiaceae	Ornithinimicrobium	488
GQY_RS0113715	NZ_AFYF01000080.1	['PRK01490']	WP_010148880.1	GCA_000224715	31047	32408	-	Bacteria	Terrabacteria group	Actinobacteria	Actinomycetia	Micrococcales	Ornithinimicrobiaceae	Serinicoccus	453
K342_RS0105510	NZ_ATWM01000003.1	['PRK01490']	WP_022924261.1	GCA_000421245	142180	143553	-	Bacteria	Terrabacteria group	Actinobacteria	Actinomycetia	Micrococcales	Ornithinimicrobiaceae	Serinicoccus	457
SGUI_RS05660	NZ_CP014989.1	['PRK01490']	WP_066637373.1	GCA_001685415	1234261	1235625	-	Bacteria	Terrabacteria group	Actinobacteria	Actinomycetia	Micrococcales	Ornithinimicrobiaceae	Serinicoccus	454
EUS26_RS15480	NZ_SDVA01000023.1	['PRK01490']	WP_130014733.1	GCA_004153545	23069	24478	-	Bacteria	Terrabacteria group	Actinobacteria	Actinomycetia	Micrococcales	Ornithinimicrobiaceae	Serinicoccus	469
FHD63_RS03685	NZ_CP040887.1	['PRK01490']	WP_139720224.1	GCA_006337125	805477	806868	+	Bacteria	Terrabacteria group	Actinobacteria	Actinomycetia	Micrococcales	Ornithinimicrobiaceae	Serinicoccus	463
D1350_RS06215	NZ_QXTH01000003.1	['PRK01490']	WP_125775019.1	GCA_003946865	91267	92634	+	Bacteria	Terrabacteria group	Actinobacteria	Actinomycetia	Micrococcales	Promicromonosporaceae	Antribacter	455
E1O70_RS19220	NZ_SOZH01000013.1	['PRK01490']	WP_061269281.1	GCA_004519295	98886	100295	+	Bacteria	Terrabacteria group	Actinobacteria	Actinomycetia	Micrococcales	Promicromonosporaceae	Cellulosimicrobium	469
GJV82_RS16050	NZ_WMKA01000048.1	['PRK01490']	WP_155099925.1	GCA_009711085	26825	28249	+	Bacteria	Terrabacteria group	Actinobacteria	Actinomycetia	Micrococcales	Promicromonosporaceae	Cellulosimicrobium	474
GYH36_RS18285	NZ_JAAFAN010000100.1	['PRK01490']	WP_203232030.1	GCA_010287905	6967	8391	+	Bacteria	Terrabacteria group	Actinobacteria	Actinomycetia	Micrococcales	Promicromonosporaceae	Cellulosimicrobium	474
IF651_RS16170	NZ_JACYHB010000017.1	['PRK01490']	WP_194720314.1	GCA_014837295	2282	3742	-	Bacteria	Terrabacteria group	Actinobacteria	Actinomycetia	Micrococcales	Promicromonosporaceae	Cellulosimicrobium	486
J5A69_RS08330	NZ_CP072387.1	['PRK01490']	WP_211933774.1	GCA_018128265	1870715	1872124	-	Bacteria	Terrabacteria group	Actinobacteria	Actinomycetia	Micrococcales	Promicromonosporaceae	Cellulosimicrobium	469
LGQ04_RS07230	NZ_JAJBZH010000003.1	['PRK01490']	WP_229243048.1	GCA_020551945	2343	3725	-	Bacteria	Terrabacteria group	Actinobacteria	Actinomycetia	Micrococcales	Promicromonosporaceae	Cellulosimicrobium	460
BXA05_RS18860	NZ_FTMI01000009.1	['PRK01490']	WP_061269281.1	GCA_900155925	103598	105007	+	Bacteria	Terrabacteria group	Actinobacteria	Actinomycetia	Micrococcales	Promicromonosporaceae	Cellulosimicrobium	469
ISOVA_RS05520	NC_015588.1	['PRK01490']	WP_013838259.1	GCA_000215105	1180306	1181742	+	Bacteria	Terrabacteria group	Actinobacteria	Actinomycetia	Micrococcales	Promicromonosporaceae	Isoptericola	478
I598_RS05645	NZ_CP014209.1	['PRK01490']	WP_068202026.1	GCA_001636295	1186980	1188377	-	Bacteria	Terrabacteria group	Actinobacteria	Actinomycetia	Micrococcales	Promicromonosporaceae	Isoptericola	465
ATJ88_RS06775	NZ_PDJJ01000001.1	['PRK01490']	WP_098463163.1	GCA_002563715	1501974	1503353	+	Bacteria	Terrabacteria group	Actinobacteria	Actinomycetia	Micrococcales	Promicromonosporaceae	Isoptericola	459
HLI28_RS11165	NZ_JABFAJ010000019.1	['PRK01490']	WP_216077616.1	GCA_013085345	188969	190399	+	Bacteria	Terrabacteria group	Actinobacteria	Actinomycetia	Micrococcales	Promicromonosporaceae	Isoptericola	476
HDG69_RS06505	NZ_JABEZU010000001.1	['PRK01490']	WP_216645375.1	GCA_013149785	1373480	1374859	+	Bacteria	Terrabacteria group	Actinobacteria	Actinomycetia	Micrococcales	Promicromonosporaceae	Isoptericola	459
HDG68_RS10565	NZ_JABEZT010000004.1	['PRK01490']	WP_216648262.1	GCA_013149805	269597	271036	+	Bacteria	Terrabacteria group	Actinobacteria	Actinomycetia	Micrococcales	Promicromonosporaceae	Isoptericola	479
IEW03_RS08435	NZ_BMDG01000005.1	['PRK01490']	WP_188523232.1	GCA_014635665	49444	50820	+	Bacteria	Terrabacteria group	Actinobacteria	Actinomycetia	Micrococcales	Promicromonosporaceae	Isoptericola	458
B5Y66_RS18575	NZ_FUZQ01000007.1	['PRK01490']	WP_079576100.1	GCA_900167525	99470	100855	+	Bacteria	Terrabacteria group	Actinobacteria	Actinomycetia	Micrococcales	Promicromonosporaceae	Krasilnikoviella	461
EDD34_RS14265	NZ_RKQZ01000001.1	['PRK01490']	WP_123816548.1	GCA_003814695	3273467	3274849	-	Bacteria	Terrabacteria group	Actinobacteria	Actinomycetia	Micrococcales	Promicromonosporaceae	Myceligenerans	460
HGK34_RS11675	NZ_JABBYC010000018.1	['PRK01490']	WP_244666650.1	GCA_016742955	56208	57602	+	Bacteria	Terrabacteria group	Actinobacteria	Actinomycetia	Micrococcales	Promicromonosporaceae	Myceligenerans	464
J0911_RS12990	NZ_JAFMPK010000046.1	['PRK01490']	WP_242636700.1	GCA_017349295	38643	40151	+	Bacteria	Terrabacteria group	Actinobacteria	Actinomycetia	Micrococcales	Promicromonosporaceae	Myceligenerans	502
PROKR_RS25395	NZ_KI911746.1	['PRK01490']	WP_036969262.1	GCA_000515355	38156	39544	+	Bacteria	Terrabacteria group	Actinobacteria	Actinomycetia	Micrococcales	Promicromonosporaceae	Promicromonospora	462
FHX71_RS03445	NZ_JACGWV010000001.1	['PRK01490']	WP_220489811.1	GCA_014137995	770146	771549	+	Bacteria	Terrabacteria group	Actinobacteria	Actinomycetia	Micrococcales	Promicromonosporaceae	Promicromonospora	467
IEY77_RS21385	NZ_BMPT01000025.1	['PRK01490']	WP_171107005.1	GCA_014647735	31775	33175	-	Bacteria	Terrabacteria group	Actinobacteria	Actinomycetia	Micrococcales	Promicromonosporaceae	Promicromonospora	466
IE250_RS14565	NZ_BNAS01000004.1	['PRK01490']	WP_189669995.1	GCA_014653785	316650	318023	-	Bacteria	Terrabacteria group	Actinobacteria	Actinomycetia	Micrococcales	Promicromonosporaceae	Promicromonospora	457
EW117_RS18855	NZ_UWYY01000016.1	['PRK01490']	WP_129788256.1	GCA_900608595	22823	24208	-	Bacteria	Terrabacteria group	Actinobacteria	Actinomycetia	Micrococcales	Promicromonosporaceae	Promicromonospora	461
GSF02_RS02275	NZ_WUWN01000002.1	['PRK01490']	WP_159792488.1	GCA_009846865	113213	114772	+	Bacteria	Terrabacteria group	Actinobacteria	Actinomycetia	Micrococcales	Promicromonosporaceae	Puerhibacterium	519
EV386_RS08715	NZ_SGWX01000001.1	['PRK01490']	WP_130414158.1	GCA_004216535	1891235	1892584	-	Bacteria	Terrabacteria group	Actinobacteria	Actinomycetia	Micrococcales	Promicromonosporaceae	Xylanibacterium	449
XCEL_RS05615	NC_013530.1	['PRK01490']	WP_012877891.1	GCA_000024965	1204078	1205427	+	Bacteria	Terrabacteria group	Actinobacteria	Actinomycetia	Micrococcales	Promicromonosporaceae	Xylanimonas	449
DNL40_RS02695	NZ_QKWH01000001.1	['PRK01490']	WP_111249662.1	GCA_003244315	532288	533814	+	Bacteria	Terrabacteria group	Actinobacteria	Actinomycetia	Micrococcales	Promicromonosporaceae	Xylanimonas	508
ET495_RS01830	NZ_CP035495.1	['PRK01490']	WP_129205833.1	GCA_004135345	411847	413196	+	Bacteria	Terrabacteria group	Actinobacteria	Actinomycetia	Micrococcales	Promicromonosporaceae	Xylanimonas	449
ET471_RS11050	NZ_CP035493.1	['PRK01490']	WP_129188318.1	GCA_004135385	2395766	2397106	+	Bacteria	Terrabacteria group	Actinobacteria	Actinomycetia	Micrococcales	Promicromonosporaceae	Xylanimonas	446
FB389_RS00090	NZ_VFNV01000001.1	['PRK01490']	WP_142110810.1	GCA_006715765	15862	17184	+	Bacteria	Terrabacteria group	Actinobacteria	Actinomycetia	Micrococcales	Rarobacteraceae	Rarobacter	440
FB461_RS06080	NZ_VFOS01000001.1	['PRK01490']	WP_142119878.1	GCA_006716265	1380705	1382021	-	Bacteria	Terrabacteria group	Actinobacteria	Actinomycetia	Micrococcales	Rarobacteraceae	Rarobacter	438
EXU48_RS03550	NZ_SMNA01000002.1	['PRK01490']	WP_133106219.1	GCA_004353825	147727	149250	-	Bacteria	Terrabacteria group	Actinobacteria	Actinomycetia	Micrococcales	Ruaniaceae	Occultella	507
HALOF300_RS16245	NZ_CACRYJ010000048.1	['PRK01490']	WP_156741977.1	GCA_902703175	3355	4860	-	Bacteria	Terrabacteria group	Actinobacteria	Actinomycetia	Micrococcales	Ruaniaceae	Occultella	501
K338_RS20220	NZ_ATWL01000002.1	['PRK01490']	WP_022916770.1	GCA_000421225	212239	213720	+	Bacteria	Terrabacteria group	Actinobacteria	Actinomycetia	Micrococcales	Ruaniaceae	Ruania	493
FU260_RS07110	NZ_CP042828.1	['PRK01490']	WP_147916427.1	GCA_008000995	1531670	1533157	+	Bacteria	Terrabacteria group	Actinobacteria	Actinomycetia	Micrococcales	Ruaniaceae	Ruania	495
GKS42_RS08330	NZ_CP046175.1	['PRK01490']	WP_154793399.1	GCA_009708215	1819094	1820590	+	Bacteria	Terrabacteria group	Actinobacteria	Actinomycetia	Micrococcales	Ruaniaceae	Ruania	498
FV560_RS14295	NZ_VSMB01000010.1	['PRK01490']	WP_159622223.1	GCA_009805705	94900	96357	+	Bacteria	Terrabacteria group	Actinobacteria	Actinomycetia	Micrococcales	Ruaniaceae	Ruania	485
IM660_RS07045	NZ_CP063169.1	['PRK01490']	WP_193498639.1	GCA_014960965	1622071	1623501	+	Bacteria	Terrabacteria group	Actinobacteria	Actinomycetia	Micrococcales	Ruaniaceae	Ruania	476
BLU77_RS03705	NZ_FNTX01000001.1	['PRK01490']	WP_089771745.1	GCA_900105765	792254	793711	+	Bacteria	Terrabacteria group	Actinobacteria	Actinomycetia	Micrococcales	Ruaniaceae	Ruania	485
SKED_RS11965	NC_013521.1	['PRK01490']	WP_042438017.1	GCA_000024925	2721097	2722491	-	Bacteria	Terrabacteria group	Actinobacteria	Actinomycetia	Micrococcales	Sanguibacteraceae	Sanguibacter	464
SS2_RS10300	NZ_BCRT01000015.1	['PRK01490']	WP_066463894.1	GCA_001552735	228706	230091	-	Bacteria	Terrabacteria group	Actinobacteria	Actinomycetia	Micrococcales	Sanguibacteraceae	Sanguibacter	461
ATL42_RS07365	NZ_PDJG01000001.1	['PRK01490']	WP_098454793.1	GCA_002564005	1625230	1626597	-	Bacteria	Terrabacteria group	Actinobacteria	Actinomycetia	Micrococcales	Sanguibacteraceae	Sanguibacter	455
IR165_RS07250	NZ_JADGKM010000013.1	['PRK01490']	WP_218928530.1	GCA_015234745	5108	6523	-	Bacteria	Terrabacteria group	Actinobacteria	Actinomycetia	Micrococcales	Sanguibacteraceae	Sanguibacter	471
JAV76_RS08465	NZ_JAEINH010000006.1	['PRK01490']	WP_230402064.1	GCA_016342785	20715	22100	-	Bacteria	Terrabacteria group	Actinobacteria	Actinomycetia	Micrococcales	Sanguibacteraceae	Sanguibacter	461
BLQ50_RS08950	NZ_FMYH01000003.1	['PRK01490']	WP_093183324.1	GCA_900096585	263014	264408	+	Bacteria	Terrabacteria group	Actinobacteria	Actinomycetia	Micrococcales	Sanguibacteraceae	Sanguibacter	464
C1729_RS05460	NZ_LT964979.1	['PRK01490']	WP_102509045.1	GCA_900240335	1176740	1178083	-	Bacteria	Terrabacteria group	Actinobacteria	Actinomycetia	Micrococcales	Sanguibacteraceae	Sanguibacter	447
TW_RS01515	NC_004551.1	['PRK01490']	WP_241760586.1	GCA_000196075	316367	317668	+	Bacteria	Terrabacteria group	Actinobacteria	Actinomycetia	Micrococcales	Tropherymataceae	Tropheryma	433
CLV34_RS01530	NZ_PGTZ01000006.1	['PRK01490']	WP_100348505.1	GCA_002798015	205205	206569	-	Bacteria	Terrabacteria group	Actinobacteria	Actinomycetia	Micrococcales		Luteimicrobium	454
KDY119_RS06515	NZ_CP045529.1	['PRK01490']	WP_036952683.1	GCA_009429125	1491329	1492726	+	Bacteria	Terrabacteria group	Actinobacteria	Actinomycetia	Micrococcales		Luteimicrobium	465
J4E96_RS05740	NZ_CP071868.1	['PRK01490']	WP_227425675.1	GCA_017569225	1266766	1268187	+	Bacteria	Terrabacteria group	Actinobacteria	Actinomycetia	Micrococcales		Pengzhenrongella	473
HGSM_RS09725	NZ_HE978643.1	['PRK01490']	WP_019148566.1	GCA_000312125	394605	395945	+	Bacteria	Terrabacteria group	Actinobacteria	Actinomycetia	Micrococcales		Timonella	446
Aru02nite_RS33875	NZ_BOMB01000049.1	['PRK01490']	WP_203664438.1	GCA_016861975	79530	80933	+	Bacteria	Terrabacteria group	Actinobacteria	Actinomycetia	Micromonosporales	Micromonosporaceae	Actinocatenispora	467
Athai_RS06015	NZ_AP023355.1	['PRK01490']	WP_203960560.1	GCA_016865425	1346595	1348040	+	Bacteria	Terrabacteria group	Actinobacteria	Actinomycetia	Micromonosporales	Micromonosporaceae	Actinocatenispora	481
NUM_RS11710	NZ_BOPO01000037.1	['PRK01490']	WP_207124829.1	GCA_017312725	54607	56037	+	Bacteria	Terrabacteria group	Actinobacteria	Actinomycetia	Micromonosporales	Micromonosporaceae	Actinocatenispora	476
Asera_RS30505	NZ_AP023354.1	['PRK01490']	WP_084131806.1	GCA_018324685	6488345	6489781	-	Bacteria	Terrabacteria group	Actinobacteria	Actinomycetia	Micromonosporales	Micromonosporaceae	Actinocatenispora	478
AMIS_RS05645	NC_017093.1	['PRK01490']	WP_014441239.1	GCA_000284295	1190854	1192203	+	Bacteria	Terrabacteria group	Actinobacteria	Actinomycetia	Micromonosporales	Micromonosporaceae	Actinoplanes	449
A3CQ_RS0129310	NZ_KB903316.1	['PRK01490']	WP_020514520.1	GCA_000379645	4468	5817	-	Bacteria	Terrabacteria group	Actinobacteria	Actinomycetia	Micromonosporales	Micromonosporaceae	Actinoplanes	449
AFR_RS07625	NC_022657.1	['PRK01490']	WP_023359327.1	GCA_000494755	1639164	1640513	+	Bacteria	Terrabacteria group	Actinobacteria	Actinomycetia	Micromonosporales	Micromonosporaceae	Actinoplanes	449
WH85_RS28710	NZ_JZKF01000045.1	['PRK01490']	WP_045745152.1	GCA_000962825	5361	6707	-	Bacteria	Terrabacteria group	Actinobacteria	Actinomycetia	Micromonosporales	Micromonosporaceae	Actinoplanes	448
B0I29_RS06940	NZ_QLMJ01000003.1	['PRK01490']	WP_111648065.1	GCA_003259845	4731	6080	-	Bacteria	Terrabacteria group	Actinobacteria	Actinomycetia	Micromonosporales	Micromonosporaceae	Actinoplanes	449
ACTEI_RS06035	NZ_CP023865.1	['PRK01490']	WP_164465858.1	GCA_003711105	1317778	1319127	+	Bacteria	Terrabacteria group	Actinobacteria	Actinomycetia	Micromonosporales	Micromonosporaceae	Actinoplanes	449
C8E87_RS09210	NZ_SNWR01000001.1	['PRK01490']	WP_133872694.1	GCA_004362215	2116268	2117617	-	Bacteria	Terrabacteria group	Actinobacteria	Actinomycetia	Micromonosporales	Micromonosporaceae	Actinoplanes	449
JKJ07_RS39120	NZ_JAENHO010000014.1	['PRK01490']	WP_236030697.1	GCA_016785085	7178	8506	-	Bacteria	Terrabacteria group	Actinobacteria	Actinomycetia	Micromonosporales	Micromonosporaceae	Actinoplanes	442
JIG36_RS49310	NZ_JAENHP010000037.1	['PRK01490']	WP_236050034.1	GCA_016834655	6055	7383	-	Bacteria	Terrabacteria group	Actinobacteria	Actinomycetia	Micromonosporales	Micromonosporaceae	Actinoplanes	442
Aab01nite_RS35400	NZ_BOMC01000069.1	['PRK01490']	WP_184953229.1	GCA_016861995	6954	8303	-	Bacteria	Terrabacteria group	Actinobacteria	Actinomycetia	Micromonosporales	Micromonosporaceae	Actinoplanes	449
Aca09nite_RS40635	NZ_BOME01000082.1	['PRK01490']	WP_183227998.1	GCA_016862035	5244	6587	-	Bacteria	Terrabacteria group	Actinobacteria	Actinomycetia	Micromonosporales	Micromonosporaceae	Actinoplanes	447
Aca07nite_RS22580	NZ_BOMF01000087.1	['PRK01490']	WP_204297431.1	GCA_016862055	183123	184466	+	Bacteria	Terrabacteria group	Actinobacteria	Actinomycetia	Micromonosporales	Micromonosporaceae	Actinoplanes	447
Aco03nite_RS20030	NZ_BOMG01000052.1	['PRK01490']	WP_203796907.1	GCA_016862075	4635	5978	-	Bacteria	Terrabacteria group	Actinobacteria	Actinomycetia	Micromonosporales	Micromonosporaceae	Actinoplanes	447
Acy02nite_RS12415	NZ_BOMH01000017.1	['PRK01490']	WP_203740101.1	GCA_016862095	259872	261221	+	Bacteria	Terrabacteria group	Actinobacteria	Actinomycetia	Micromonosporales	Micromonosporaceae	Actinoplanes	449
Ade02nite_RS10845	NZ_BOMI01000036.1	['PRK01490']	WP_203761458.1	GCA_016862115	6386	7735	-	Bacteria	Terrabacteria group	Actinobacteria	Actinomycetia	Micromonosporales	Micromonosporaceae	Actinoplanes	449
Adi01nite_RS33465	NZ_BOMK01000063.1	['PRK01490']	WP_184996957.1	GCA_016862155	56370	57719	+	Bacteria	Terrabacteria group	Actinobacteria	Actinomycetia	Micromonosporales	Micromonosporaceae	Actinoplanes	449
Adu01nite_RS21305	NZ_BOML01000034.1	['PRK01490']	WP_203728665.1	GCA_016862175	145604	146953	+	Bacteria	Terrabacteria group	Actinobacteria	Actinomycetia	Micromonosporales	Micromonosporaceae	Actinoplanes	449
Afe05nite_RS06460	NZ_BOMM01000009.1	['PRK01490']	WP_203816055.1	GCA_016862195	4623	5972	-	Bacteria	Terrabacteria group	Actinobacteria	Actinomycetia	Micromonosporales	Micromonosporaceae	Actinoplanes	449
Ahu01nite_RS42160	NZ_BOMN01000121.1	['PRK01490']	WP_203842381.1	GCA_016862215	512	1861	+	Bacteria	Terrabacteria group	Actinobacteria	Actinomycetia	Micromonosporales	Micromonosporaceae	Actinoplanes	449
Ait01nite_RS11540	NZ_BOMO01000028.1	['PRK01490']	WP_106315061.1	GCA_016862235	130933	132276	+	Bacteria	Terrabacteria group	Actinobacteria	Actinomycetia	Micromonosporales	Micromonosporaceae	Actinoplanes	447
Alo02nite_RS46740	NZ_BOMP01000207.1	['PRK01490']	WP_188121387.1	GCA_016862255	1961	3304	+	Bacteria	Terrabacteria group	Actinobacteria	Actinomycetia	Micromonosporales	Micromonosporaceae	Actinoplanes	447
Ani05nite_RS40545	NZ_BOMQ01000105.1	['PRK01490']	WP_203777513.1	GCA_016862275	22295	23644	+	Bacteria	Terrabacteria group	Actinobacteria	Actinomycetia	Micromonosporales	Micromonosporaceae	Actinoplanes	449
Aoc01nite_RS44145	NZ_BOMR01000160.1	['PRK01490']	WP_185039949.1	GCA_016862295	5239	6588	-	Bacteria	Terrabacteria group	Actinobacteria	Actinomycetia	Micromonosporales	Micromonosporaceae	Actinoplanes	449
Apa02nite_RS47535	NZ_BOMS01000174.1	['PRK01490']	WP_067705386.1	GCA_016862315	5152	6501	-	Bacteria	Terrabacteria group	Actinobacteria	Actinomycetia	Micromonosporales	Micromonosporaceae	Actinoplanes	449
Ari01nite_RS39185	NZ_BOMV01000082.1	['PRK01490']	WP_203788166.1	GCA_016862375	128138	129487	+	Bacteria	Terrabacteria group	Actinobacteria	Actinomycetia	Micromonosporales	Micromonosporaceae	Actinoplanes	449
Asi03nite_RS36565	NZ_BOMW01000103.1	['PRK01490']	WP_203685096.1	GCA_016862395	9669	11018	+	Bacteria	Terrabacteria group	Actinobacteria	Actinomycetia	Micromonosporales	Micromonosporaceae	Actinoplanes	449
Ate02nite_RS07670	NZ_BOMY01000010.1	['PRK01490']	WP_203801238.1	GCA_016862435	4590	5939	-	Bacteria	Terrabacteria group	Actinobacteria	Actinomycetia	Micromonosporales	Micromonosporaceae	Actinoplanes	449
Aut01nite_RS06965	NZ_BOMZ01000021.1	['PRK01490']	WP_043528009.1	GCA_016862455	90783	92126	+	Bacteria	Terrabacteria group	Actinobacteria	Actinomycetia	Micromonosporales	Micromonosporaceae	Actinoplanes	447
Axi01nite_RS25095	NZ_BONA01000053.1	['PRK01490']	WP_109595796.1	GCA_016862475	4942	6285	-	Bacteria	Terrabacteria group	Actinobacteria	Actinomycetia	Micromonosporales	Micromonosporaceae	Actinoplanes	447
J5X75_RS20370	NZ_JAGFNS010000012.1	['PRK01490']	WP_238488661.1	GCA_017592555	267844	269223	+	Bacteria	Terrabacteria group	Actinobacteria	Actinomycetia	Micromonosporales	Micromonosporaceae	Actinoplanes	459
Aiant_RS27565	NZ_AP023356.1	['PRK01490']	WP_189329720.1	GCA_018324205	6068987	6070336	+	Bacteria	Terrabacteria group	Actinobacteria	Actinomycetia	Micromonosporales	Micromonosporaceae	Actinoplanes	449
Aau02nite_RS18955	NZ_BOQL01000028.1	['PRK01490']	WP_212989816.1	GCA_018332655	136336	137685	+	Bacteria	Terrabacteria group	Actinobacteria	Actinomycetia	Micromonosporales	Micromonosporaceae	Actinoplanes	449
Ato02nite_RS49965	NZ_BOQN01000192.1	['PRK01490']	WP_213013794.1	GCA_018332695	4579	5928	-	Bacteria	Terrabacteria group	Actinobacteria	Actinomycetia	Micromonosporales	Micromonosporaceae	Actinoplanes	449
Aco04nite_RS14360	NZ_BOQP01000011.1	['PRK01490']	WP_203842381.1	GCA_018332715	414708	416057	+	Bacteria	Terrabacteria group	Actinobacteria	Actinomycetia	Micromonosporales	Micromonosporaceae	Actinoplanes	449
KOI35_RS38645	NZ_JAHKKG010000015.1	['PRK01490']	WP_246614516.1	GCA_018829635	6220	7548	-	Bacteria	Terrabacteria group	Actinobacteria	Actinomycetia	Micromonosporales	Micromonosporaceae	Actinoplanes	442
KZ829_RS00030	NZ_JAHXZI010000001.1	['PRK01490']	WP_246634922.1	GCA_019429605	5332	6711	-	Bacteria	Terrabacteria group	Actinobacteria	Actinomycetia	Micromonosporales	Micromonosporaceae	Actinoplanes	459
BLU81_RS27360	NZ_LT629758.1	['PRK01490']	WP_092547427.1	GCA_900104725	6258356	6259699	-	Bacteria	Terrabacteria group	Actinobacteria	Actinomycetia	Micromonosporales	Micromonosporaceae	Actinoplanes	447
BM290_RS36120	NZ_FONV01000015.1	['PRK01490']	WP_093620422.1	GCA_900113015	218061	219404	+	Bacteria	Terrabacteria group	Actinobacteria	Actinomycetia	Micromonosporales	Micromonosporaceae	Actinoplanes	447
CHC09_RS23130	NZ_FZNR01000009.1	['PRK01490']	WP_089295283.1	GCA_900188005	5311	6660	-	Bacteria	Terrabacteria group	Actinobacteria	Actinomycetia	Micromonosporales	Micromonosporaceae	Actinoplanes	449
CRP55_RS11820	NZ_OBDY01000003.1	['PRK01490']	WP_097319851.1	GCA_900215205	536360	537715	+	Bacteria	Terrabacteria group	Actinobacteria	Actinomycetia	Micromonosporales	Micromonosporaceae	Actinoplanes	451
F4553_RS15775	NZ_JACHMN010000002.1	['PRK01490']	WP_246467066.1	GCA_014204945	2260527	2261852	-	Bacteria	Terrabacteria group	Actinobacteria	Actinomycetia	Micromonosporales	Micromonosporaceae	Allocatelliglobosispora	441
DM816_RS37595	NZ_QJUG01000296.1	['PRK01490']	WP_117215273.1	GCA_003426775	2978	4354	-	Bacteria	Terrabacteria group	Actinobacteria	Actinomycetia	Micromonosporales	Micromonosporaceae	Allorhizocola	458
DFJ67_RS01340	NZ_QUMQ01000001.1	['PRK01490']	WP_170215710.1	GCA_003387075	283954	285288	-	Bacteria	Terrabacteria group	Actinobacteria	Actinomycetia	Micromonosporales	Micromonosporaceae	Asanoa	444
Air01nite_RS25365	NZ_BONC01000039.1	['PRK01490']	WP_203705767.1	GCA_016862515	70559	71334	+	Bacteria	Terrabacteria group	Actinobacteria	Actinomycetia	Micromonosporales	Micromonosporaceae	Asanoa	257.667
Asi02nite_RS02610	NZ_BONE01000002.1	['PRK01490']	WP_203710466.1	GCA_016862555	221407	222741	+	Bacteria	Terrabacteria group	Actinobacteria	Actinomycetia	Micromonosporales	Micromonosporaceae	Asanoa	444
BLV39_RS09505	NZ_FNQB01000001.1	['PRK01490']	WP_090789370.1	GCA_900107455	2004613	2005947	+	Bacteria	Terrabacteria group	Actinobacteria	Actinomycetia	Micromonosporales	Micromonosporaceae	Asanoa	444
CHC05_RS15945	NZ_FZPH01000005.1	['PRK01490']	WP_089249403.1	GCA_900188485	422235	423569	-	Bacteria	Terrabacteria group	Actinobacteria	Actinomycetia	Micromonosporales	Micromonosporaceae	Asanoa	444
FLL47_RS14805	NZ_ML660196.1	['PRK01490']	WP_144121107.1	GCA_007483665	6490	7857	+	Bacteria	Terrabacteria group	Actinobacteria	Actinomycetia	Micromonosporales	Micromonosporaceae	Catellatospora	455
F9C41_RS27050	NZ_ML769323.1	['PRK01490']	WP_155389651.1	GCA_009720365	211980	213347	+	Bacteria	Terrabacteria group	Actinobacteria	Actinomycetia	Micromonosporales	Micromonosporaceae	Catellatospora	455
F6W97_RS10115	NZ_ML769303.1	['PRK01490']	WP_155369938.1	GCA_009720385	456263	457645	+	Bacteria	Terrabacteria group	Actinobacteria	Actinomycetia	Micromonosporales	Micromonosporaceae	Catellatospora	460
HAV39_RS41765	NZ_JAAOTI010000061.1	['PRK01490']	WP_191844615.1	GCA_011297315	1137	2504	+	Bacteria	Terrabacteria group	Actinobacteria	Actinomycetia	Micromonosporales	Micromonosporaceae	Catellatospora	455
HAV40_RS19275	NZ_JAAOTJ010000007.1	['PRK01490']	WP_166383141.1	GCA_011297335	298812	300179	+	Bacteria	Terrabacteria group	Actinobacteria	Actinomycetia	Micromonosporales	Micromonosporaceae	Catellatospora	455
Cba03nite_RS39145	NZ_BONF01000077.1	['PRK01490']	WP_203757594.1	GCA_016862575	6786	8153	-	Bacteria	Terrabacteria group	Actinobacteria	Actinomycetia	Micromonosporales	Micromonosporaceae	Catellatospora	455
Cci01nite_RS21300	NZ_BONH01000020.1	['PRK01490']	WP_120316547.1	GCA_016862615	6934	8301	-	Bacteria	Terrabacteria group	Actinobacteria	Actinomycetia	Micromonosporales	Micromonosporaceae	Catellatospora	455
Cco03nite_RS40425	NZ_BONI01000133.1	['PRK01490']	WP_203699346.1	GCA_016862635	6515	7882	+	Bacteria	Terrabacteria group	Actinobacteria	Actinomycetia	Micromonosporales	Micromonosporaceae	Catellatospora	455
A3E1_RS0112205	NZ_KB903251.1	['PRK01490']	WP_020521051.1	GCA_000379685	339612	340979	+	Bacteria	Terrabacteria group	Actinobacteria	Actinomycetia	Micromonosporales	Micromonosporaceae	Catelliglobosispora	455
EDD30_RS12025	NZ_RJKL01000001.1	['PRK01490']	WP_071806716.1	GCA_003751945	2745770	2747119	-	Bacteria	Terrabacteria group	Actinobacteria	Actinomycetia	Micromonosporales	Micromonosporaceae	Couchioplanes	449
OP18_RS43820	NZ_JNYJ01000058.1	['PRK01490']	WP_052388229.1	GCA_000716715	39045	40112	+	Bacteria	Terrabacteria group	Actinobacteria	Actinomycetia	Micromonosporales	Micromonosporaceae	Dactylosporangium	355
OP18_RS45410	NZ_JNYJ01000065.1	['PRK01490']	WP_033365885.1	GCA_000716715	5801	7171	-	Bacteria	Terrabacteria group	Actinobacteria	Actinomycetia	Micromonosporales	Micromonosporaceae	Dactylosporangium	456
IEZ31_RS43305	NZ_BMPI01000064.1	['PRK01490']	WP_190255967.1	GCA_014647515	4858	6228	-	Bacteria	Terrabacteria group	Actinobacteria	Actinomycetia	Micromonosporales	Micromonosporaceae	Dactylosporangium	456
Dsi01nite_RS08645	NZ_BONQ01000025.1	['PRK01490']	WP_203845511.1	GCA_016862795	129755	131125	+	Bacteria	Terrabacteria group	Actinobacteria	Actinomycetia	Micromonosporales	Micromonosporaceae	Dactylosporangium	456
Dvina_RS24120	NZ_CP061913.1	['PRK01490']	WP_223104734.1	GCA_019904175	5384578	5385753	+	Bacteria	Terrabacteria group	Actinobacteria	Actinomycetia	Micromonosporales	Micromonosporaceae	Dactylosporangium	391
Dvina_RS47865	NZ_CP061913.1	['PRK01490']	WP_223098451.1	GCA_019904175	10660213	10661583	-	Bacteria	Terrabacteria group	Actinobacteria	Actinomycetia	Micromonosporales	Micromonosporaceae	Dactylosporangium	456
G401_RS0138585	NZ_AUAX01000055.1	['PRK01490']	WP_027346692.1	GCA_000428945	12981	14330	+	Bacteria	Terrabacteria group	Actinobacteria	Actinomycetia	Micromonosporales	Micromonosporaceae	Hamadaea	449
EV385_RS21820	NZ_SHKY01000001.1	['PRK01490']	WP_130511137.1	GCA_004217545	4762491	4763840	+	Bacteria	Terrabacteria group	Actinobacteria	Actinomycetia	Micromonosporales	Micromonosporaceae	Krasilnikovia	449
A3G1_RS0120255	NZ_KB903833.1	['PRK01490']	WP_018351312.1	GCA_000379825	558117	559460	-	Bacteria	Terrabacteria group	Actinobacteria	Actinomycetia	Micromonosporales	Micromonosporaceae	Longispora	447
Lfu02_RS26495	NZ_BONS01000019.1	['PRK01490']	WP_197007273.1	GCA_016862835	337518	338861	-	Bacteria	Terrabacteria group	Actinobacteria	Actinomycetia	Micromonosporales	Micromonosporaceae	Longispora	447
IEY73_RS32130	NZ_BMMX01000083.1	['PRK01490']	WP_189083120.1	GCA_014646155	2666	4015	+	Bacteria	Terrabacteria group	Actinobacteria	Actinomycetia	Micromonosporales	Micromonosporaceae	Mangrovihabitans	449
MICAU_RS24495	NC_014391.1	['PRK01490']	WP_013288036.1	GCA_000145235	5541587	5542933	-	Bacteria	Terrabacteria group	Actinobacteria	Actinomycetia	Micromonosporales	Micromonosporaceae	Micromonospora	448
VAB18032_RS23620	NC_015434.1	['PRK01490']	WP_013735443.1	GCA_000204155	5362370	5363716	-	Bacteria	Terrabacteria group	Actinobacteria	Actinomycetia	Micromonosporales	Micromonosporaceae	Micromonospora	448
MILUP08_RS27935	NZ_HF570108.1	['PRK01490']	WP_007464113.1	GCA_000297395	5901163	5902509	-	Bacteria	Terrabacteria group	Actinobacteria	Actinomycetia	Micromonosporales	Micromonosporaceae	Micromonospora	448
IF22_RS0118230	NZ_JNZS01000011.1	['PRK01490']	WP_030333534.1	GCA_000718515	303062	304408	+	Bacteria	Terrabacteria group	Actinobacteria	Actinomycetia	Micromonosporales	Micromonosporaceae	Micromonospora	448
TK50_RS21620	NZ_JXSX01000002.1	['PRK01490']	WP_043966344.1	GCA_000876225	1101873	1103225	+	Bacteria	Terrabacteria group	Actinobacteria	Actinomycetia	Micromonosporales	Micromonosporaceae	Micromonospora	450
AWW66_RS22740	NZ_LRQV01000100.1	['PRK01490']	WP_067370112.1	GCA_001567585	6095	7447	-	Bacteria	Terrabacteria group	Actinobacteria	Actinomycetia	Micromonosporales	Micromonosporaceae	Micromonospora	450
B5D80_RS28955	NZ_MZMV01000076.1	['PRK01490']	WP_088647109.1	GCA_002210435	4913	6265	-	Bacteria	Terrabacteria group	Actinobacteria	Actinomycetia	Micromonosporales	Micromonosporaceae	Micromonospora	450
BAW75_RS26035	NZ_MAGP01000152.1	['PRK01490']	WP_043328957.1	GCA_002926165	6210	7556	-	Bacteria	Terrabacteria group	Actinobacteria	Actinomycetia	Micromonosporales	Micromonosporaceae	Micromonospora	448
DKT68_RS01710	NZ_QGKR01000086.1	['PRK01490']	WP_109815674.1	GCA_003172955	7601	8947	+	Bacteria	Terrabacteria group	Actinobacteria	Actinomycetia	Micromonosporales	Micromonosporaceae	Micromonospora	448
DLJ46_RS31670	NZ_QGSV01000446.1	['PRK01490']	WP_109948158.1	GCA_003176735	474	1820	+	Bacteria	Terrabacteria group	Actinobacteria	Actinomycetia	Micromonosporales	Micromonosporaceae	Micromonospora	448
C7C45_RS30015	NZ_PYBV01000052.1	['PRK01490']	WP_110567770.1	GCA_003205615	6782	8128	-	Bacteria	Terrabacteria group	Actinobacteria	Actinomycetia	Micromonosporales	Micromonosporaceae	Micromonospora	448
C1I95_RS26595	NZ_POTY01000220.1	['PRK01490']	WP_111217799.1	GCA_003236315	6272	7618	+	Bacteria	Terrabacteria group	Actinobacteria	Actinomycetia	Micromonosporales	Micromonosporaceae	Micromonospora	448
C1I99_RS27560	NZ_POUB01000302.1	['PRK01490']	WP_111137129.1	GCA_003236335	5036	6382	-	Bacteria	Terrabacteria group	Actinobacteria	Actinomycetia	Micromonosporales	Micromonosporaceae	Micromonospora	448
MED15_RS28965	NZ_PYAC01000042.1	['PRK01490']	WP_091405381.1	GCA_003264475	4831	6177	-	Bacteria	Terrabacteria group	Actinobacteria	Actinomycetia	Micromonosporales	Micromonosporaceae	Micromonospora	448
D2L64_RS25135	NZ_QXEC01000038.1	['PRK01490']	WP_158603548.1	GCA_003583405	4645	5991	-	Bacteria	Terrabacteria group	Actinobacteria	Actinomycetia	Micromonosporales	Micromonosporaceae	Micromonospora	448
D7I43_RS28990	NZ_RAQQ01000030.1	['PRK01490']	WP_120331763.1	GCA_003610785	47390	48742	+	Bacteria	Terrabacteria group	Actinobacteria	Actinomycetia	Micromonosporales	Micromonosporaceae	Micromonospora	450
CSH63_RS33715	NZ_CP024087.1	['PRK01490']	WP_120573609.1	GCA_003612775	7203423	7204769	+	Bacteria	Terrabacteria group	Actinobacteria	Actinomycetia	Micromonosporales	Micromonosporaceae	Micromonospora	448
D7147_RS19945	NZ_RAZS01000006.1	['PRK01490']	WP_120679795.1	GCA_003626545	550568	551917	+	Bacteria	Terrabacteria group	Actinobacteria	Actinomycetia	Micromonosporales	Micromonosporaceae	Micromonospora	449
D7193_RS16565	NZ_RBAN01000003.1	['PRK01490']	WP_120780445.1	GCA_003626655	5278	6630	-	Bacteria	Terrabacteria group	Actinobacteria	Actinomycetia	Micromonosporales	Micromonosporaceae	Micromonospora	450
BDK92_RS10240	NZ_RBKT01000001.1	['PRK01490']	WP_121156502.1	GCA_003633685	2540999	2542351	-	Bacteria	Terrabacteria group	Actinobacteria	Actinomycetia	Micromonosporales	Micromonosporaceae	Micromonospora	450
DLJ58_RS14645	NZ_QGSY01000170.1	['PRK01490']	WP_124856715.1	GCA_003857035	34812	36158	+	Bacteria	Terrabacteria group	Actinobacteria	Actinomycetia	Micromonosporales	Micromonosporaceae	Micromonospora	448
DLJ59_RS22350	NZ_QGSZ01000250.1	['PRK01490']	WP_124774570.1	GCA_003857055	2164	3510	+	Bacteria	Terrabacteria group	Actinobacteria	Actinomycetia	Micromonosporales	Micromonosporaceae	Micromonospora	448
EV382_RS19060	NZ_SHKK01000001.1	['PRK01490']	WP_130403786.1	GCA_004217135	4315526	4316872	-	Bacteria	Terrabacteria group	Actinobacteria	Actinomycetia	Micromonosporales	Micromonosporaceae	Micromonospora	448
EV384_RS31770	NZ_SHLD01000001.1	['PRK01490']	WP_130339204.1	GCA_004217615	6676696	6678042	-	Bacteria	Terrabacteria group	Actinobacteria	Actinomycetia	Micromonosporales	Micromonosporaceae	Micromonospora	448
E0H26_RS25635	NZ_SJJR01000024.1	['PRK01490']	WP_131308070.1	GCA_004331455	85929	87275	+	Bacteria	Terrabacteria group	Actinobacteria	Actinomycetia	Micromonosporales	Micromonosporaceae	Micromonospora	448
FHG89_RS32085	NZ_VDFY01000309.1	['PRK01490']	WP_167517581.1	GCA_006228125	329	1675	+	Bacteria	Terrabacteria group	Actinobacteria	Actinomycetia	Micromonosporales	Micromonosporaceae	Micromonospora	448
FHX75_RS23155	NZ_VIXA01000003.1	['PRK01490']	WP_154942432.1	GCA_007829925	474072	475424	+	Bacteria	Terrabacteria group	Actinobacteria	Actinomycetia	Micromonosporales	Micromonosporaceae	Micromonospora	450
JD81_RS05810	NZ_VLLP01000001.1	['PRK01490']	WP_186499735.1	GCA_007829995	1280712	1282064	+	Bacteria	Terrabacteria group	Actinobacteria	Actinomycetia	Micromonosporales	Micromonosporaceae	Micromonospora	450
FHU34_RS07815	NZ_VIWZ01000001.1	['PRK01490']	WP_145779356.1	GCA_007830095	1640614	1641960	+	Bacteria	Terrabacteria group	Actinobacteria	Actinomycetia	Micromonosporales	Micromonosporaceae	Micromonospora	448
JD77_RS05210	NZ_VLKE01000001.1	['PRK01490']	WP_145773277.1	GCA_007830265	1189185	1190537	-	Bacteria	Terrabacteria group	Actinobacteria	Actinomycetia	Micromonosporales	Micromonosporaceae	Micromonospora	450
JD76_RS00350	NZ_VLLO01000001.1	['PRK01490']	WP_120730637.1	GCA_007994185	65694	67040	+	Bacteria	Terrabacteria group	Actinobacteria	Actinomycetia	Micromonosporales	Micromonosporaceae	Micromonospora	448
GCE86_RS19230	NZ_CP045309.1	['PRK01490']	WP_154228241.1	GCA_009671205	4229953	4231299	-	Bacteria	Terrabacteria group	Actinobacteria	Actinomycetia	Micromonosporales	Micromonosporaceae	Micromonospora	448
GVV04_RS04255	NZ_JAAALO010000002.1	['PRK01490']	WP_201753034.1	GCA_009908295	4813	6144	-	Bacteria	Terrabacteria group	Actinobacteria	Actinomycetia	Micromonosporales	Micromonosporaceae	Micromonospora	443
F4558_RS01925	NZ_JAATJK010000001.1	['PRK01490']	WP_209273154.1	GCA_011927785	414849	416249	+	Bacteria	Terrabacteria group	Actinobacteria	Actinomycetia	Micromonosporales	Micromonosporaceae	Micromonospora	466
HXZ27_RS24900	NZ_CP058322.1	['PRK01490']	WP_178066130.1	GCA_013389765	6007482	6008834	-	Bacteria	Terrabacteria group	Actinobacteria	Actinomycetia	Micromonosporales	Micromonosporaceae	Micromonospora	450
HNR22_RS12970	NZ_JACCHK010000001.1	['PRK01490']	WP_218907782.1	GCA_013410645	3000658	3001977	-	Bacteria	Terrabacteria group	Actinobacteria	Actinomycetia	Micromonosporales	Micromonosporaceae	Micromonospora	439
H1D33_RS00260	NZ_CP059322.1	['PRK01490']	WP_181569876.1	GCA_013694245	58084	59430	-	Bacteria	Terrabacteria group	Actinobacteria	Actinomycetia	Micromonosporales	Micromonosporaceae	Micromonospora	448
FHR38_RS21205	NZ_JACHJW010000001.1	['PRK01490']	WP_221449915.1	GCA_014203835	4820002	4821360	+	Bacteria	Terrabacteria group	Actinobacteria	Actinomycetia	Micromonosporales	Micromonosporaceae	Micromonospora	452
IEY65_RS06450	NZ_BMNF01000002.1	['PRK01490']	WP_184177801.1	GCA_014646315	4966	6312	-	Bacteria	Terrabacteria group	Actinobacteria	Actinomycetia	Micromonosporales	Micromonosporaceae	Micromonospora	448
IEY96_RS32410	NZ_BMRA01000028.1	['PRK01490']	WP_091319115.1	GCA_014648395	6118	7464	-	Bacteria	Terrabacteria group	Actinobacteria	Actinomycetia	Micromonosporales	Micromonosporaceae	Micromonospora	448
ID554_RS21770	NZ_CP061725.1	['PRK01490']	WP_117230436.1	GCA_014764405	4782386	4783726	+	Bacteria	Terrabacteria group	Actinobacteria	Actinomycetia	Micromonosporales	Micromonosporaceae	Micromonospora	446
IW248_RS32165	NZ_JADOTX010000001.1	['PRK01490']	WP_231398102.1	GCA_015751765	6975227	6976552	+	Bacteria	Terrabacteria group	Actinobacteria	Actinomycetia	Micromonosporales	Micromonosporaceae	Micromonospora	441
IW249_RS02610	NZ_JADOTY010000001.1	['PRK01490']	WP_231392910.1	GCA_015751785	543852	545177	-	Bacteria	Terrabacteria group	Actinobacteria	Actinomycetia	Micromonosporales	Micromonosporaceae	Micromonospora	441
I8N68_RS25240	NZ_JAEMUW010000023.1	['PRK01490']	WP_234040575.1	GCA_016598485	6109	7434	-	Bacteria	Terrabacteria group	Actinobacteria	Actinomycetia	Micromonosporales	Micromonosporaceae	Micromonospora	441
JMF97_RS14105	NZ_JAETXL010000005.1	['PRK01490']	WP_238359418.1	GCA_016774385	4766	6163	-	Bacteria	Terrabacteria group	Actinobacteria	Actinomycetia	Micromonosporales	Micromonosporaceae	Micromonospora	465
Van01_RS31550	NZ_BOOZ01000078.1	['PRK01490']	WP_204015387.1	GCA_016863495	422	1768	+	Bacteria	Terrabacteria group	Actinobacteria	Actinomycetia	Micromonosporales	Micromonosporaceae	Micromonospora	448
Vgi01_RS28370	NZ_BOPA01000059.1	['PRK01490']	WP_013735443.1	GCA_016863515	23057	24403	+	Bacteria	Terrabacteria group	Actinobacteria	Actinomycetia	Micromonosporales	Micromonosporaceae	Micromonospora	448
Vlu01_RS26660	NZ_BOPB01000038.1	['PRK01490']	WP_204004702.1	GCA_016863535	44152	45498	+	Bacteria	Terrabacteria group	Actinobacteria	Actinomycetia	Micromonosporales	Micromonosporaceae	Micromonospora	448
Vqi01_RS29215	NZ_BOPC01000130.1	['PRK01490']	WP_204038365.1	GCA_016863555	5262	6608	+	Bacteria	Terrabacteria group	Actinobacteria	Actinomycetia	Micromonosporales	Micromonosporaceae	Micromonospora	448
JQX11_RS31815	NZ_JAFEUC010000027.1	['PRK01490']	WP_232378991.1	GCA_016901255	5076	6407	-	Bacteria	Terrabacteria group	Actinobacteria	Actinomycetia	Micromonosporales	Micromonosporaceae	Micromonospora	443
JOD64_RS07965	NZ_JAFBBP010000001.1	['PRK01490']	WP_239560265.1	GCA_016907275	1855950	1857275	-	Bacteria	Terrabacteria group	Actinobacteria	Actinomycetia	Micromonosporales	Micromonosporaceae	Micromonospora	441
KIF24_RS06050	NZ_JAHCDI010000003.1	['PRK01490']	WP_230415306.1	GCA_019697375	1085064	1086608	+	Bacteria	Terrabacteria group	Actinobacteria	Actinomycetia	Micromonosporales	Micromonosporaceae	Micromonospora	514
GA0070622_RS09105	NZ_FLRH01000003.1	['PRK01490']	WP_157779179.1	GCA_900089585	1801323	1802669	+	Bacteria	Terrabacteria group	Actinobacteria	Actinomycetia	Micromonosporales	Micromonosporaceae	Micromonospora	448
GA0070611_RS16220	NZ_LT594323.1	['PRK01490']	WP_091665039.1	GCA_900089595	3665790	3667136	-	Bacteria	Terrabacteria group	Actinobacteria	Actinomycetia	Micromonosporales	Micromonosporaceae	Micromonospora	448
GA0070621_RS17590	NZ_LT594324.1	['PRK01490']	WP_091197100.1	GCA_900089605	4111745	4113091	-	Bacteria	Terrabacteria group	Actinobacteria	Actinomycetia	Micromonosporales	Micromonosporaceae	Micromonospora	448
GA0070213_RS24660	NZ_FMDM01000014.1	['PRK01490']	WP_091069588.1	GCA_900090105	180462	181808	+	Bacteria	Terrabacteria group	Actinobacteria	Actinomycetia	Micromonosporales	Micromonosporaceae	Micromonospora	448
GA0070604_RS25175	NZ_FMHY01000002.1	['PRK01490']	WP_091123625.1	GCA_900090225	5827731	5829077	-	Bacteria	Terrabacteria group	Actinobacteria	Actinomycetia	Micromonosporales	Micromonosporaceae	Micromonospora	448
GA0070609_RS02905	NZ_LT607750.1	['PRK01490']	WP_088992360.1	GCA_900090235	622990	624336	+	Bacteria	Terrabacteria group	Actinobacteria	Actinomycetia	Micromonosporales	Micromonosporaceae	Micromonospora	448
GA0070560_RS22920	NZ_FMDN01000021.1	['PRK01490']	WP_091301295.1	GCA_900090245	97413	98759	+	Bacteria	Terrabacteria group	Actinobacteria	Actinomycetia	Micromonosporales	Micromonosporaceae	Micromonospora	448
GA0070623_RS24755	NZ_LT607752.1	['PRK01490']	WP_067310653.1	GCA_900090265	5840072	5841424	+	Bacteria	Terrabacteria group	Actinobacteria	Actinomycetia	Micromonosporales	Micromonosporaceae	Micromonospora	450
GA0070619_RS21660	NZ_LT607755.1	['PRK01490']	WP_088949753.1	GCA_900090275	4919920	4921260	-	Bacteria	Terrabacteria group	Actinobacteria	Actinomycetia	Micromonosporales	Micromonosporaceae	Micromonospora	446
GA0070613_RS15545	NZ_LT607754.1	['PRK01490']	WP_089012962.1	GCA_900090285	3239504	3240850	+	Bacteria	Terrabacteria group	Actinobacteria	Actinomycetia	Micromonosporales	Micromonosporaceae	Micromonospora	448
GA0070614_RS09700	NZ_LT607753.1	['PRK01490']	WP_088975646.1	GCA_900090295	2185583	2186935	-	Bacteria	Terrabacteria group	Actinobacteria	Actinomycetia	Micromonosporales	Micromonosporaceae	Micromonospora	450
GA0074704_RS25105	NZ_LT607751.1	['PRK01490']	WP_088972767.1	GCA_900090305	5514626	5515972	-	Bacteria	Terrabacteria group	Actinobacteria	Actinomycetia	Micromonosporales	Micromonosporaceae	Micromonospora	448
GA0070606_RS22640	NZ_FMHZ01000002.1	['PRK01490']	WP_091103939.1	GCA_900090315	4928614	4929960	+	Bacteria	Terrabacteria group	Actinobacteria	Actinomycetia	Micromonosporales	Micromonosporaceae	Micromonospora	448
GA0074692_RS32130	NZ_FMHW01000002.1	['PRK01490']	WP_091651786.1	GCA_900090325	7457029	7458387	+	Bacteria	Terrabacteria group	Actinobacteria	Actinomycetia	Micromonosporales	Micromonosporaceae	Micromonospora	452
GA0074694_RS15775	NZ_FMHU01000002.1	['PRK01490']	WP_091459438.1	GCA_900091415	155741	157093	+	Bacteria	Terrabacteria group	Actinobacteria	Actinomycetia	Micromonosporales	Micromonosporaceae	Micromonospora	450
GA0070620_RS28185	NZ_LT598496.1	['PRK01490']	WP_091595838.1	GCA_900091425	6123463	6124815	+	Bacteria	Terrabacteria group	Actinobacteria	Actinomycetia	Micromonosporales	Micromonosporaceae	Micromonospora	450
GA0070214_RS28615	NZ_FMCS01000014.1	['PRK01490']	WP_091269637.1	GCA_900091435	6425	7771	-	Bacteria	Terrabacteria group	Actinobacteria	Actinomycetia	Micromonosporales	Micromonosporaceae	Micromonospora	448
GA0070610_RS04390	NZ_LT607733.1	['PRK01490']	WP_088998840.1	GCA_900091445	938790	940142	+	Bacteria	Terrabacteria group	Actinobacteria	Actinomycetia	Micromonosporales	Micromonosporaceae	Micromonospora	450
GA0070607_RS18825	NZ_LT607412.1	['PRK01490']	WP_089019379.1	GCA_900091455	4012260	4013606	+	Bacteria	Terrabacteria group	Actinobacteria	Actinomycetia	Micromonosporales	Micromonosporaceae	Micromonospora	448
GA0070624_RS31410	NZ_FMHV01000002.1	['PRK01490']	WP_091346954.1	GCA_900091465	6681779	6683125	-	Bacteria	Terrabacteria group	Actinobacteria	Actinomycetia	Micromonosporales	Micromonosporaceae	Micromonospora	448
GA0070603_RS26280	NZ_FMIB01000002.1	['PRK01490']	WP_091319115.1	GCA_900091475	5632883	5634229	+	Bacteria	Terrabacteria group	Actinobacteria	Actinomycetia	Micromonosporales	Micromonosporaceae	Micromonospora	448
GA0070618_RS16980	NZ_LT607413.1	['PRK01490']	WP_088982516.1	GCA_900091495	3725485	3726837	+	Bacteria	Terrabacteria group	Actinobacteria	Actinomycetia	Micromonosporales	Micromonosporaceae	Micromonospora	450
GA0070612_RS12335	NZ_LT607409.1	['PRK01490']	WP_088988026.1	GCA_900091505	2596179	2597525	+	Bacteria	Terrabacteria group	Actinobacteria	Actinomycetia	Micromonosporales	Micromonosporaceae	Micromonospora	448
GA0074696_RS09375	NZ_LT607410.1	['PRK01490']	WP_088960727.1	GCA_900091515	1995970	1997322	+	Bacteria	Terrabacteria group	Actinobacteria	Actinomycetia	Micromonosporales	Micromonosporaceae	Micromonospora	450
GA0070216_RS24285	NZ_FMCU01000014.1	['PRK01490']	WP_091250711.1	GCA_900091525	181652	183004	+	Bacteria	Terrabacteria group	Actinobacteria	Actinomycetia	Micromonosporales	Micromonosporaceae	Micromonospora	450
GA0074695_RS07840	NZ_LT607411.1	['PRK01490']	WP_089005655.1	GCA_900091545	1624846	1626192	+	Bacteria	Terrabacteria group	Actinobacteria	Actinomycetia	Micromonosporales	Micromonosporaceae	Micromonospora	448
GA0070564_RS11120	NZ_FMCX01000003.1	['PRK01490']	WP_091607203.1	GCA_900091555	4825	6171	-	Bacteria	Terrabacteria group	Actinobacteria	Actinomycetia	Micromonosporales	Micromonosporaceae	Micromonospora	448
GA0070215_RS13765	NZ_FMCV01000010.1	['PRK01490']	WP_167361517.1	GCA_900091565	5597	6943	-	Bacteria	Terrabacteria group	Actinobacteria	Actinomycetia	Micromonosporales	Micromonosporaceae	Micromonospora	448
GA0070561_RS23985	NZ_FMCR01000006.1	['PRK01490']	WP_091405381.1	GCA_900091575	5072	6418	-	Bacteria	Terrabacteria group	Actinobacteria	Actinomycetia	Micromonosporales	Micromonosporaceae	Micromonospora	448
GA0070616_RS06490	NZ_FMHT01000003.1	['PRK01490']	WP_091077853.1	GCA_900091585	1602252	1603604	-	Bacteria	Terrabacteria group	Actinobacteria	Actinomycetia	Micromonosporales	Micromonosporaceae	Micromonospora	450
GA0070617_RS23200	NZ_FMIA01000002.1	['PRK01490']	WP_175440628.1	GCA_900091615	5150153	5151499	-	Bacteria	Terrabacteria group	Actinobacteria	Actinomycetia	Micromonosporales	Micromonosporaceae	Micromonospora	448
GA0070608_RS16215	NZ_FMIC01000002.1	['PRK01490']	WP_091628853.1	GCA_900091625	3454622	3455968	+	Bacteria	Terrabacteria group	Actinobacteria	Actinomycetia	Micromonosporales	Micromonosporaceae	Micromonospora	448
BLW47_RS24315	NZ_FNPH01000020.1	['PRK01490']	WP_091563045.1	GCA_900107255	13869	15218	+	Bacteria	Terrabacteria group	Actinobacteria	Actinomycetia	Micromonosporales	Micromonosporaceae	Micromonospora	449
BMY89_RS28510	NZ_FNYV01000018.1	['PRK01490']	WP_092383415.1	GCA_900109115	52019	53365	+	Bacteria	Terrabacteria group	Actinobacteria	Actinomycetia	Micromonosporales	Micromonosporaceae	Micromonospora	448
BUS84_RS17065	NZ_FSQT01000002.1	['PRK01490']	WP_074313789.1	GCA_900143515	812019	813365	-	Bacteria	Terrabacteria group	Actinobacteria	Actinomycetia	Micromonosporales	Micromonosporaceae	Micromonospora	448
BXA10_RS21450	NZ_FTNF01000014.1	['PRK01490']	WP_076472583.1	GCA_900156065	163799	165148	+	Bacteria	Terrabacteria group	Actinobacteria	Actinomycetia	Micromonosporales	Micromonosporaceae	Micromonospora	449
HUW36_RS14015	NZ_CADEAU010000123.1	['PRK01490']	WP_174528567.1	GCA_902825405	5489	6835	+	Bacteria	Terrabacteria group	Actinobacteria	Actinomycetia	Micromonosporales	Micromonosporaceae	Micromonospora	448
Phou_RS45205	NZ_BLPF01000004.1	['PRK01490']	WP_173070171.1	GCA_011764425	561056	562411	+	Bacteria	Terrabacteria group	Actinobacteria	Actinomycetia	Micromonosporales	Micromonosporaceae	Phytohabitans	451
Prum_RS26555	NZ_BLPG01000001.1	['PRK01490']	WP_173078961.1	GCA_011764445	5834575	5835930	+	Bacteria	Terrabacteria group	Actinobacteria	Actinomycetia	Micromonosporales	Micromonosporaceae	Phytohabitans	451
Pflav_RS27505	NZ_AP022870.1	['PRK01490']	WP_173039367.1	GCA_011764545	6335573	6336925	-	Bacteria	Terrabacteria group	Actinobacteria	Actinomycetia	Micromonosporales	Micromonosporaceae	Phytohabitans	450
Pen01_RS24355	NZ_BONT01000063.1	['PRK01490']	WP_184785209.1	GCA_016862855	13269	14720	+	Bacteria	Terrabacteria group	Actinobacteria	Actinomycetia	Micromonosporales	Micromonosporaceae	Phytomonospora	483
IEY94_RS12220	NZ_BMQB01000004.1	['PRK01490']	WP_189170221.1	GCA_014647895	436590	437927	+	Bacteria	Terrabacteria group	Actinobacteria	Actinomycetia	Micromonosporales	Micromonosporaceae	Pilimelia	445
IEY75_RS16705	NZ_BMQC01000014.1	['PRK01490']	WP_189115309.1	GCA_014647915	3784	5124	-	Bacteria	Terrabacteria group	Actinobacteria	Actinomycetia	Micromonosporales	Micromonosporaceae	Pilimelia	446
HC031_RS29070	NZ_JAATVY010000035.1	['PRK01490']	WP_205863382.1	GCA_011947195	49500	50828	+	Bacteria	Terrabacteria group	Actinobacteria	Actinomycetia	Micromonosporales	Micromonosporaceae	Planosporangium	442
HC028_RS20775	NZ_JAATVW010000017.1	['PRK01490']	WP_240940358.1	GCA_011947225	5055	6380	-	Bacteria	Terrabacteria group	Actinobacteria	Actinomycetia	Micromonosporales	Micromonosporaceae	Planosporangium	441
Pme01_RS25665	NZ_BOON01000053.1	['PRK01490']	WP_168117513.1	GCA_016863255	57726	59084	+	Bacteria	Terrabacteria group	Actinobacteria	Actinomycetia	Micromonosporales	Micromonosporaceae	Planosporangium	452
H4W31_RS00045	NZ_JADBEB010000001.1	['PRK01490']	WP_225945959.1	GCA_014874095	10010	11353	-	Bacteria	Terrabacteria group	Actinobacteria	Actinomycetia	Micromonosporales	Micromonosporaceae	Plantactinospora	447
Pen02_RS35020	NZ_BONW01000041.1	['PRK01490']	WP_203870449.1	GCA_016862915	330072	331436	+	Bacteria	Terrabacteria group	Actinobacteria	Actinomycetia	Micromonosporales	Micromonosporaceae	Plantactinospora	454
Pma05_RS32310	NZ_BONX01000049.1	['PRK01490']	WP_203861296.1	GCA_016862935	4852	6198	-	Bacteria	Terrabacteria group	Actinobacteria	Actinomycetia	Micromonosporales	Micromonosporaceae	Plantactinospora	448
Prubr_RS04255	NZ_AP023359.1	['PRK01490']	WP_212821861.1	GCA_018324255	966986	968326	-	Bacteria	Terrabacteria group	Actinobacteria	Actinomycetia	Micromonosporales	Micromonosporaceae	Polymorphospora	446
CLV70_RS34185	NZ_PVZG01000026.1	['PRK01490']	WP_158277892.1	GCA_003002065	5498	6847	-	Bacteria	Terrabacteria group	Actinobacteria	Actinomycetia	Micromonosporales	Micromonosporaceae	Pseudosporangium	449
Rhe02_RS40260	NZ_BONY01000083.1	['PRK01490']	WP_203913769.1	GCA_016862955	5830	7197	-	Bacteria	Terrabacteria group	Actinobacteria	Actinomycetia	Micromonosporales	Micromonosporaceae	Rhizocola	455
Raf01_RS41920	NZ_BONZ01000092.1	['PRK01490']	WP_203923697.1	GCA_016862975	43072	44445	+	Bacteria	Terrabacteria group	Actinobacteria	Actinomycetia	Micromonosporales	Micromonosporaceae	Rugosimonospora	457
STROP_RS17585	NC_009380.1	['PRK01490']	WP_026275487.1	GCA_000016425	4019278	4020624	-	Bacteria	Terrabacteria group	Actinobacteria	Actinomycetia	Micromonosporales	Micromonosporaceae	Salinispora	448
SALPAC2_RS0110685	NZ_KB900388.1	['PRK01490']	WP_018216648.1	GCA_000378825	2321664	2323010	-	Bacteria	Terrabacteria group	Actinobacteria	Actinomycetia	Micromonosporales	Micromonosporaceae	Salinispora	448
SALPAC6_RS0103360	NZ_KB900614.1	['PRK01490']	WP_018252032.1	GCA_000379065	712643	713989	-	Bacteria	Terrabacteria group	Actinobacteria	Actinomycetia	Micromonosporales	Micromonosporaceae	Salinispora	448
SALPAC4_RS0103230	NZ_KB911579.1	['PRK01490']	WP_019869147.1	GCA_000383575	756958	758304	-	Bacteria	Terrabacteria group	Actinobacteria	Actinomycetia	Micromonosporales	Micromonosporaceae	Salinispora	448
SALPAC5_RS0103220	NZ_KB913027.1	['PRK01490']	WP_019869147.1	GCA_000384095	734212	735558	-	Bacteria	Terrabacteria group	Actinobacteria	Actinomycetia	Micromonosporales	Micromonosporaceae	Salinispora	448
A39M_RS0112500	NZ_KB913036.1	['PRK01490']	WP_019901016.1	GCA_000384275	2837119	2838465	-	Bacteria	Terrabacteria group	Actinobacteria	Actinomycetia	Micromonosporales	Micromonosporaceae	Salinispora	448
K228_RS0113585	NZ_AXVR01000027.1	['PRK01490']	WP_025618928.1	GCA_000484695	5018	6364	-	Bacteria	Terrabacteria group	Actinobacteria	Actinomycetia	Micromonosporales	Micromonosporaceae	Salinispora	448
B116_RS0113870	NZ_AZWQ01000025.1	['PRK01490']	WP_018724078.1	GCA_000514815	4882	6228	-	Bacteria	Terrabacteria group	Actinobacteria	Actinomycetia	Micromonosporales	Micromonosporaceae	Salinispora	448
Sya03_RS26600	NZ_BOOY01000036.1	['PRK01490']	WP_203941126.1	GCA_016863475	346290	347636	+	Bacteria	Terrabacteria group	Actinobacteria	Actinomycetia	Micromonosporales	Micromonosporaceae	Spirilliplanes	448
ENC19_RS12725	NZ_SAIY01000004.1	['PRK01490']	WP_235944791.1	GCA_010560025	4644	5969	-	Bacteria	Terrabacteria group	Actinobacteria	Actinomycetia	Micromonosporales	Micromonosporaceae	Verrucosispora	441
IEY61_RS18450	NZ_BMNB01000016.1	['PRK01490']	WP_189045978.1	GCA_014646235	155292	156638	+	Bacteria	Terrabacteria group	Actinobacteria	Actinomycetia	Micromonosporales	Micromonosporaceae	Verrucosispora	448
Val02_RS44635	NZ_BOPF01000063.1	['PRK01490']	WP_203905448.1	GCA_016863615	6239	7582	-	Bacteria	Terrabacteria group	Actinobacteria	Actinomycetia	Micromonosporales	Micromonosporaceae	Virgisporangium	447
Vau01_RS61550	NZ_BOPG01000131.1	['PRK01490']	WP_204014400.1	GCA_016863635	19936	21306	+	Bacteria	Terrabacteria group	Actinobacteria	Actinomycetia	Micromonosporales	Micromonosporaceae	Virgisporangium	456
Voc01_RS49625	NZ_BOPH01000147.1	['PRK01490']	WP_203934792.1	GCA_016863655	22700	24070	+	Bacteria	Terrabacteria group	Actinobacteria	Actinomycetia	Micromonosporales	Micromonosporaceae	Virgisporangium	456
CLV35_RS11450	NZ_RBWV01000012.1	['PRK01490', 'NF033827']	WP_121193631.1	GCA_003634695	115814	117292	+	Bacteria	Terrabacteria group	Actinobacteria	Actinomycetia	Motilibacterales	Motilibacteraceae	Motilibacter	492
EV189_RS07785	NZ_SGXD01000002.1	['PRK01490', 'NF033827']	WP_130492356.1	GCA_004216915	487471	488928	-	Bacteria	Terrabacteria group	Actinobacteria	Actinomycetia	Motilibacterales	Motilibacteraceae	Motilibacter	485
D5H78_RS07705	NZ_QZEZ01000002.1	['PRK01490']	WP_119949806.1	GCA_003594885	532517	533971	-	Bacteria	Terrabacteria group	Actinobacteria	Actinomycetia	Motilibacterales	Vallicoccaceae	Vallicoccus	484
NAMU_RS09250	NC_013235.1	['PRK01490']	WP_015747141.1	GCA_000024365	2035073	2036614	+	Bacteria	Terrabacteria group	Actinobacteria	Actinomycetia	Nakamurellales	Nakamurellaceae	Nakamurella	513
K340_RS0101580	NZ_AUFT01000001.1	['PRK01490']	WP_029135415.1	GCA_000426645	304379	305881	-	Bacteria	Terrabacteria group	Actinobacteria	Actinomycetia	Nakamurellales	Nakamurellaceae	Nakamurella	500
DB033_RS02630	NZ_QCXS01000002.1	['PRK01490']	WP_111765329.1	GCA_003260015	537389	538879	+	Bacteria	Terrabacteria group	Actinobacteria	Actinomycetia	Nakamurellales	Nakamurellaceae	Nakamurella	496
EH165_RS09185	NZ_CP034170.1	['PRK01490']	WP_124799193.1	GCA_003860405	2098361	2099779	-	Bacteria	Terrabacteria group	Actinobacteria	Actinomycetia	Nakamurellales	Nakamurellaceae	Nakamurella	472
FDO65_RS06115	NZ_SZZH01000001.1	['PRK01490']	WP_137448502.1	GCA_005298075	1360416	1361849	-	Bacteria	Terrabacteria group	Actinobacteria	Actinomycetia	Nakamurellales	Nakamurellaceae	Nakamurella	477
HKD39_RS15800	NZ_JABEND010000010.1	['PRK01490']	WP_246232929.1	GCA_013002705	104552	106087	+	Bacteria	Terrabacteria group	Actinobacteria	Actinomycetia	Nakamurellales	Nakamurellaceae	Nakamurella	511
IEY37_RS14070	NZ_BMNA01000005.1	['PRK01490']	WP_188942584.1	GCA_014646215	90886	92364	-	Bacteria	Terrabacteria group	Actinobacteria	Actinomycetia	Nakamurellales	Nakamurellaceae	Nakamurella	492
JL106_RS07615	NZ_JAERWK010000010.1	['PRK01490']	WP_236007135.1	GCA_016918035	14521	16062	-	Bacteria	Terrabacteria group	Actinobacteria	Actinomycetia	Nakamurellales	Nakamurellaceae	Nakamurella	513
JL107_RS00050	NZ_JAERWL010000001.1	['PRK01490']	WP_240188252.1	GCA_016918095	9611	11173	+	Bacteria	Terrabacteria group	Actinobacteria	Actinomycetia	Nakamurellales	Nakamurellaceae	Nakamurella	520
BLS97_RS21975	NZ_LT629710.1	['PRK01490']	WP_090480628.1	GCA_900104535	4884749	4886185	-	Bacteria	Terrabacteria group	Actinobacteria	Actinomycetia	Nakamurellales	Nakamurellaceae	Nakamurella	478
B141_RS0133825	NZ_KB892805.1	['PRK01490']	WP_020579620.1	GCA_000373925	2927	4366	-	Bacteria	Terrabacteria group	Actinobacteria	Actinomycetia	Propionibacteriales	Actinopolymorphaceae	Actinopolymorpha	479
F4554_RS09215	NZ_JACBZH010000001.1	['PRK01490']	WP_202889771.1	GCA_013407855	2050293	2051714	+	Bacteria	Terrabacteria group	Actinobacteria	Actinomycetia	Propionibacteriales	Actinopolymorphaceae	Actinopolymorpha	473
FHR37_RS04720	NZ_JACBZA010000001.1	['PRK01490']	WP_238344959.1	GCA_013408535	1037112	1038533	+	Bacteria	Terrabacteria group	Actinobacteria	Actinomycetia	Propionibacteriales	Actinopolymorphaceae	Actinopolymorpha	473
HEB94_RS40050	NZ_JADBEM010000001.1	['PRK01490']	WP_202897753.1	GCA_014873875	8637867	8639276	-	Bacteria	Terrabacteria group	Actinobacteria	Actinomycetia	Propionibacteriales	Actinopolymorphaceae	Actinopolymorpha	469
BLU27_RS26465	NZ_LT629732.1	['PRK01490']	WP_157728816.1	GCA_900104745	5917059	5918501	-	Bacteria	Terrabacteria group	Actinobacteria	Actinomycetia	Propionibacteriales	Actinopolymorphaceae	Actinopolymorpha	480
KFLA_RS11275	NC_013729.1	['PRK01490']	WP_012919914.1	GCA_000024345	2369395	2370792	+	Bacteria	Terrabacteria group	Actinobacteria	Actinomycetia	Propionibacteriales	Kribbellaceae	Kribbella	465
A3ES_RS0134635	NZ_AQUZ01000048.1	['PRK01490']	WP_020391440.1	GCA_000372465	14874	16259	-	Bacteria	Terrabacteria group	Actinobacteria	Actinomycetia	Propionibacteriales	Kribbellaceae	Kribbella	461
DIZ26_RS25670	NZ_QFXK01000034.1	['PRK01490']	WP_112245897.1	GCA_003261635	232143	233531	-	Bacteria	Terrabacteria group	Actinobacteria	Actinomycetia	Propionibacteriales	Kribbellaceae	Kribbella	462
E0H58_RS01245	NZ_SJJY01000001.1	['PRK01490']	WP_131459347.1	GCA_004331335	261468	262862	-	Bacteria	Terrabacteria group	Actinobacteria	Actinomycetia	Propionibacteriales	Kribbellaceae	Kribbella	464
E0H45_RS29690	NZ_SJJZ01000003.1	['PRK01490']	WP_131343335.1	GCA_004331345	1444481	1445872	-	Bacteria	Terrabacteria group	Actinobacteria	Actinomycetia	Propionibacteriales	Kribbellaceae	Kribbella	463
E0H50_RS19265	NZ_SJKA01000006.1	['PRK01490']	WP_131290272.1	GCA_004331435	298383	299783	+	Bacteria	Terrabacteria group	Actinobacteria	Actinomycetia	Propionibacteriales	Kribbellaceae	Kribbella	466
E0H73_RS00040	NZ_SJKB01000001.1	['PRK01490']	WP_131349681.1	GCA_004331465	3691	5094	+	Bacteria	Terrabacteria group	Actinobacteria	Actinomycetia	Propionibacteriales	Kribbellaceae	Kribbella	467
E0H75_RS11575	NZ_SJKD01000002.1	['PRK01490']	WP_131513503.1	GCA_004331485	270152	271555	+	Bacteria	Terrabacteria group	Actinobacteria	Actinomycetia	Propionibacteriales	Kribbellaceae	Kribbella	467
E1261_RS24600	NZ_SMKA01000126.1	['PRK01490']	WP_132410350.1	GCA_004348455	21659	23041	-	Bacteria	Terrabacteria group	Actinobacteria	Actinomycetia	Propionibacteriales	Kribbellaceae	Kribbella	460
E1218_RS24715	NZ_SMKR01000121.1	['PRK01490']	WP_132324118.1	GCA_004348725	3235	4635	+	Bacteria	Terrabacteria group	Actinobacteria	Actinomycetia	Propionibacteriales	Kribbellaceae	Kribbella	466
E1263_RS24125	NZ_SMKX01000076.1	['PRK01490']	WP_132171134.1	GCA_004349055	35965	37350	-	Bacteria	Terrabacteria group	Actinobacteria	Actinomycetia	Propionibacteriales	Kribbellaceae	Kribbella	461
FDA38_RS09365	NZ_SZPZ01000001.1	['PRK01490']	WP_137253619.1	GCA_005233875	1934144	1935544	+	Bacteria	Terrabacteria group	Actinobacteria	Actinomycetia	Propionibacteriales	Kribbellaceae	Kribbella	466
FB475_RS26255	NZ_VFMM01000002.1	['PRK01490']	WP_141859199.1	GCA_006715085	1289198	1290604	+	Bacteria	Terrabacteria group	Actinobacteria	Actinomycetia	Propionibacteriales	Kribbellaceae	Kribbella	468
FB561_RS19320	NZ_VIVK01000001.1	['PRK01490']	WP_145808578.1	GCA_007828865	4072673	4074061	+	Bacteria	Terrabacteria group	Actinobacteria	Actinomycetia	Propionibacteriales	Kribbellaceae	Kribbella	462
BJY22_RS34420	NZ_JAASRO010000001.1	['PRK01490']	WP_238351493.1	GCA_011761605	7205527	7206912	-	Bacteria	Terrabacteria group	Actinobacteria	Actinomycetia	Propionibacteriales	Kribbellaceae	Kribbella	461
HDA39_RS01430	NZ_JACHMY010000001.1	['PRK01490']	WP_202893321.1	GCA_014205135	248714	250093	+	Bacteria	Terrabacteria group	Actinobacteria	Actinomycetia	Propionibacteriales	Kribbellaceae	Kribbella	459
HDA44_RS15080	NZ_JACHNF010000001.1	['PRK01490']	WP_202888236.1	GCA_014205295	3363935	3365311	-	Bacteria	Terrabacteria group	Actinobacteria	Actinomycetia	Propionibacteriales	Kribbellaceae	Kribbella	458
HNR71_RS17680	NZ_JACHKF010000001.1	['PRK01490']	WP_238354693.1	GCA_014207795	3702938	3704353	+	Bacteria	Terrabacteria group	Actinobacteria	Actinomycetia	Propionibacteriales	Kribbellaceae	Kribbella	471
F1D05_RS31415	NZ_CP043661.1	['PRK01490']	WP_185443998.1	GCA_014217565	6599645	6601036	+	Bacteria	Terrabacteria group	Actinobacteria	Actinomycetia	Propionibacteriales	Kribbellaceae	Kribbella	463
JOF29_RS36260	NZ_JAGINT010000002.1	['PRK01490']	WP_245360944.1	GCA_017876295	3150914	3152281	+	Bacteria	Terrabacteria group	Actinobacteria	Actinomycetia	Propionibacteriales	Kribbellaceae	Kribbella	455
HMPREF0063_RS08870	NZ_CM001024.1	['PRK01490']	WP_007078331.1	GCA_000160775	1743753	1745123	-	Bacteria	Terrabacteria group	Actinobacteria	Actinomycetia	Propionibacteriales	Nocardioidaceae	Aeromicrobium	456
HGAM_RS19400	NZ_HE978638.1	['PRK01490']	WP_019146041.1	GCA_000312105	155019	156380	+	Bacteria	Terrabacteria group	Actinobacteria	Actinomycetia	Propionibacteriales	Nocardioidaceae	Aeromicrobium	453
Aeryth_RS12235	NZ_CP011502.1	['PRK01490']	WP_067859082.1	GCA_001509405	2593487	2594860	-	Bacteria	Terrabacteria group	Actinobacteria	Actinomycetia	Propionibacteriales	Nocardioidaceae	Aeromicrobium	457
C3E78_RS05335	NZ_CP026952.1	['PRK01490']	WP_108577326.1	GCA_003065605	1101717	1103090	+	Bacteria	Terrabacteria group	Actinobacteria	Actinomycetia	Propionibacteriales	Nocardioidaceae	Aeromicrobium	457
DX116_RS16665	NZ_QUBR01000002.1	['PRK01490']	WP_119705318.1	GCA_003586285	1262797	1264176	-	Bacteria	Terrabacteria group	Actinobacteria	Actinomycetia	Propionibacteriales	Nocardioidaceae	Aeromicrobium	459
D9V41_RS12665	NZ_RDBF01000010.1	['PRK01490']	WP_121794942.1	GCA_003674095	47964	49343	+	Bacteria	Terrabacteria group	Actinobacteria	Actinomycetia	Propionibacteriales	Nocardioidaceae	Aeromicrobium	459
EHW97_RS07060	NZ_RQJX01000007.1	['PRK01490']	WP_124236459.1	GCA_003850045	85043	86407	+	Bacteria	Terrabacteria group	Actinobacteria	Actinomycetia	Propionibacteriales	Nocardioidaceae	Aeromicrobium	454
ESP70_RS04630	NZ_SDPQ02000001.1	['PRK01490']	WP_149688142.1	GCA_004134905	939992	941359	-	Bacteria	Terrabacteria group	Actinobacteria	Actinomycetia	Propionibacteriales	Nocardioidaceae	Aeromicrobium	455
FNM00_RS08050	NZ_VLNT01000005.1	['PRK01490']	WP_143912935.1	GCA_007421815	37126	38496	-	Bacteria	Terrabacteria group	Actinobacteria	Actinomycetia	Propionibacteriales	Nocardioidaceae	Aeromicrobium	456
AFL01nite_RS09435	NZ_BJZQ01000008.1	['PRK01490']	WP_186813885.1	GCA_007992115	55880	57265	+	Bacteria	Terrabacteria group	Actinobacteria	Actinomycetia	Propionibacteriales	Nocardioidaceae	Aeromicrobium	461
FHP06_RS04050	NZ_VDUX01000002.1	['PRK01490']	WP_187271770.1	GCA_008039565	110243	111631	-	Bacteria	Terrabacteria group	Actinobacteria	Actinomycetia	Propionibacteriales	Nocardioidaceae	Aeromicrobium	462
GEV26_RS05145	NZ_CP045737.1	['PRK01490']	WP_153652067.1	GCA_009649075	1006832	1008214	+	Bacteria	Terrabacteria group	Actinobacteria	Actinomycetia	Propionibacteriales	Nocardioidaceae	Aeromicrobium	460
BJ975_RS02255	NZ_JACBZN010000001.1	['PRK01490']	WP_233456604.1	GCA_013408555	441621	442949	+	Bacteria	Terrabacteria group	Actinobacteria	Actinomycetia	Propionibacteriales	Nocardioidaceae	Aeromicrobium	442
H1W00_RS06950	NZ_JACEOG010000001.1	['PRK01490']	WP_241733060.1	GCA_013868155	1445102	1446439	+	Bacteria	Terrabacteria group	Actinobacteria	Actinomycetia	Propionibacteriales	Nocardioidaceae	Aeromicrobium	445
JOF40_RS19185	NZ_JAGIOG010000001.1	['PRK01490']	WP_245343862.1	GCA_017876595	3857060	3858415	-	Bacteria	Terrabacteria group	Actinobacteria	Actinomycetia	Propionibacteriales	Nocardioidaceae	Aeromicrobium	451
B5D60_RS03600	NZ_LT796768.1	['PRK01490']	WP_078698883.1	GCA_900167475	742486	743865	-	Bacteria	Terrabacteria group	Actinobacteria	Actinomycetia	Propionibacteriales	Nocardioidaceae	Aeromicrobium	459
BLT72_RS15540	NZ_LT629749.1	['PRK01490']	WP_091413958.1	GCA_900105065	3299269	3300717	-	Bacteria	Terrabacteria group	Actinobacteria	Actinomycetia	Propionibacteriales	Nocardioidaceae	Friedmanniella	482
IG63_RS0115465	NZ_JOJN01000008.1	['PRK01490']	WP_030485255.1	GCA_000720335	68762	70237	+	Bacteria	Terrabacteria group	Actinobacteria	Actinomycetia	Propionibacteriales	Nocardioidaceae	Marmoricola	491
D9V37_RS07280	NZ_RDBE01000006.1	['PRK01490']	WP_121805475.1	GCA_003674065	284868	286295	-	Bacteria	Terrabacteria group	Actinobacteria	Actinomycetia	Propionibacteriales	Nocardioidaceae	Marmoricola	475
EFL26_RS12365	NZ_RJSF01000040.1	['PRK01490']	WP_123223169.1	GCA_003725535	303317	304720	+	Bacteria	Terrabacteria group	Actinobacteria	Actinomycetia	Propionibacteriales	Nocardioidaceae	Marmoricola	467
EFK50_RS16030	NZ_RJSE01000007.1	['PRK01490']	WP_123228495.1	GCA_003725695	1558184	1559593	+	Bacteria	Terrabacteria group	Actinobacteria	Actinomycetia	Propionibacteriales	Nocardioidaceae	Marmoricola	469
EFL95_RS06865	NZ_RJSG01000002.1	['PRK01490']	WP_123233287.1	GCA_003725775	634709	636097	+	Bacteria	Terrabacteria group	Actinobacteria	Actinomycetia	Propionibacteriales	Nocardioidaceae	Marmoricola	462
EDD33_RS12570	NZ_RKHO01000001.1	['PRK01490']	WP_170169804.1	GCA_003752505	2630235	2631692	-	Bacteria	Terrabacteria group	Actinobacteria	Actinomycetia	Propionibacteriales	Nocardioidaceae	Marmoricola	485
FIP57_RS14575	NZ_VHIB01000008.1	['PRK01490']	WP_162529820.1	GCA_008087345	61485	62924	-	Bacteria	Terrabacteria group	Actinobacteria	Actinomycetia	Propionibacteriales	Nocardioidaceae	Marmoricola	479
IEX42_RS17475	NZ_BMKQ01000002.1	['PRK01490']	WP_188781360.1	GCA_014644415	178410	179825	+	Bacteria	Terrabacteria group	Actinobacteria	Actinomycetia	Propionibacteriales	Nocardioidaceae	Marmoricola	471
BLU55_RS01685	NZ_LT629757.1	['PRK01490']	WP_157682679.1	GCA_900104965	347699	349123	+	Bacteria	Terrabacteria group	Actinobacteria	Actinomycetia	Propionibacteriales	Nocardioidaceae	Marmoricola	474
MPLG2_RS02620	NZ_LT985188.1	['PRK01490']	WP_105184796.1	GCA_900289045	564147	565538	+	Bacteria	Terrabacteria group	Actinobacteria	Actinomycetia	Propionibacteriales	Nocardioidaceae	Micropruina	463
CLV56_RS03035	NZ_PGEZ01000001.1	['PRK01490']	WP_039348591.1	GCA_002797495	642347	643705	-	Bacteria	Terrabacteria group	Actinobacteria	Actinomycetia	Propionibacteriales	Nocardioidaceae	Mumia	452
FE697_RS09345	NZ_VDFQ02000002.1	['PRK01490']	WP_149769280.1	GCA_006151975	670216	671595	-	Bacteria	Terrabacteria group	Actinobacteria	Actinomycetia	Propionibacteriales	Nocardioidaceae	Mumia	459
GH747_RS09345	NZ_WJYO01000002.1	['PRK01490']	WP_149769280.1	GCA_010994095	670216	671595	-	Bacteria	Terrabacteria group	Actinobacteria	Actinomycetia	Propionibacteriales	Nocardioidaceae	Mumia	459
G514_RS0115585	NZ_KE383923.1	['PRK01490']	WP_028652514.1	GCA_000422805	187155	188576	-	Bacteria	Terrabacteria group	Actinobacteria	Actinomycetia	Propionibacteriales	Nocardioidaceae	Nocardioides	473
G515_RS0103645	NZ_AUGU01000013.1	['PRK01490']	WP_028659053.1	GCA_000422825	637275	638699	-	Bacteria	Terrabacteria group	Actinobacteria	Actinomycetia	Propionibacteriales	Nocardioidaceae	Nocardioides	474
K329_RS24740	NZ_AUFN01000010.1	['PRK01490']	WP_043642034.1	GCA_000426525	958035	959510	-	Bacteria	Terrabacteria group	Actinobacteria	Actinomycetia	Propionibacteriales	Nocardioidaceae	Nocardioides	491
NJ4_RS10880	NZ_BCRJ01000044.1	['PRK01490']	WP_067434351.1	GCA_001552535	24549	25943	+	Bacteria	Terrabacteria group	Actinobacteria	Actinomycetia	Propionibacteriales	Nocardioidaceae	Nocardioides	464
I601_RS07940	NZ_CP015079.1	['pfam00254', 'COG0544']	WP_068108010.1	GCA_001653335	1678691	1679629	+	Bacteria	Terrabacteria group	Actinobacteria	Actinomycetia	Propionibacteriales	Nocardioidaceae	Nocardioides	312
I601_RS11755	NZ_CP015079.1	['PRK01490']	WP_068109805.1	GCA_001653335	2476574	2478013	+	Bacteria	Terrabacteria group	Actinobacteria	Actinomycetia	Propionibacteriales	Nocardioidaceae	Nocardioides	479
DAE25_RS12865	NZ_PZYY01000005.1	['cd00592', 'PRK01490']	WP_107766586.1	GCA_003047265	267585	268355	+	Bacteria	Terrabacteria group	Actinobacteria	Actinomycetia	Propionibacteriales	Nocardioidaceae	Nocardioides	256
DAE25_RS19965	NZ_PZYY01000011.1	['PRK01490']	WP_107767877.1	GCA_003047265	56527	57942	-	Bacteria	Terrabacteria group	Actinobacteria	Actinomycetia	Propionibacteriales	Nocardioidaceae	Nocardioides	471
C9J87_RS05880	NZ_PZYX01000002.1	['PRK01490']	WP_107704951.1	GCA_003047285	521699	523084	-	Bacteria	Terrabacteria group	Actinobacteria	Actinomycetia	Propionibacteriales	Nocardioidaceae	Nocardioides	461
DAI17_RS03835	NZ_PZYZ01000001.1	['PRK01490']	WP_107771519.1	GCA_003047295	787511	788917	+	Bacteria	Terrabacteria group	Actinobacteria	Actinomycetia	Propionibacteriales	Nocardioidaceae	Nocardioides	468
C7S10_RS11155	NZ_PYXZ01000004.1	['PRK01490']	WP_108344516.1	GCA_003057875	163863	165248	-	Bacteria	Terrabacteria group	Actinobacteria	Actinomycetia	Propionibacteriales	Nocardioidaceae	Nocardioides	461
DDE18_RS17745	NZ_QDGZ01000008.1	['PRK01490']	WP_165821220.1	GCA_003076135	17900	19291	+	Bacteria	Terrabacteria group	Actinobacteria	Actinomycetia	Propionibacteriales	Nocardioidaceae	Nocardioides	463
DDV73_RS06990	NZ_QEOO01000015.1	['PRK01490']	WP_161962308.1	GCA_003121585	62248	63645	-	Bacteria	Terrabacteria group	Actinobacteria	Actinomycetia	Propionibacteriales	Nocardioidaceae	Nocardioides	465
DJ010_RS02640	NZ_QGDD01000001.1	['PRK01490']	WP_158282902.1	GCA_003160695	583116	584552	-	Bacteria	Terrabacteria group	Actinobacteria	Actinomycetia	Propionibacteriales	Nocardioidaceae	Nocardioides	478
DNK54_RS06290	NZ_QHKZ01000002.1	['PRK01490']	WP_110206103.1	GCA_003194585	342673	344061	-	Bacteria	Terrabacteria group	Actinobacteria	Actinomycetia	Propionibacteriales	Nocardioidaceae	Nocardioides	462
DNK52_RS02135	NZ_QHKY01000001.1	['PRK01490']	WP_110239067.1	GCA_003194605	457986	459359	-	Bacteria	Terrabacteria group	Actinobacteria	Actinomycetia	Propionibacteriales	Nocardioidaceae	Nocardioides	457
DNK53_RS08320	NZ_QHKX01000002.1	['PRK01490']	WP_110181827.1	GCA_003194625	489118	490524	-	Bacteria	Terrabacteria group	Actinobacteria	Actinomycetia	Propionibacteriales	Nocardioidaceae	Nocardioides	468
DWA56_RS06310	NZ_QPFD01000003.1	['PRK01490']	WP_114422822.1	GCA_003333285	522465	523898	-	Bacteria	Terrabacteria group	Actinobacteria	Actinomycetia	Propionibacteriales	Nocardioidaceae	Nocardioides	477
D0Z08_RS02670	NZ_QXGH01000009.1	['PRK01490']	WP_118922753.1	GCA_003515065	365484	366884	-	Bacteria	Terrabacteria group	Actinobacteria	Actinomycetia	Propionibacteriales	Nocardioidaceae	Nocardioides	466
D4739_RS01735	NZ_QYRP01000002.1	['PRK01490']	WP_182920264.1	GCA_003600895	347176	348558	-	Bacteria	Terrabacteria group	Actinobacteria	Actinomycetia	Propionibacteriales	Nocardioidaceae	Nocardioides	460
D6B71_RS03200	NZ_QZVR01000002.1	['PRK01490']	WP_121251997.1	GCA_003660455	24827	26224	+	Bacteria	Terrabacteria group	Actinobacteria	Actinomycetia	Propionibacteriales	Nocardioidaceae	Nocardioides	465
KCTC_RS11645	NZ_AP019307.1	['PRK01490']	WP_125569423.1	GCA_003945325	2377490	2378851	+	Bacteria	Terrabacteria group	Actinobacteria	Actinomycetia	Propionibacteriales	Nocardioidaceae	Nocardioides	453
ERB11_RS07875	NZ_SAYL01000003.1	['PRK01490']	WP_128221347.1	GCA_004023645	462686	464059	-	Bacteria	Terrabacteria group	Actinobacteria	Actinomycetia	Propionibacteriales	Nocardioidaceae	Nocardioides	457
EUA07_RS20385	NZ_SDWU01000032.1	['PRK01490']	WP_129457025.1	GCA_004137235	7490	8902	-	Bacteria	Terrabacteria group	Actinobacteria	Actinomycetia	Propionibacteriales	Nocardioidaceae	Nocardioides	470
EUA06_RS00395	NZ_SDWS01000001.1	['PRK01490']	WP_129473039.1	GCA_004137245	74641	76041	+	Bacteria	Terrabacteria group	Actinobacteria	Actinomycetia	Propionibacteriales	Nocardioidaceae	Nocardioides	466
EUA93_RS13315	NZ_SDWT01000001.1	['PRK01490']	WP_129400571.1	GCA_004137255	2775149	2776558	+	Bacteria	Terrabacteria group	Actinobacteria	Actinomycetia	Propionibacteriales	Nocardioidaceae	Nocardioides	469
EUA94_RS04700	NZ_SDWV01000004.1	['PRK01490']	WP_165356800.1	GCA_004137345	11522	12937	-	Bacteria	Terrabacteria group	Actinobacteria	Actinomycetia	Propionibacteriales	Nocardioidaceae	Nocardioides	471
ETU37_RS09115	NZ_SDPU01000020.1	['PRK01490']	WP_165372464.1	GCA_004168035	505131	506543	+	Bacteria	Terrabacteria group	Actinobacteria	Actinomycetia	Propionibacteriales	Nocardioidaceae	Nocardioides	470
EPD65_RS05675	NZ_SJZJ01000006.1	['PRK01490']	WP_131582193.1	GCA_004337475	108457	109827	+	Bacteria	Terrabacteria group	Actinobacteria	Actinomycetia	Propionibacteriales	Nocardioidaceae	Nocardioides	456
EKO23_RS00700	NZ_SDKM01000001.1	['PRK01490']	WP_134713045.1	GCA_004519545	147249	148658	-	Bacteria	Terrabacteria group	Actinobacteria	Actinomycetia	Propionibacteriales	Nocardioidaceae	Nocardioides	469
EXE57_RS17780	NZ_CP038267.1	['PRK01490']	WP_135079832.1	GCA_004564375	3658927	3660345	+	Bacteria	Terrabacteria group	Actinobacteria	Actinomycetia	Propionibacteriales	Nocardioidaceae	Nocardioides	472
EXE58_RS01750	NZ_CP038436.1	['PRK01490']	WP_135266293.1	GCA_004683965	363550	364923	-	Bacteria	Terrabacteria group	Actinobacteria	Actinomycetia	Propionibacteriales	Nocardioidaceae	Nocardioides	457
EXE59_RS22720	NZ_SRRO01000001.1	['PRK01490']	WP_168218645.1	GCA_004785795	4842166	4843563	-	Bacteria	Terrabacteria group	Actinobacteria	Actinomycetia	Propionibacteriales	Nocardioidaceae	Nocardioides	465
E9934_RS05520	NZ_STGW01000002.1	['PRK01490']	WP_136561849.1	GCA_004912195	369320	370723	-	Bacteria	Terrabacteria group	Actinobacteria	Actinomycetia	Propionibacteriales	Nocardioidaceae	Nocardioides	467
FC770_RS11385	NZ_SZPY01000003.1	['PRK01490']	WP_137066265.1	GCA_005217835	186121	187500	+	Bacteria	Terrabacteria group	Actinobacteria	Actinomycetia	Propionibacteriales	Nocardioidaceae	Nocardioides	459
FEE57_RS04285	NZ_SZVU01000002.1	['PRK01490']	WP_137292571.1	GCA_005250675	347116	348552	+	Bacteria	Terrabacteria group	Actinobacteria	Actinomycetia	Propionibacteriales	Nocardioidaceae	Nocardioides	478
FHP29_RS10735	NZ_VDMP01000023.1	['PRK01490']	WP_139622857.1	GCA_006335005	209957	211345	+	Bacteria	Terrabacteria group	Actinobacteria	Actinomycetia	Propionibacteriales	Nocardioidaceae	Nocardioides	462
FJQ57_RS03690	NZ_VDMR01000001.1	['PRK01490']	WP_139977852.1	GCA_006346315	740734	742203	+	Bacteria	Terrabacteria group	Actinobacteria	Actinomycetia	Propionibacteriales	Nocardioidaceae	Nocardioides	489
FJQ56_RS15250	NZ_VDMS01000002.1	['PRK01490']	WP_140010390.1	GCA_006346395	704068	705504	-	Bacteria	Terrabacteria group	Actinobacteria	Actinomycetia	Propionibacteriales	Nocardioidaceae	Nocardioides	478
FIV44_RS23185	NZ_CP041146.1	['PRK01490']	WP_141006507.1	GCA_006494775	4797329	4798714	+	Bacteria	Terrabacteria group	Actinobacteria	Actinomycetia	Propionibacteriales	Nocardioidaceae	Nocardioides	461
FIV43_RS01460	NZ_CP041091.1	['PRK01490']	WP_141012692.1	GCA_006494815	313544	314962	+	Bacteria	Terrabacteria group	Actinobacteria	Actinomycetia	Propionibacteriales	Nocardioidaceae	Nocardioides	472
FB381_RS17425	NZ_VFOV01000001.1	['PRK01490']	WP_170225205.1	GCA_006716315	3644374	3645771	-	Bacteria	Terrabacteria group	Actinobacteria	Actinomycetia	Propionibacteriales	Nocardioidaceae	Nocardioides	465
NPS01_RS19490	NZ_BKAF01000039.1	['PRK01490']	WP_170259298.1	GCA_007992415	28136	29575	-	Bacteria	Terrabacteria group	Actinobacteria	Actinomycetia	Propionibacteriales	Nocardioidaceae	Nocardioides	479
FZC61_RS19870	NZ_VIYJ01000011.1	['PRK01490']	WP_148615906.1	GCA_008087085	193649	195067	+	Bacteria	Terrabacteria group	Actinobacteria	Actinomycetia	Propionibacteriales	Nocardioidaceae	Nocardioides	472
F0U44_RS02050	NZ_VUJV01000001.1	['PRK01490']	WP_149726588.1	GCA_008373755	450755	452149	-	Bacteria	Terrabacteria group	Actinobacteria	Actinomycetia	Propionibacteriales	Nocardioidaceae	Nocardioides	464
F0U47_RS06600	NZ_VUJW01000003.1	['PRK01490']	WP_149749543.1	GCA_008373765	90908	92293	-	Bacteria	Terrabacteria group	Actinobacteria	Actinomycetia	Propionibacteriales	Nocardioidaceae	Nocardioides	461
E3N83_RS00840	NZ_CP044344.1	['PRK01490']	WP_151081542.1	GCA_008761635	139911	141320	+	Bacteria	Terrabacteria group	Actinobacteria	Actinomycetia	Propionibacteriales	Nocardioidaceae	Nocardioides	469
GRQ65_RS08255	NZ_WUEK01000004.1	['PRK01490']	WP_202387841.1	GCA_009823805	253825	255228	+	Bacteria	Terrabacteria group	Actinobacteria	Actinomycetia	Propionibacteriales	Nocardioidaceae	Nocardioides	467
G3T38_RS18890	NZ_JAAGXA010000018.1	['PRK01490']	WP_241729070.1	GCA_010686755	9622	11028	+	Bacteria	Terrabacteria group	Actinobacteria	Actinomycetia	Propionibacteriales	Nocardioidaceae	Nocardioides	468
G7071_RS18330	NZ_CP049866.1	['PRK01490']	WP_166320790.1	GCA_011300215	3734221	3735624	-	Bacteria	Terrabacteria group	Actinobacteria	Actinomycetia	Propionibacteriales	Nocardioidaceae	Nocardioides	467
BKA05_RS12245	NZ_JACBZI010000001.1	['PRK01490']	WP_218842909.1	GCA_013408145	2589530	2590915	-	Bacteria	Terrabacteria group	Actinobacteria	Actinomycetia	Propionibacteriales	Nocardioidaceae	Nocardioides	461
BJ988_RS03940	NZ_JACBZR010000001.1	['PRK01490']	WP_218861273.1	GCA_013408335	839302	840744	+	Bacteria	Terrabacteria group	Actinobacteria	Actinomycetia	Propionibacteriales	Nocardioidaceae	Nocardioides	480
BJ980_RS06100	NZ_JACCAA010000001.1	['PRK01490']	WP_246280145.1	GCA_013408415	1243040	1244452	-	Bacteria	Terrabacteria group	Actinobacteria	Actinomycetia	Propionibacteriales	Nocardioidaceae	Nocardioides	470
BJ989_RS14225	NZ_JACCAC010000001.1	['PRK01490']	WP_218848832.1	GCA_013409425	3047478	3048905	-	Bacteria	Terrabacteria group	Actinobacteria	Actinomycetia	Propionibacteriales	Nocardioidaceae	Nocardioides	475
BJ958_RS26815	NZ_JACCBF010000001.1	['PRK01490']	WP_246319974.1	GCA_013409625	5598695	5600071	+	Bacteria	Terrabacteria group	Actinobacteria	Actinomycetia	Propionibacteriales	Nocardioidaceae	Nocardioides	458
BJZ21_RS13335	NZ_JACCBG010000001.1	['PRK01490']	WP_246298500.1	GCA_013409645	2811558	2812994	-	Bacteria	Terrabacteria group	Actinobacteria	Actinomycetia	Propionibacteriales	Nocardioidaceae	Nocardioides	478
BKA08_RS12185	NZ_JACCBE010000001.1	['PRK01490']	WP_218876324.1	GCA_013409965	2560780	2562231	+	Bacteria	Terrabacteria group	Actinobacteria	Actinomycetia	Propionibacteriales	Nocardioidaceae	Nocardioides	483
HNR19_RS16035	NZ_JACCFP010000001.1	['PRK01490']	WP_246304897.1	GCA_013410655	3291246	3292652	-	Bacteria	Terrabacteria group	Actinobacteria	Actinomycetia	Propionibacteriales	Nocardioidaceae	Nocardioides	468
H4O22_RS05550	NZ_CP059903.1	['PRK01490']	WP_182526041.1	GCA_014127485	1140368	1141774	+	Bacteria	Terrabacteria group	Actinobacteria	Actinomycetia	Propionibacteriales	Nocardioidaceae	Nocardioides	468
FB382_RS12945	NZ_JACGXA010000001.1	['PRK01490']	WP_220481341.1	GCA_014138045	2700828	2702255	-	Bacteria	Terrabacteria group	Actinobacteria	Actinomycetia	Propionibacteriales	Nocardioidaceae	Nocardioides	475
H0488_RS19975	NZ_JACEHF010000178.1	['PRK01490']	WP_246372562.1	GCA_014180685	6766	8169	+	Bacteria	Terrabacteria group	Actinobacteria	Actinomycetia	Propionibacteriales	Nocardioidaceae	Nocardioides	467
H0487_RS01520	NZ_JACEFC010000004.1	['PRK01490']	WP_220792984.1	GCA_014180715	33785	35212	-	Bacteria	Terrabacteria group	Actinobacteria	Actinomycetia	Propionibacteriales	Nocardioidaceae	Nocardioides	475
FHU40_RS03100	NZ_JACHWR010000001.1	['PRK01490']	WP_246390158.1	GCA_014191495	628426	629811	-	Bacteria	Terrabacteria group	Actinobacteria	Actinomycetia	Propionibacteriales	Nocardioidaceae	Nocardioides	461
H5V45_RS05295	NZ_JACKXE010000001.1	['PRK01490']	WP_246416089.1	GCA_014212315	1119003	1120370	-	Bacteria	Terrabacteria group	Actinobacteria	Actinomycetia	Propionibacteriales	Nocardioidaceae	Nocardioides	455
H9L09_RS02805	NZ_CP060713.1	['PRK01490', 'PHA03169']	WP_187579248.1	GCA_014395785	603457	604923	-	Bacteria	Terrabacteria group	Actinobacteria	Actinomycetia	Propionibacteriales	Nocardioidaceae	Nocardioides	488
IEV66_RS07225	NZ_BMCK01000002.1	['PRK01490']	WP_158630614.1	GCA_014635145	285591	286958	+	Bacteria	Terrabacteria group	Actinobacteria	Actinomycetia	Propionibacteriales	Nocardioidaceae	Nocardioides	455
IEX76_RS04900	NZ_BMMR01000001.1	['PRK01490']	WP_186347161.1	GCA_014646035	1023236	1024639	-	Bacteria	Terrabacteria group	Actinobacteria	Actinomycetia	Propionibacteriales	Nocardioidaceae	Nocardioides	467
IEX47_RS06985	NZ_BMNI01000002.1	['PRK01490']	WP_188783262.1	GCA_014646375	425871	427259	-	Bacteria	Terrabacteria group	Actinobacteria	Actinomycetia	Propionibacteriales	Nocardioidaceae	Nocardioides	462
IEY84_RS14820	NZ_BMQT01000006.1	['PRK01490']	WP_183546834.1	GCA_014648255	311286	312689	-	Bacteria	Terrabacteria group	Actinobacteria	Actinomycetia	Propionibacteriales	Nocardioidaceae	Nocardioides	467
IEY81_RS21195	NZ_BMRK01000024.1	['PRK01490']	WP_189120482.1	GCA_014648595	7788	9185	+	Bacteria	Terrabacteria group	Actinobacteria	Actinomycetia	Propionibacteriales	Nocardioidaceae	Nocardioides	465
IE200_RS15945	NZ_BNAD01000011.1	['PRK01490']	WP_191280467.1	GCA_014653115	59642	61054	+	Bacteria	Terrabacteria group	Actinobacteria	Actinomycetia	Propionibacteriales	Nocardioidaceae	Nocardioides	470
IEZ25_RS00515	NZ_JACXYY010000001.1	['PRK01490']	WP_224748309.1	GCA_014779665	85390	86778	+	Bacteria	Terrabacteria group	Actinobacteria	Actinomycetia	Propionibacteriales	Nocardioidaceae	Nocardioides	462
IE331_RS04680	NZ_JACYXZ010000001.1	['PRK01490']	WP_225579554.1	GCA_014842875	943932	945332	+	Bacteria	Terrabacteria group	Actinobacteria	Actinomycetia	Propionibacteriales	Nocardioidaceae	Nocardioides	466
IRQ31_RS22710	NZ_JACJGN010000062.1	['PRK01490']	WP_227464892.1	GCA_015024265	3676	5085	+	Bacteria	Terrabacteria group	Actinobacteria	Actinomycetia	Propionibacteriales	Nocardioidaceae	Nocardioides	469
IR170_RS04825	NZ_JADCLL010000001.1	['PRK01490']	WP_227488708.1	GCA_015070375	1061797	1063173	-	Bacteria	Terrabacteria group	Actinobacteria	Actinomycetia	Propionibacteriales	Nocardioidaceae	Nocardioides	458
IEQ44_RS10745	NZ_JADCSA010000009.1	['PRK01490']	WP_227487316.1	GCA_015070385	103465	104808	-	Bacteria	Terrabacteria group	Actinobacteria	Actinomycetia	Propionibacteriales	Nocardioidaceae	Nocardioides	447
ISG29_RS01260	NZ_JADIVZ010000001.1	['PRK01490']	WP_235958478.1	GCA_015319165	264940	266322	+	Bacteria	Terrabacteria group	Actinobacteria	Actinomycetia	Propionibacteriales	Nocardioidaceae	Nocardioides	460
ISU10_RS04740	NZ_JADKPO010000004.1	['PRK01490']	WP_228499523.1	GCA_015352445	162931	164373	-	Bacteria	Terrabacteria group	Actinobacteria	Actinomycetia	Propionibacteriales	Nocardioidaceae	Nocardioides	480
ISU07_RS07620	NZ_JADKPN010000003.1	['PRK01490']	WP_228521513.1	GCA_015352455	36746	38155	+	Bacteria	Terrabacteria group	Actinobacteria	Actinomycetia	Propionibacteriales	Nocardioidaceae	Nocardioides	469
JI751_RS06080	NZ_JAERSG010000002.1	['PRK01490']	WP_236665878.1	GCA_016735675	79194	80555	+	Bacteria	Terrabacteria group	Actinobacteria	Actinomycetia	Propionibacteriales	Nocardioidaceae	Nocardioides	453
JOE61_RS04355	NZ_JAFBBZ010000001.1	['PRK01490']	WP_227491440.1	GCA_016907435	899391	900797	-	Bacteria	Terrabacteria group	Actinobacteria	Actinomycetia	Propionibacteriales	Nocardioidaceae	Nocardioides	468
JOD65_RS09450	NZ_JAFBCA010000001.1	['PRK01490']	WP_224748019.1	GCA_016907475	2022348	2023742	+	Bacteria	Terrabacteria group	Actinobacteria	Actinomycetia	Propionibacteriales	Nocardioidaceae	Nocardioides	464
JOD66_RS21120	NZ_JAFBBY010000001.1	['PRK01490']	WP_239546766.1	GCA_016907515	4388462	4389895	+	Bacteria	Terrabacteria group	Actinobacteria	Actinomycetia	Propionibacteriales	Nocardioidaceae	Nocardioides	477
CFH99_RS18805	NZ_CP022295.1	['PRK01490']	WP_207006535.1	GCA_017309995	3881031	3882443	-	Bacteria	Terrabacteria group	Actinobacteria	Actinomycetia	Propionibacteriales	Nocardioidaceae	Nocardioides	470
ENKNEFLB_RS16790	NZ_CP075371.1	['PRK01490']	WP_214056432.1	GCA_018459925	3488814	3490286	-	Bacteria	Terrabacteria group	Actinobacteria	Actinomycetia	Propionibacteriales	Nocardioidaceae	Nocardioides	490
KU893_RS21220	NZ_JAHTKU010000026.1	['PRK01490']	WP_246593014.1	GCA_019192965	86560	87930	-	Bacteria	Terrabacteria group	Actinobacteria	Actinomycetia	Propionibacteriales	Nocardioidaceae	Nocardioides	456
KUV85_RS01380	NZ_CP080409.1	['PRK01490']	WP_219961430.1	GCA_019448235	271253	272698	+	Bacteria	Terrabacteria group	Actinobacteria	Actinomycetia	Propionibacteriales	Nocardioidaceae	Nocardioides	481
K6T13_RS12465	NZ_CP082273.1	['PRK01490']	WP_222894886.1	GCA_019880385	2559884	2561275	-	Bacteria	Terrabacteria group	Actinobacteria	Actinomycetia	Propionibacteriales	Nocardioidaceae	Nocardioides	463
K8W59_RS14355	NZ_CP082922.1	['PRK01490']	WP_223395001.1	GCA_019931675	2927058	2928488	-	Bacteria	Terrabacteria group	Actinobacteria	Actinomycetia	Propionibacteriales	Nocardioidaceae	Nocardioides	476
IRX98_RS20445	NZ_JADHZD010000022.1	['PRK01490']	WP_235746049.1	GCA_020102855	33421	34809	+	Bacteria	Terrabacteria group	Actinobacteria	Actinomycetia	Propionibacteriales	Nocardioidaceae	Nocardioides	462
LN652_RS06960	NZ_CP087710.1	['PRK01490']	WP_230443950.1	GCA_020991065	1464718	1466127	-	Bacteria	Terrabacteria group	Actinobacteria	Actinomycetia	Propionibacteriales	Nocardioidaceae	Nocardioides	469
K4G59_RS05300	NZ_JAIGQB010000002.1	['PRK01490']	WP_231249837.1	GCA_021083185	443346	444779	-	Bacteria	Terrabacteria group	Actinobacteria	Actinomycetia	Propionibacteriales	Nocardioidaceae	Nocardioides	477
L1066_RS14920	NZ_JAKGRW010000027.1	['PRK01490']	WP_249224891.1	GCA_021555175	14879	16252	+	Bacteria	Terrabacteria group	Actinobacteria	Actinomycetia	Propionibacteriales	Nocardioidaceae	Nocardioides	457
A1678_RS19480	NZ_CCXJ01000713.1	['PRK01490']	WP_068124413.1	GCA_900067705	1717	3102	+	Bacteria	Terrabacteria group	Actinobacteria	Actinomycetia	Propionibacteriales	Nocardioidaceae	Nocardioides	461
BLT76_RS07975	NZ_FMZM01000003.1	['PRK01490']	WP_090853343.1	GCA_900101465	436276	437688	-	Bacteria	Terrabacteria group	Actinobacteria	Actinomycetia	Propionibacteriales	Nocardioidaceae	Nocardioides	470
BLR90_RS19885	NZ_FNIC01000012.1	['PRK01490']	WP_091026977.1	GCA_900103935	42495	43886	+	Bacteria	Terrabacteria group	Actinobacteria	Actinomycetia	Propionibacteriales	Nocardioidaceae	Nocardioides	463
BLV76_RS00670	NZ_FNRT01000002.1	['PRK01490']	WP_090967407.1	GCA_900105585	55499	56896	-	Bacteria	Terrabacteria group	Actinobacteria	Actinomycetia	Propionibacteriales	Nocardioidaceae	Nocardioides	465
BM127_RS07430	NZ_FOKC01000002.1	['PRK01490']	WP_091196607.1	GCA_900112035	458102	459493	-	Bacteria	Terrabacteria group	Actinobacteria	Actinomycetia	Propionibacteriales	Nocardioidaceae	Nocardioides	463
[truncated: 13,818 more rows]

## Sheet: Sheet2
The number of TF homologs in each genome
assembly	number	superkingdom	clade	phylum	class	order	family	genus	Size(Mb)
GCA_003948265	0	Archaea	TACK group	Candidatus Korarchaeota				Candidatus Korarchaeum	1.76955
GCA_001402935	0	Archaea		Candidatus Thermoplasmatota	Thermoplasmata	Thermoplasmatales	Ferroplasmaceae	Acidiplasma	1.73108
[truncated: 16,104 more rows]

## Sheet: Sheet3
Sequence analysis of TF homologs in genomes containing multiple TFs
[truncated: 914 more rows]
