# Supplementary material for: Dosage constraint of the ribosome-associated molecular chaperone drives the evolution and fates of its duplicates in bacteria
Source: mBio. 2024 Oct 7;15(11):e01994-24. doi: 10.1128/mbio.01994-24 (PMC11559001; doi:10.1128/mbio.01994-24)
Supplement: Data set S2 — Proteomic analysis. [file mbio.01994-24-s0002.xlsx]

## Sheet: Δtig+pTrc99a vs. pTrc99a - All
Δtig::pTrc99a vs. pTrc99a _ All
Accession	Gene Symbol	Protein name	Description	B-1	B-2	B-3	A-1	A-2	A-3	ttestPvalue	ControlMean	ControlSD	ControlSE	ControlCV	TestMean	TestSD	TestSE	TestCV	FC	Log2FC	fdr	threshold
A0A0H2VAP9	dsdX	D-serine transporter DsdX	D-serine transporter DsdX OS=Escherichia coli O6:H1 (strain CFT073 / ATCC 700928 / UPEC) OX=199310 GN=dsdX PE=1 SV=1	734.186	734.186	10286.6	11626.3	12449.5	11849.9	0.0651611	11975.3	425.653	245.751	3.55444	3918.34	5515.11	3184.15	140.751	0.327203	-1.61174	0.215846	NoSig
A0A0H2VDI7	cycA	D-serine/D-alanine/glycine transporter	D-serine/D-alanine/glycine transporter OS=Escherichia coli O6:H1 (strain CFT073 / ATCC 700928 / UPEC) OX=199310 GN=cycA PE=1 SV=1	24260	84395.9	68163.9	150927	119993	96871.8	0.0557236	122597	27121.4	15658.6	22.1224	58939.9	31110.9	17961.9	52.7841	0.480761	-1.05661	0.202333	NoSig
A0A385XJE6	insH21	Transposase InsH for insertion sequence element IS5U	Transposase InsH for insertion sequence element IS5U OS=Escherichia coli (strain K12) OX=83333 GN=insH21 PE=3 SV=2	350458	368450	348928	354678	335461	342162	0.232515	344100	9754.31	5631.65	2.83473	355946	10856.3	6267.9	3.05	1.03442	0.0488273	0.437307	NoSig
A1A799	apaG	Protein ApaG	Protein ApaG OS=Escherichia coli O1:K1 / APEC OX=405955 GN=apaG PE=3 SV=1	117416	120898	119626	114602	109715	100663	0.0593589	108327	7072.04	4083.05	6.52845	119313	1762.06	1017.32	1.47683	1.10142	0.139367	0.208346	NoSig
A1A7C0	leuC	3-isopropylmalate dehydratase large subunit	3-isopropylmalate dehydratase large subunit OS=Escherichia coli O1:K1 / APEC OX=405955 GN=leuC PE=3 SV=1	23001.9	20799.9	21432.2	734.186	29727.2	21148.1	0.626301	17203.1	14893.6	8598.84	86.575	21744.7	1133.77	654.582	5.21402	1.26399	0.337989	0.774836	NoSig
A1A7D2	mraY	Phospho-N-acetylmuramoyl-pentapeptide-transferase	Phospho-N-acetylmuramoyl-pentapeptide-transferase OS=Escherichia coli O1:K1 / APEC OX=405955 GN=mraY PE=3 SV=1	129846	160979	116194	207396	175647	162691	0.069354	181911	23001.7	13280	12.6445	135673	22954.5	13252.8	16.919	0.74582	-0.423101	0.223586	NoSig
A1A7H7	panD	Aspartate 1-decarboxylase	Aspartate 1-decarboxylase OS=Escherichia coli O1:K1 / APEC OX=405955 GN=panD PE=3 SV=1	231532	243403	242191	249071	224014	210955	0.402952	228013	19370	11183.3	8.49513	239042	6531.93	3771.21	2.73254	1.04837	0.0681477	0.598749	NoSig
A1A7K0	hemL	Glutamate-1-semialdehyde 2,1-aminomutase	Glutamate-1-semialdehyde 2,1-aminomutase OS=Escherichia coli O1:K1 / APEC OX=405955 GN=hemL PE=3 SV=1	5.09154e+06	5308662	5.89566e+06	6.52601e+06	5971811	6.35573e+06	0.042725	6.28452e+06	283880	163898	4.51713	5431957	415997	240176	7.65833	0.86434	-0.21033	0.174187	NoSig
A1A7K2	erpA	Iron-sulfur cluster insertion protein ErpA	Iron-sulfur cluster insertion protein ErpA OS=Escherichia coli O1:K1 / APEC OX=405955 GN=erpA PE=3 SV=1	929918	970817	961770	744872	845049	929209	0.10456	839710	92284.4	53280.4	10.99	954169	21483	12403.2	2.25149	1.13631	0.184354	0.28245	NoSig
A1A7K5	mtnN	5'-methylthioadenosine/S-adenosylhomocysteine nucleosidase	5'-methylthioadenosine/S-adenosylhomocysteine nucleosidase OS=Escherichia coli O1:K1 / APEC OX=405955 GN=mtnN PE=3 SV=1	868038	879247	842509	832277	983162	969484	0.258231	928308	83445.7	48177.4	8.98902	863265	18828.5	10870.6	2.18108	0.929934	-0.1048	0.468707	NoSig
A1A7K9	yaeH	UPF0325 protein YaeH	UPF0325 protein YaeH OS=Escherichia coli O1:K1 / APEC OX=405955 GN=yaeH PE=3 SV=1	1819839	1785895	1.88306e+06	1.59553e+06	1.74638e+06	1.73786e+06	0.0736682	1.69326e+06	84742	48925.8	5.00467	1.8296e+06	49311.2	28469.8	2.69519	1.08052	0.111725	0.230871	NoSig
A1A7L5	pyrH	Uridylate kinase	Uridylate kinase OS=Escherichia coli O1:K1 / APEC OX=405955 GN=pyrH PE=3 SV=1	891997	963621	937139	1.0091e+06	1.01811e+06	934952	0.168479	987388	45634.3	26347	4.62171	930919	36214.9	20908.7	3.89024	0.942809	-0.0849619	0.358321	NoSig
A1A7M5	lpxA	Acyl-[acyl-carrier-protein]--UDP-N-acetylglucosamine O-acyltransferase	Acyl-[acyl-carrier-protein]--UDP-N-acetylglucosamine O-acyltransferase OS=Escherichia coli O1:K1 / APEC OX=405955 GN=lpxA PE=3 SV=1	591674	610350	527824	499623	536453	531511	0.120827	522529	19990.4	11541.4	3.82569	576616	43274.8	24984.7	7.50496	1.10351	0.142098	0.301216	NoSig
A1A7V3	proB	Glutamate 5-kinase	Glutamate 5-kinase OS=Escherichia coli O1:K1 / APEC OX=405955 GN=proB PE=3 SV=1	576733	542648	593586	463224	498284	511408	0.0182581	490972	24910.5	14382.1	5.0737	570989	25950.2	14982.4	4.54479	1.16298	0.217821	0.119924	NoSig
A1A836	frmR	Transcriptional repressor FrmR	Transcriptional repressor FrmR OS=Escherichia coli O1:K1 / APEC OX=405955 GN=frmR PE=3 SV=2	273411	280160	165257	251533	217972	240836	0.944978	236780	17144.1	9898.18	7.24053	239609	64479	37227	26.9101	1.01195	0.0171356	0.975533	NoSig
A1A854	iraP	Anti-adapter protein IraP	Anti-adapter protein IraP OS=Escherichia coli O1:K1 / APEC OX=405955 GN=iraP PE=3 SV=1	217718	220058	197456	225500	215120	223906	0.282389	221509	5589.79	3227.27	2.52351	211744	12429.2	7176	5.86992	0.955915	-0.0650454	0.495912	NoSig
A1A863	ppnP	Pyrimidine/purine nucleoside phosphorylase	Pyrimidine/purine nucleoside phosphorylase OS=Escherichia coli O1:K1 / APEC OX=405955 GN=ppnP PE=3 SV=1	466861	530024	532795	487962	447249	550156	0.709127	495123	51825.9	29921.7	10.4673	509893	37292.7	21531	7.31382	1.02983	0.0424097	0.828496	NoSig
A1A876	tgt	Queuine tRNA-ribosyltransferase	Queuine tRNA-ribosyltransferase OS=Escherichia coli O1:K1 / APEC OX=405955 GN=tgt PE=3 SV=1	338529	301576	324570	294311	319396	290996	0.226935	301568	15528.7	8965.48	5.14931	321558	18659.7	10773.2	5.80289	1.06629	0.0925983	0.428484	NoSig
A1A883	nrdR	Transcriptional repressor NrdR	Transcriptional repressor NrdR OS=Escherichia coli O1:K1 / APEC OX=405955 GN=nrdR PE=3 SV=1	524582	592699	541804	567977	558601	543563	0.873105	556714	12315.8	7110.53	2.21223	553028	35418.8	20449	6.40451	0.993381	-0.00958155	0.934462	NoSig
A1A8A6	clpP	ATP-dependent Clp protease proteolytic subunit	ATP-dependent Clp protease proteolytic subunit OS=Escherichia coli O1:K1 / APEC OX=405955 GN=clpP PE=3 SV=1	1.35135e+06	1.2719e+06	1.20721e+06	1.31307e+06	1.20115e+06	993705	0.353079	1.16931e+06	162044	93556.4	13.8582	1.27682e+06	72192.5	41680.4	5.65409	1.09195	0.126903	0.566723	NoSig
A1A8A7	clpX	ATP-dependent Clp protease ATP-binding subunit ClpX	ATP-dependent Clp protease ATP-binding subunit ClpX OS=Escherichia coli O1:K1 / APEC OX=405955 GN=clpX PE=3 SV=1	1.76899e+06	2.2258e+06	1.90046e+06	1.28742e+06	1.40047e+06	1.38999e+06	0.0125233	1.35929e+06	62465.8	36064.7	4.59547	1.96508e+06	235164	135772	11.9671	1.44567	0.531736	0.102793	NoSig
A1A8D5	apt	Adenine phosphoribosyltransferase	Adenine phosphoribosyltransferase OS=Escherichia coli O1:K1 / APEC OX=405955 GN=apt PE=3 SV=2	969457	983678	967766	885888	864051	794123	0.011117	848021	47936.7	27676.3	5.65278	973634	8739.48	5045.74	0.897615	1.14812	0.19928	0.0970597	NoSig
A1A8D8	recR	Recombination protein RecR	Recombination protein RecR OS=Escherichia coli O1:K1 / APEC OX=405955 GN=recR PE=3 SV=1	52576.9	66046	70666.7	48008.5	45421.9	48486.1	0.0456376	47305.5	1648.64	951.841	3.48508	63096.6	9398.68	5426.33	14.8957	1.33381	0.415553	0.180777	NoSig
A1A8H2	allR	HTH-type transcriptional repressor AllR	HTH-type transcriptional repressor AllR OS=Escherichia coli O1:K1 / APEC OX=405955 GN=allR PE=3 SV=1	470318	474120	381230	361433	376792	378747	0.0870894	372324	9482.48	5474.71	2.54684	441889	52566.6	30349.3	11.8959	1.18684	0.247127	0.255578	NoSig
A1A8J4	folD	Bifunctional protein FolD	Bifunctional protein FolD OS=Escherichia coli O1:K1 / APEC OX=405955 GN=folD PE=3 SV=1	587122	579623	612843	483679	593055	616108	0.529636	564281	70748.4	40846.6	12.5378	593196	17423.2	10059.3	2.93718	1.05124	0.0720956	0.699321	NoSig
A1A8Q3	lipA	Lipoyl synthase	Lipoyl synthase OS=Escherichia coli O1:K1 / APEC OX=405955 GN=lipA PE=3 SV=1	984130	1.05458e+06	1.07008e+06	1.04275e+06	1.04194e+06	1.1194e+06	0.437472	1.06803e+06	44488.5	25685.5	4.16546	1.03627e+06	45811.2	26449.1	4.4208	0.970256	-0.0435629	0.621841	NoSig
A1A8Q6	ybeD	UPF0250 protein YbeD	UPF0250 protein YbeD OS=Escherichia coli O1:K1 / APEC OX=405955 GN=ybeD PE=3 SV=1	563374	550537	605966	604639	552210	468342	0.504423	541730	68749.7	39692.6	12.6908	573292	29015.1	16751.9	5.06114	1.05826	0.0816964	0.67643	NoSig
A1A8R1	rlmH	Ribosomal RNA large subunit methyltransferase H	Ribosomal RNA large subunit methyltransferase H OS=Escherichia coli O1:K1 / APEC OX=405955 GN=rlmH PE=3 SV=1	115919	122547	99919.9	101111	132113	115723	0.768839	116316	15509.4	8954.36	13.3339	112795	11632.5	6716.01	10.3129	0.969732	-0.0443414	0.867727	NoSig
A1A8S7	ybeY	Endoribonuclease YbeY	Endoribonuclease YbeY OS=Escherichia coli O1:K1 / APEC OX=405955 GN=ybeY PE=3 SV=1	377138	392690	396822	331967	200283	235089	0.0288317	255780	68236.6	39396.4	26.6779	388883	10379.6	5992.69	2.66909	1.52038	0.604436	0.147494	NoSig
A1A8T7	nagB	Glucosamine-6-phosphate deaminase	Glucosamine-6-phosphate deaminase OS=Escherichia coli O1:K1 / APEC OX=405955 GN=nagB PE=3 SV=1	882201	1044919	1103878	802704	865563	1.1125e+06	0.510044	926922	163758	94545.8	17.6669	1.01033e+06	114814	66288.1	11.364	1.08999	0.124311	0.682356	NoSig
A1A8Z8	gpmA	2,3-bisphosphoglycerate-dependent phosphoglycerate mutase	2,3-bisphosphoglycerate-dependent phosphoglycerate mutase OS=Escherichia coli O1:K1 / APEC OX=405955 GN=gpmA PE=3 SV=1	4459357	4442415	4333137	4.4917e+06	4388101	4.36895e+06	0.937077	4.41625e+06	66041.3	38128.9	1.49541	4.41164e+06	68508.2	39553.2	1.5529	0.998955	-0.00150874	0.970021	NoSig
A1A9D6	serS	Serine--tRNA ligase	Serine--tRNA ligase OS=Escherichia coli O1:K1 / APEC OX=405955 GN=serS PE=3 SV=1	3.07415e+06	3.22614e+06	3304383	2887811	3.27369e+06	3356657	0.865294	3.17272e+06	250202	144454	7.88602	3.20156e+06	117068	67589.2	3.65659	1.00909	0.0130546	0.929417	NoSig
A1A9I7	cmk	Cytidylate kinase	Cytidylate kinase OS=Escherichia coli O1:K1 / APEC OX=405955 GN=cmk PE=3 SV=1	699562	678490	643095	583719	636166	623827	0.0607742	614571	27421.1	15831.6	4.46183	673716	28534.4	16474.4	4.23538	1.09624	0.13256	0.208928	NoSig
A1A9N7	yccX	Acylphosphatase	Acylphosphatase OS=Escherichia coli O1:K1 / APEC OX=405955 GN=yccX PE=3 SV=2	89577.1	98572.8	118459	102851	100488	101435	0.946499	101592	1189.27	686.623	1.17063	102203	14779	8532.68	14.4605	1.00602	0.00865483	0.975962	NoSig
A1A9Q9	Ecok1_09050	NAD(P)H dehydrogenase (quinone)	NAD(P)H dehydrogenase (quinone) OS=Escherichia coli O1:K1 / APEC OX=405955 GN=Ecok1_09050 PE=1 SV=1	5.10226e+06	5053688	5141969	5263346	4916703	5025033	0.783897	5.06836e+06	177337	102385	3.4989	5.09931e+06	44214.7	25527.4	0.867073	1.00611	0.00878205	0.877314	NoSig
A1AA28	nudJ	Phosphatase NudJ	Phosphatase NudJ OS=Escherichia coli O1:K1 / APEC OX=405955 GN=nudJ PE=1 SV=1	205141	188085	197661	177117	167860	184466	0.0410036	176481	8321.28	4804.29	4.71512	196962	8549.57	4936.1	4.34071	1.11606	0.158409	0.171551	NoSig
A1AA96	ymgG	UPF0757 protein YmgG	UPF0757 protein YmgG OS=Escherichia coli O1:K1 / APEC OX=405955 GN=ymgG PE=3 SV=2	33814.8	32178.4	45526	21213.7	16267.9	15465.7	0.0129395	17649.1	3113.02	1797.3	17.6384	37173	7279.96	4203.09	19.584	2.10623	1.07466	0.103606	Up
A1AA98	minE	Cell division topological specificity factor	Cell division topological specificity factor OS=Escherichia coli O1:K1 / APEC OX=405955 GN=minE PE=3 SV=1	1.08086e+06	1068670	1.09459e+06	1.04621e+06	1.00279e+06	947342	0.0491668	998780	49553.4	28609.7	4.96139	1.08137e+06	12965	7485.37	1.19894	1.08269	0.114626	0.189378	NoSig
A1AAA3	ycgL	Protein YcgL	Protein YcgL OS=Escherichia coli O1:K1 / APEC OX=405955 GN=ycgL PE=3 SV=1	252372	239516	243730	302208	285729	280682	0.00414255	289540	11257.9	6499.76	3.88821	245206	6554.17	3784.05	2.67293	0.846881	-0.239768	0.0634553	NoSig
A1AAB0	fadR	Fatty acid metabolism regulator protein	Fatty acid metabolism regulator protein OS=Escherichia coli O1:K1 / APEC OX=405955 GN=fadR PE=3 SV=1	203348	207565	212034	160018	166823	192034	0.0260563	172958	16866.7	9737.97	9.75188	207649	4343.51	2507.73	2.09175	1.20058	0.263727	0.141016	NoSig
A1AAB4	nhaP2	K(+)/H(+) antiporter NhaP2	K(+)/H(+) antiporter NhaP2 OS=Escherichia coli O1:K1 / APEC OX=405955 GN=nhaP2 PE=3 SV=2	734.186	212023	734.186	734.186	10933.1	193550	0.978059	68405.8	108498	62641.4	158.609	71163.7	121988	70429.5	171.418	1.04032	0.0570243	0.99049	NoSig
A1AAV3	zntB	Zinc transport protein ZntB	Zinc transport protein ZntB OS=Escherichia coli O1:K1 / APEC OX=405955 GN=zntB PE=3 SV=1	101340	113978	111653	111418	94877.8	106732	0.499633	104342	8524.89	4921.85	8.17011	108990	6726.31	3883.44	6.17147	1.04455	0.0628751	0.673527	NoSig
A1ABQ0	rplT	50S ribosomal protein L20	50S ribosomal protein L20 OS=Escherichia coli O1:K1 / APEC OX=405955 GN=rplT PE=3 SV=1	2.56445e+06	3.54513e+06	3.93355e+06	3.29259e+06	3.08814e+06	4137090	0.775528	3505941	556068	321046	15.8607	3.34771e+06	705578	407366	21.0764	0.954868	-0.066627	0.871934	NoSig
A1AC19	znuC	Zinc import ATP-binding protein ZnuC	Zinc import ATP-binding protein ZnuC OS=Escherichia coli O1:K1 / APEC OX=405955 GN=znuC PE=3 SV=1	144899	120245	119364	69446.1	102434	110762	0.0883299	94213.9	21850.1	12615.2	23.192	128169	14494.7	8368.54	11.3091	1.36041	0.444038	0.25666	NoSig
A1AC21	ruvB	Holliday junction ATP-dependent DNA helicase RuvB	Holliday junction ATP-dependent DNA helicase RuvB OS=Escherichia coli O1:K1 / APEC OX=405955 GN=ruvB PE=3 SV=1	143218	178113	184823	117415	155050	150757	0.190219	141074	20601.6	11894.3	14.6034	168718	22336.9	12896.2	13.2392	1.19595	0.258161	0.388652	NoSig
A1AC22	ruvA	Holliday junction ATP-dependent DNA helicase RuvA	Holliday junction ATP-dependent DNA helicase RuvA OS=Escherichia coli O1:K1 / APEC OX=405955 GN=ruvA PE=3 SV=1	60318.2	58039.2	71099.6	23870.1	57682	68613	0.404214	50055	23326.2	13467.4	46.601	63152.3	6976.23	4027.73	11.0467	1.26166	0.335321	0.599275	NoSig
A1AC24	ruvC	Crossover junction endodeoxyribonuclease RuvC	Crossover junction endodeoxyribonuclease RuvC OS=Escherichia coli O1:K1 / APEC OX=405955 GN=ruvC PE=3 SV=2	27300.6	28134.5	26334.4	20549.3	23571.1	27708.6	0.196331	23943	3594.12	2075.07	15.0111	27256.5	900.876	520.121	3.30518	1.13839	0.186995	0.395048	NoSig
A1AC31	cmoA	Carboxy-S-adenosyl-L-methionine synthase	Carboxy-S-adenosyl-L-methionine synthase OS=Escherichia coli O1:K1 / APEC OX=405955 GN=cmoA PE=3 SV=1	495870	463088	453466	444364	471690	469136	0.589872	461730	15093.9	8714.46	3.26898	470808	22231	12835.1	4.72189	1.01966	0.0280887	0.747924	NoSig
A1AC64	pgsA	CDP-diacylglycerol--glycerol-3-phosphate 3-phosphatidyltransferase	CDP-diacylglycerol--glycerol-3-phosphate 3-phosphatidyltransferase OS=Escherichia coli O1:K1 / APEC OX=405955 GN=pgsA PE=3 SV=1	21498.3	26003.1	25996.4	24011.4	29048.3	29852	0.255198	27637.2	3165.71	1827.72	11.4545	24499.3	2598.95	1500.5	10.6083	0.886459	-0.173875	0.466074	NoSig
A1AD13	folE	GTP cyclohydrolase 1	GTP cyclohydrolase 1 OS=Escherichia coli O1:K1 / APEC OX=405955 GN=folE PE=3 SV=1	700350	652633	712247	603231	545527	652007	0.0693077	600255	53302	30773.9	8.8799	688410	31549.5	18215.1	4.58295	1.14686	0.197693	0.223586	NoSig
A1AD29	yeiP	Elongation factor P-like protein	Elongation factor P-like protein OS=Escherichia coli O1:K1 / APEC OX=405955 GN=yeiP PE=3 SV=2	1027313	1.0429e+06	896920	746727	998929	910538	0.300245	885398	127967	73881.7	14.453	989045	80162.1	46281.6	8.10501	1.11706	0.159709	0.513014	NoSig
A1AD43	yejK	Nucleoid-associated protein YejK	Nucleoid-associated protein YejK OS=Escherichia coli O1:K1 / APEC OX=405955 GN=yejK PE=3 SV=1	828619	745061	584385	424540	428990	450420	0.0168435	434650	13837.4	7989	3.18356	719355	124129	71666.2	17.2557	1.65502	0.726849	0.114944	NoSig
A1ADC9	nuoI	NADH-quinone oxidoreductase subunit I	NADH-quinone oxidoreductase subunit I OS=Escherichia coli O1:K1 / APEC OX=405955 GN=nuoI PE=3 SV=1	1303166	1.25899e+06	1259289	1.29112e+06	1.30012e+06	1.37649e+06	0.188585	1.32258e+06	46905.9	27081.2	3.54656	1.27382e+06	25418.7	14675.5	1.99548	0.963132	-0.0541938	0.385908	NoSig
A1ADD0	nuoH	NADH-quinone oxidoreductase subunit H	NADH-quinone oxidoreductase subunit H OS=Escherichia coli O1:K1 / APEC OX=405955 GN=nuoH PE=3 SV=1	579241	751063	597504	750444	607192	658660	0.689914	672099	72565.1	41895.5	10.7968	642603	94372	54485.7	14.6859	0.956113	-0.0647466	0.812733	NoSig
A1ADD5	nuoB	NADH-quinone oxidoreductase subunit B	NADH-quinone oxidoreductase subunit B OS=Escherichia coli O1:K1 / APEC OX=405955 GN=nuoB PE=3 SV=1	1.53166e+06	1.46318e+06	1.43796e+06	1.36804e+06	1.44695e+06	1.47227e+06	0.312899	1.42909e+06	54361.9	31385.8	3.80396	1.4776e+06	48484.3	27992.4	3.28128	1.03395	0.0481644	0.525786	NoSig
A1ADD6	nuoA	NADH-quinone oxidoreductase subunit A	NADH-quinone oxidoreductase subunit A OS=Escherichia coli O1:K1 / APEC OX=405955 GN=nuoA PE=3 SV=1	979514	1.02916e+06	949431	1.02996e+06	1031226	1.07609e+06	0.0977837	1.04576e+06	26272.9	15168.7	2.51233	986034	40260.6	23244.5	4.08309	0.942888	-0.0848417	0.273629	NoSig
A1ADH8	aroC	Chorismate synthase	Chorismate synthase OS=Escherichia coli O1:K1 / APEC OX=405955 GN=aroC PE=3 SV=1	279213	332572	303829	239201	246015	265811	0.0341869	250342	13823	7980.71	5.52164	305205	26706.4	15419	8.75034	1.21915	0.285874	0.157832	NoSig
A1ADT0	cysZ	Sulfate transporter CysZ	Sulfate transporter CysZ OS=Escherichia coli O1:K1 / APEC OX=405955 GN=cysZ PE=3 SV=1	200224	372793	256385	423513	216309	448581	0.389078	362801	127483	73602.6	35.1386	276467	88019.7	50818.2	31.8373	0.762035	-0.392071	0.588709	NoSig
A1ADY9	hda	DnaA regulatory inactivator Hda	DnaA regulatory inactivator Hda OS=Escherichia coli O1:K1 / APEC OX=405955 GN=hda PE=3 SV=2	106145	109077	102248	86601.6	89808.2	92014.2	0.00293638	89474.7	2721.71	1571.38	3.04187	105823	3425.55	1977.74	3.23704	1.18272	0.242107	0.0544154	NoSig
A1ADZ1	upp	Uracil phosphoribosyltransferase	Uracil phosphoribosyltransferase OS=Escherichia coli O1:K1 / APEC OX=405955 GN=upp PE=3 SV=1	3180465	3.04265e+06	2966801	2.90115e+06	3198500	3.02455e+06	0.847152	3.0414e+06	149387	86248.6	4.91178	3.06331e+06	108319	62538.2	3.53603	1.0072	0.0103523	0.916307	NoSig
A1AE65	iscA	Iron-binding protein IscA	Iron-binding protein IscA OS=Escherichia coli O1:K1 / APEC OX=405955 GN=iscA PE=3 SV=1	428560	477075	501230	410842	434140	445890	0.178426	430290	17838.5	10299.1	4.1457	468955	37009.4	21367.4	7.89188	1.08986	0.124139	0.373187	NoSig
A1AE68	iscR	HTH-type transcriptional regulator IscR	HTH-type transcriptional regulator IscR OS=Escherichia coli O1:K1 / APEC OX=405955 GN=iscR PE=3 SV=1	734.186	734.186	734.186	734.186	734.186	734.186		734.186	0	0	0	734.186	0	0	0	1	0		NoSig
A1AE96	era	GTPase Era	GTPase Era OS=Escherichia coli O1:K1 / APEC OX=405955 GN=era PE=3 SV=1	339543	302392	309703	266209	293973	298093	0.109075	286091	17341.8	10012.3	6.06163	317213	19681	11362.9	6.20436	1.10878	0.148976	0.28968	NoSig
A1AE97	rnc	Ribonuclease 3	Ribonuclease 3 OS=Escherichia coli O1:K1 / APEC OX=405955 GN=rnc PE=3 SV=1	400107	388625	433119	395095	356844	400209	0.290826	384049	23698.7	13682.5	6.17075	407284	23099	13336.2	5.67147	1.0605	0.0847421	0.504048	NoSig
A1AED6	rplS	50S ribosomal protein L19	50S ribosomal protein L19 OS=Escherichia coli O1:K1 / APEC OX=405955 GN=rplS PE=3 SV=1	7.32724e+06	7.77336e+06	7699264	7154748	7224971	7069233	0.0361654	7.14965e+06	77994	45029.9	1.09088	7.59995e+06	239066	138025	3.14563	1.06298	0.0881179	0.162316	NoSig
A1AED9	rimM	Ribosome maturation factor RimM	Ribosome maturation factor RimM OS=Escherichia coli O1:K1 / APEC OX=405955 GN=rimM PE=3 SV=2	549822	713714	657544	665261	702203	710541	0.35503	692668	24098.7	13913.4	3.47911	640360	83286.2	48085.3	13.0062	0.924483	-0.113281	0.569165	NoSig
A1AEE5	nadK	NAD kinase	NAD kinase OS=Escherichia coli O1:K1 / APEC OX=405955 GN=nadK PE=3 SV=1	152964	160215	135216	131080	156840	109950	0.337179	132623	23482.9	13557.8	17.7064	149465	12861.9	7425.83	8.6053	1.12699	0.172472	0.551218	NoSig
A1AEE9	smpB	SsrA-binding protein	SsrA-binding protein OS=Escherichia coli O1:K1 / APEC OX=405955 GN=smpB PE=3 SV=1	418477	438514	424191	426505	433741	431092	0.620787	430446	3660.64	2113.47	0.85043	427061	10322.3	5959.6	2.41706	0.992136	-0.0113906	0.771616	NoSig
A1AET8	surE	5'/3'-nucleotidase SurE	5'/3'-nucleotidase SurE OS=Escherichia coli O1:K1 / APEC OX=405955 GN=surE PE=3 SV=1	100520	131523	93986.6	130853	145114	121933	0.148383	132633	11692.8	6750.84	8.81588	108677	20053.8	11578	18.4527	0.819376	-0.287402	0.329326	NoSig
A1AEW7	eno	Enolase	Enolase OS=Escherichia coli O1:K1 / APEC OX=405955 GN=eno PE=3 SV=1	9706954	10240510	10422049	10781552	10554880	11044605	0.0595197	10793679	245088	141501	2.27066	10123171	371708	214605	3.67185	0.93788	-0.0925254	0.208634	NoSig
A1AEW8	pyrG	CTP synthase	CTP synthase OS=Escherichia coli O1:K1 / APEC OX=405955 GN=pyrG PE=3 SV=1	1.35646e+06	1281679	1.3604e+06	1.38288e+06	1.51036e+06	1.45505e+06	0.0603464	1.44943e+06	63924.9	36907.1	4.41035	1.33285e+06	44355.8	25608.8	3.3279	0.919565	-0.120976	0.208928	NoSig
A1AEZ1	fucU	L-fucose mutarotase	L-fucose mutarotase OS=Escherichia coli O1:K1 / APEC OX=405955 GN=fucU PE=3 SV=1	483414	501271	491166	323521	374350	373931	0.00158315	357267	29226.1	16873.7	8.18045	491950	8954.14	5169.67	1.82013	1.37698	0.461509	0.0396774	NoSig
A1AF39	thyA	Thymidylate synthase	Thymidylate synthase OS=Escherichia coli O1:K1 / APEC OX=405955 GN=thyA PE=3 SV=1	765279	664222	579400	701927	706558	687283	0.620491	698589	10061.6	5809.07	1.44027	669634	93057.8	53727	13.8968	0.958551	-0.0610725	0.77161	NoSig
A1AF40	lgt	Phosphatidylglycerol--prolipoprotein diacylglyceryl transferase	Phosphatidylglycerol--prolipoprotein diacylglyceryl transferase OS=Escherichia coli O1:K1 / APEC OX=405955 GN=lgt PE=3 SV=1	52361.4	29466.4	45620.3	69113.1	63740.4	84474.1	0.0312389	72442.5	10760.3	6212.47	14.8536	42482.7	11765.6	6792.85	27.6949	0.586433	-0.769961	0.152455	NoSig
A1AF99	zapA	Cell division protein ZapA	Cell division protein ZapA OS=Escherichia coli O1:K1 / APEC OX=405955 GN=zapA PE=3 SV=1	689689	727117	659498	502742	580279	649661	0.0703353	577561	73497.3	42433.7	12.7255	692101	33873.8	19557.1	4.89434	1.19832	0.261011	0.225204	NoSig
A1AFR5	yqhA	UPF0114 protein YqhA	UPF0114 protein YqhA OS=Escherichia coli O1:K1 / APEC OX=405955 GN=yqhA PE=3 SV=1	734.186	22690.1	19043	22098	21955.5	23114.4	0.292775	22389.3	632.008	364.89	2.82282	14155.7	11765.6	6792.86	83.1153	0.632255	-0.661422	0.505442	NoSig
A1AFV9	ygiB	UPF0441 protein YgiB	UPF0441 protein YgiB OS=Escherichia coli O1:K1 / APEC OX=405955 GN=ygiB PE=3 SV=2	225779	204255	222576	280296	253407	250562	0.0194128	261422	16407.4	9472.83	6.27623	217537	11613.4	6704.97	5.33858	0.832128	-0.265122	0.123367	NoSig
A1AFX0	ribB	3,4-dihydroxy-2-butanone 4-phosphate synthase	3,4-dihydroxy-2-butanone 4-phosphate synthase OS=Escherichia coli O1:K1 / APEC OX=405955 GN=ribB PE=3 SV=1	3.74874e+06	3.3711e+06	1.47586e+06	2.82466e+06	1.80293e+06	1.31483e+06	0.347732	1.98081e+06	770474	444834	38.897	2.86523e+06	1.21796e+06	703188	42.5082	1.4465	0.532565	0.562329	NoSig
A1AFX4	hldE	Bifunctional protein HldE	Bifunctional protein HldE OS=Escherichia coli O1:K1 / APEC OX=405955 GN=hldE PE=3 SV=1	702610	722630	775110	679786	702972	743352	0.434212	708703	32167.8	18572.1	4.53897	733450	37441.5	21616.9	5.10485	1.03492	0.0495166	0.619635	NoSig
A1AFX9	uppP	Undecaprenyl-diphosphatase	Undecaprenyl-diphosphatase OS=Escherichia coli O1:K1 / APEC OX=405955 GN=uppP PE=3 SV=1	82786.8	34339.3	31741.3	98608.4	92871.7	91561.5	0.0557018	94347.2	3748	2163.91	3.97256	49622.5	28750.5	16599.1	57.9385	0.525956	-0.926986	0.202333	NoSig
A1AG54	diaA	DnaA initiator-associating protein DiaA	DnaA initiator-associating protein DiaA OS=Escherichia coli O1:K1 / APEC OX=405955 GN=diaA PE=3 SV=1	150099	146302	148981	130209	138490	124437	0.0146603	131045	7063.86	4078.32	5.39039	148461	1951.44	1126.67	1.31445	1.13289	0.180012	0.106438	NoSig
A1AG68	nlpI	Lipoprotein NlpI	Lipoprotein NlpI OS=Escherichia coli O1:K1 / APEC OX=405955 GN=nlpI PE=3 SV=1	295860	369953	470609	297933	304902	201557	0.141994	268131	57759.5	33347.5	21.5415	378807	87710.1	50639.5	23.1543	1.41277	0.498527	0.321855	NoSig
A1AG82	rlmE	Ribosomal RNA large subunit methyltransferase E	Ribosomal RNA large subunit methyltransferase E OS=Escherichia coli O1:K1 / APEC OX=405955 GN=rlmE PE=3 SV=1	394089	419437	429107	351454	365959	372807	0.0140649	363407	10903	6294.87	3.00023	414211	18084.7	10441.2	4.36605	1.1398	0.188781	0.105128	NoSig
A1AGA6	rapZ	RNase adapter protein RapZ	RNase adapter protein RapZ OS=Escherichia coli O1:K1 / APEC OX=405955 GN=rapZ PE=3 SV=1	414470	408777	476349	362407	391671	356606	0.059959	370228	18795.5	10851.6	5.07674	433199	37477.7	21637.8	8.65139	1.17009	0.226615	0.208793	NoSig
A1AGC3	rpsI	30S ribosomal protein S9	30S ribosomal protein S9 OS=Escherichia coli O1:K1 / APEC OX=405955 GN=rpsI PE=3 SV=1	6772177	6.86295e+06	6.55172e+06	6.0217e+06	6953574	7921958	0.692266	6.96575e+06	950186	548590	13.6408	6728949	160052	92406.3	2.37856	0.966006	-0.0498965	0.813889	NoSig
A1AGC4	rplM	50S ribosomal protein L13	50S ribosomal protein L13 OS=Escherichia coli O1:K1 / APEC OX=405955 GN=rplM PE=3 SV=1	6896767	6.54554e+06	7.15894e+06	7272993	6.91973e+06	6.24472e+06	0.883614	6.81248e+06	522461	301643	7.66918	6867083	307773	177693	4.48186	1.00802	0.0115172	0.939637	NoSig
A1AGD0	argR	Arginine repressor	Arginine repressor OS=Escherichia coli O1:K1 / APEC OX=405955 GN=argR PE=3 SV=1	118928	141485	123476	68620.8	78423.8	78041.2	0.00223008	75028.6	5552.61	3205.8	7.40065	127963	11929.1	6887.25	9.32227	1.70552	0.770216	0.0485912	NoSig
A1AGG1	fis	DNA-binding protein Fis	DNA-binding protein Fis OS=Escherichia coli O1:K1 / APEC OX=405955 GN=fis PE=3 SV=1	503656	394665	409486	473948	507858	437942	0.399971	473249	34963.7	20186.3	7.388	435936	59113.8	34129.4	13.5602	0.921154	-0.118486	0.596375	NoSig
A1AGH8	def	Peptide deformylase	Peptide deformylase OS=Escherichia coli O1:K1 / APEC OX=405955 GN=def PE=3 SV=1	1.33006e+06	1.23796e+06	1.20453e+06	862250	887502	891964	0.000619593	880572	16023.4	9251.13	1.81966	1.25752e+06	65010.8	37534	5.16978	1.42807	0.514067	0.02932	NoSig
A1AGI6	rpoA	DNA-directed RNA polymerase subunit alpha	DNA-directed RNA polymerase subunit alpha OS=Escherichia coli O1:K1 / APEC OX=405955 GN=rpoA PE=3 SV=1	4804636	5277176	4725674	5274505	4437141	4.26268e+06	0.479613	4.65811e+06	540894	312285	11.6119	4.93583e+06	298240	172189	6.04235	1.05962	0.0835477	0.654466	NoSig
A1AGI7	rpsD	30S ribosomal protein S4	30S ribosomal protein S4 OS=Escherichia coli O1:K1 / APEC OX=405955 GN=rpsD PE=3 SV=1	8918771	9803337	9554426	9028102	9491353	9812890	0.959952	9444115	394521	227777	4.17742	9.42551e+06	456156	263362	4.83959	0.99803	-0.00284472	0.981207	NoSig
A1AGI8	rpsK	30S ribosomal protein S11	30S ribosomal protein S11 OS=Escherichia coli O1:K1 / APEC OX=405955 GN=rpsK PE=3 SV=1	3.32539e+06	3156832	2866792	2.85147e+06	3301721	3.50873e+06	0.68105	3.22064e+06	336049	194018	10.4342	3.11634e+06	231964	133924	7.44348	0.967614	-0.0474961	0.808232	NoSig
A1AGI9	rpsM	30S ribosomal protein S13	30S ribosomal protein S13 OS=Escherichia coli O1:K1 / APEC OX=405955 GN=rpsM PE=3 SV=1	8511274	8879432	8323428	8989963	7414394	7820521	0.376745	8.07496e+06	818021	472285	10.1303	8571378	282833	163294	3.29974	1.06148	0.0860722	0.579439	NoSig
A1AGJ2	rpsE	30S ribosomal protein S5	30S ribosomal protein S5 OS=Escherichia coli O1:K1 / APEC OX=405955 GN=rpsE PE=3 SV=1	12654992	14479126	12352982	15736112	13719546	13835236	0.245271	14430298	1.13235e+06	653761	7.84701	1.31624e+07	1.1503e+06	664127	8.73932	0.912134	-0.132682	0.452623	NoSig
A1AGJ3	rplR	50S ribosomal protein L18	50S ribosomal protein L18 OS=Escherichia coli O1:K1 / APEC OX=405955 GN=rplR PE=3 SV=1	5064565	4.73246e+06	4554684	3547374	4.09746e+06	4815407	0.186887	4.15341e+06	635865	367117	15.3095	4.7839e+06	258804	149420	5.40989	1.1518	0.20389	0.384862	NoSig
A1AGJ4	rplF	50S ribosomal protein L6	50S ribosomal protein L6 OS=Escherichia coli O1:K1 / APEC OX=405955 GN=rplF PE=3 SV=1	7403739	8177365	8623134	7190163	7838048	8.116e+06	0.475857	7.71474e+06	475078	274287	6.15806	8.06808e+06	617000	356225	7.64742	1.0458	0.064608	0.651018	NoSig
A1AGJ5	rpsH	30S ribosomal protein S8	30S ribosomal protein S8 OS=Escherichia coli O1:K1 / APEC OX=405955 GN=rpsH PE=3 SV=1	7560138	7.20519e+06	7702196	7.71122e+06	7.82288e+06	7850196	0.117843	7.79476e+06	73633.2	42512.2	0.94465	7.48918e+06	255989	147795	3.41811	0.960796	-0.0576986	0.298264	NoSig
A1AGJ7	rplE	50S ribosomal protein L5	50S ribosomal protein L5 OS=Escherichia coli O1:K1 / APEC OX=405955 GN=rplE PE=3 SV=1	8375370	7407251	8275554	6863832	6863900	7.5397e+06	0.0711498	7.08914e+06	390194	225279	5.5041	8.01939e+06	532473	307424	6.63982	1.13122	0.177881	0.226892	NoSig
A1AGJ9	rplN	50S ribosomal protein L14	50S ribosomal protein L14 OS=Escherichia coli O1:K1 / APEC OX=405955 GN=rplN PE=3 SV=1	7.47351e+06	7.43163e+06	7210982	7.65692e+06	8181282	7.75426e+06	0.0525993	7.86415e+06	278919	161034	3.54671	7.37204e+06	141044	81431.8	1.91323	0.937423	-0.0932277	0.194676	NoSig
A1AGK0	rpsQ	30S ribosomal protein S17	30S ribosomal protein S17 OS=Escherichia coli O1:K1 / APEC OX=405955 GN=rpsQ PE=3 SV=1	83811.8	111307	100564	26555.2	124028	194251	0.756216	114945	84215.9	48622.1	73.2665	98561	13856.7	8000.18	14.059	0.857465	-0.22185	0.859381	NoSig
A1AGK1	rplP	50S ribosomal protein L16	50S ribosomal protein L16 OS=Escherichia coli O1:K1 / APEC OX=405955 GN=rplP PE=3 SV=1	6.2307e+06	6.19454e+06	5594933	6266659	6400927	6854973	0.139815	6.50752e+06	308302	177998	4.73762	6006724	357080	206160	5.94466	0.923044	-0.115529	0.3201	NoSig
A1AGK2	rpsC	30S ribosomal protein S3	30S ribosomal protein S3 OS=Escherichia coli O1:K1 / APEC OX=405955 GN=rpsC PE=3 SV=1	9573071	10032507	9449822	9966030	9604589	10063948	0.440583	9878189	241950	139690	2.44933	9.68513e+06	307081	177293	3.17065	0.980456	-0.0284747	0.621841	NoSig
A1AGK3	rplV	50S ribosomal protein L22	50S ribosomal protein L22 OS=Escherichia coli O1:K1 / APEC OX=405955 GN=rplV PE=3 SV=1	8085426	8804922	8.27443e+06	6.98417e+06	7.80271e+06	9299177	0.639714	8.02868e+06	1.17393e+06	677771	14.6217	8.38826e+06	373009	215357	4.4468	1.04479	0.0632084	0.783021	NoSig
A1AGK4	rpsS	30S ribosomal protein S19	30S ribosomal protein S19 OS=Escherichia coli O1:K1 / APEC OX=405955 GN=rpsS PE=3 SV=1	5871937	6154045	6.06294e+06	5124728	6061624	5947818	0.357958	5711390	511241	295165	8.95125	6.02964e+06	143972	83122.4	2.38774	1.05572	0.0782304	0.572128	NoSig
A1AGK5	rplB	50S ribosomal protein L2	50S ribosomal protein L2 OS=Escherichia coli O1:K1 / APEC OX=405955 GN=rplB PE=3 SV=1	10198109	10173415	9961052	10629277	9877922	8956939	0.586002	9.82138e+06	837602	483589	8.52835	1.01109e+07	130323	75241.8	1.28894	1.02947	0.041908	0.745359	NoSig
A1AGK6	rplD	50S ribosomal protein L4	50S ribosomal protein L4 OS=Escherichia coli O1:K1 / APEC OX=405955 GN=rplD PE=3 SV=1	6689449	6.14909e+06	6.79636e+06	4.8904e+06	4647784	5.83218e+06	0.0262573	5123455	625646	361217	12.2114	6.54497e+06	346977	200327	5.30143	1.27745	0.353269	0.141016	NoSig
A1AGK7	rplC	50S ribosomal protein L3	50S ribosomal protein L3 OS=Escherichia coli O1:K1 / APEC OX=405955 GN=rplC PE=3 SV=1	6274462	6527691	7281244	6173969	6713262	6873927	0.785505	6.58705e+06	366650	211685	5.56622	6.69447e+06	523701	302359	7.8229	1.01631	0.0233358	0.877997	NoSig
A1AGK8	rpsJ	30S ribosomal protein S10	30S ribosomal protein S10 OS=Escherichia coli O1:K1 / APEC OX=405955 GN=rpsJ PE=3 SV=1	9054362	8669682	8442119	9146758	8674178	9444921	0.270379	9088619	388647	224385	4.27619	8.72205e+06	309463	178669	3.54805	0.959668	-0.0593931	0.480553	NoSig
A1AH61	treF	Cytoplasmic trehalase	Cytoplasmic trehalase OS=Escherichia coli O1:K1 / APEC OX=405955 GN=treF PE=3 SV=1	31689.6	734.186	27881	28082.6	33678.5	734.186	0.96116	20831.7	17628.5	10177.8	84.623	20101.6	16880.4	9745.92	83.9756	0.96495	-0.051474	0.981662	NoSig
A1AHI0	rpoZ	DNA-directed RNA polymerase subunit omega	DNA-directed RNA polymerase subunit omega OS=Escherichia coli O1:K1 / APEC OX=405955 GN=rpoZ PE=3 SV=1	2.68082e+06	2.36842e+06	2.25199e+06	2.22784e+06	2.23968e+06	2.59797e+06	0.679147	2.35517e+06	210360	121452	8.93187	2.43375e+06	221752	128029	9.11156	1.03337	0.0473501	0.807783	NoSig
A1AHM2	ibpA	Small heat shock protein IbpA	Small heat shock protein IbpA OS=Escherichia coli O1:K1 / APEC OX=405955 GN=ibpA PE=3 SV=1	517157	213136	434917	350195	398899	428012	0.968232	392369	39317.3	22699.9	10.0205	388403	157257	90792.5	40.4882	0.989893	-0.0146551	0.984958	NoSig
A1AHR8	atpB	ATP synthase subunit a	ATP synthase subunit a OS=Escherichia coli O1:K1 / APEC OX=405955 GN=atpB PE=3 SV=1	583091	295659	526390	353826	279541	293363	0.153917	308910	39507.9	22809.9	12.7894	468380	152244	87898	32.5044	1.51623	0.600493	0.336813	NoSig
A1AI95	tpiA	Triosephosphate isomerase	Triosephosphate isomerase OS=Escherichia coli O1:K1 / APEC OX=405955 GN=tpiA PE=3 SV=1	3.87827e+06	3.60148e+06	4.08183e+06	4170610	4177205	3715186	0.464269	4.021e+06	264864	152919	6.58701	3.85386e+06	241105	139202	6.25618	0.958434	-0.0612494	0.640455	NoSig
A1AID7	argB	Acetylglutamate kinase	Acetylglutamate kinase OS=Escherichia coli O1:K1 / APEC OX=405955 GN=argB PE=3 SV=2	140241	130780	119733	119978	131264	129390	0.649442	126877	6047.78	3491.69	4.76664	130251	10264.5	5926.22	7.88054	1.02659	0.0378653	0.790184	NoSig
A1AIF7	rplJ	50S ribosomal protein L10	50S ribosomal protein L10 OS=Escherichia coli O1:K1 / APEC OX=405955 GN=rplJ PE=3 SV=1	9495320	10007625	10506495	9410697	10324728	9656889	0.633935	9797438	472947	273056	4.82725	1.00031e+07	505602	291910	5.05443	1.021	0.0299775	0.778826	NoSig
A1AIG6	rsd	Regulator of sigma D	Regulator of sigma D OS=Escherichia coli O1:K1 / APEC OX=405955 GN=rsd PE=3 SV=1	274264	303211	235197	327275	240924	263961	0.851233	277387	44713.7	25815.5	16.1196	270891	34132.2	19706.2	12.6	0.976583	-0.0341857	0.919971	NoSig
A1AIL6	ubiC	Chorismate pyruvate-lyase	Chorismate pyruvate-lyase OS=Escherichia coli O1:K1 / APEC OX=405955 GN=ubiC PE=3 SV=1	49800.4	44141.9	52831.9	41366.2	47048.2	49255.6	0.43058	45890	4070.18	2349.92	8.86942	48924.7	4410.71	2546.52	9.01529	1.06613	0.0923844	0.617545	NoSig
A1AIM0	lexA	LexA repressor	LexA repressor OS=Escherichia coli O1:K1 / APEC OX=405955 GN=lexA PE=3 SV=1	1.50665e+06	1.40881e+06	1.34221e+06	954541	1.06653e+06	989528	0.00201825	1.00353e+06	57290.7	33076.8	5.7089	1.41922e+06	82713.2	47754.5	5.82806	1.41423	0.500015	0.0466996	NoSig
A1AJ55	efp	Elongation factor P	Elongation factor P OS=Escherichia coli O1:K1 / APEC OX=405955 GN=efp PE=3 SV=1	3363680	3.45469e+06	3.41354e+06	3.17438e+06	3490866	3.68676e+06	0.804738	3.45067e+06	258546	149271	7.49263	3.41064e+06	45572.9	26311.5	1.3362	0.988398	-0.0168354	0.891164	NoSig
A1AJ59	frdD	Fumarate reductase subunit D	Fumarate reductase subunit D OS=Escherichia coli O1:K1 / APEC OX=405955 GN=frdD PE=3 SV=1	490231	501168	543395	659766	658286	691483	0.00125197	669845	18753.9	10827.6	2.79974	511598	28074.6	16208.9	5.48763	0.763756	-0.388817	0.0362974	NoSig
A1AJ60	frdC	Fumarate reductase subunit C	Fumarate reductase subunit C OS=Escherichia coli O1:K1 / APEC OX=405955 GN=frdC PE=3 SV=1	834594	798157	730413	819656	868718	962834	0.138145	883736	72760.5	42008.3	8.23329	787722	52868.9	30523.9	6.71162	0.891354	-0.16593	0.319762	NoSig
A1AJ82	purA	Adenylosuccinate synthetase	Adenylosuccinate synthetase OS=Escherichia coli O1:K1 / APEC OX=405955 GN=purA PE=3 SV=1	3285638	3.21489e+06	3261524	3.08888e+06	3.14498e+06	3.29009e+06	0.279111	3.17465e+06	103835	59949.1	3.27075	3.25402e+06	35964	20763.8	1.10522	1.025	0.0356244	0.491582	NoSig
A1AJ83	nsrR	HTH-type transcriptional repressor NsrR	HTH-type transcriptional repressor NsrR OS=Escherichia coli O1:K1 / APEC OX=405955 GN=nsrR PE=3 SV=1	209376	193155	215929	62831.6	71012.9	207049	0.121849	113631	81005.6	46768.6	71.2882	206153	11724	6768.85	5.68703	1.81423	0.859358	0.302624	NoSig
A1AJA6	priB	Primosomal replication protein N	Primosomal replication protein N OS=Escherichia coli O1:K1 / APEC OX=405955 GN=priB PE=3 SV=1	141206	734.186	126605	22859.7	81242.9	93425.8	0.658231	65842.8	37719.6	21777.4	57.2873	89515.1	77232.3	44590.1	86.2785	1.35953	0.443106	0.794675	NoSig
A1AJA7	rplI	50S ribosomal protein L9	50S ribosomal protein L9 OS=Escherichia coli O1:K1 / APEC OX=405955 GN=rplI PE=3 SV=1	7411146	8574167	8602492	7821369	7796141	9782383	0.741664	8466631	1.13954e+06	657916	13.4592	8195935	679795	392480	8.29429	0.968028	-0.0468795	0.849772	NoSig
A1AJD7	fbp	Fructose-1,6-bisphosphatase class 1	Fructose-1,6-bisphosphatase class 1 OS=Escherichia coli O1:K1 / APEC OX=405955 GN=fbp PE=3 SV=1	1.95075e+06	1.91334e+06	1.78519e+06	1.74265e+06	1.81296e+06	1756344	0.108302	1.77065e+06	37271.7	21518.8	2.10497	1.88309e+06	86823.6	50127.6	4.61069	1.0635	0.0888246	0.289315	NoSig
A1AJE9	pyrI	Aspartate carbamoyltransferase regulatory chain	Aspartate carbamoyltransferase regulatory chain OS=Escherichia coli O1:K1 / APEC OX=405955 GN=pyrI PE=3 SV=1	317059	337019	357313	193858	292764	295294	0.0965546	260639	57847.9	33398.5	22.1947	337131	20127.2	11620.4	5.97014	1.29348	0.371256	0.272292	NoSig
A1AJF0	pyrB	Aspartate carbamoyltransferase	Aspartate carbamoyltransferase OS=Escherichia coli O1:K1 / APEC OX=405955 GN=pyrB PE=3 SV=1	421111	503871	432122	445472	437170	416396	0.518191	433013	14977.2	8647.11	3.45885	452368	44941.5	25947	9.93473	1.0447	0.0630877	0.690401	NoSig
A1AJG3	pepA	Probable cytosol aminopeptidase	Probable cytosol aminopeptidase OS=Escherichia coli O1:K1 / APEC OX=405955 GN=pepA PE=3 SV=1	775760	850676	694667	485915	649981	797234	0.267854	644377	155735	89913.7	24.1683	773701	78024.8	45047.6	10.0846	1.2007	0.263871	0.477238	NoSig
A1AJV0	deoB	Phosphopentomutase	Phosphopentomutase OS=Escherichia coli O1:K1 / APEC OX=405955 GN=deoB PE=3 SV=1	1130692	1.08859e+06	1149363	958328	988476	1.15466e+06	0.234215	1.03382e+06	105729	61042.5	10.227	1.12288e+06	31130.4	17973.2	2.77237	1.08615	0.119219	0.438637	NoSig
A5A607	ylcI	Uncharacterized protein YlcI	Uncharacterized protein YlcI OS=Escherichia coli (strain K12) OX=83333 GN=ylcI PE=4 SV=1	63969.1	68203.2	56060	52780.2	52743.5	48416.1	0.0409359	51313.3	2509.11	1448.63	4.88978	62744.1	6163.61	3558.56	9.82342	1.22276	0.290147	0.171551	NoSig
A7ZHB2	rpsT	30S ribosomal protein S20	30S ribosomal protein S20 OS=Escherichia coli O139:H28 (strain E24377A / ETEC) OX=331111 GN=rpsT PE=3 SV=1	5998435	6.74607e+06	6488027	4938644	5786435	6938680	0.446251	5.88792e+06	1.00387e+06	579586	17.0497	6.41084e+06	379745	219246	5.92348	1.08881	0.122756	0.62669	NoSig
A7ZHR0	tsf	Elongation factor Ts	Elongation factor Ts OS=Escherichia coli O139:H28 (strain E24377A / ETEC) OX=331111 GN=tsf PE=3 SV=1	6680268	6935317	6826297	6352697	6.74903e+06	6841194	0.375853	6.64764e+06	259553	149853	3.90443	6.81396e+06	127971	73884.2	1.87807	1.02502	0.035651	0.579188	NoSig
A7ZHR2	frr	Ribosome-recycling factor	Ribosome-recycling factor OS=Escherichia coli O139:H28 (strain E24377A / ETEC) OX=331111 GN=frr PE=3 SV=1	3.48478e+06	3257272	3.48252e+06	3.1741e+06	3.20237e+06	3.24192e+06	0.0606141	3.20613e+06	34065.2	19667.5	1.0625	3.40819e+06	130705	75462.8	3.83504	1.06302	0.088174	0.208928	NoSig
A7ZHU5	yafD	UPF0294 protein YafD	UPF0294 protein YafD OS=Escherichia coli O139:H28 (strain E24377A / ETEC) OX=331111 GN=yafD PE=3 SV=1	89161.7	93245	59976.4	70067	54101.2	68679.4	0.229481	64282.5	8844.56	5106.41	13.7589	80794.4	18144.1	10475.5	22.4572	1.25686	0.329828	0.432521	NoSig
A7ZIG9	nusB	Transcription antitermination protein NusB	Transcription antitermination protein NusB OS=Escherichia coli O139:H28 (strain E24377A / ETEC) OX=331111 GN=nusB PE=3 SV=1	551147	778818	780638	667041	582015	838823	0.947101	695960	130824	75531.1	18.7976	703535	131975	76195.5	18.7588	1.01088	0.0156179	0.976203	NoSig
A7ZJA8	sucC	Succinate--CoA ligase [ADP-forming] subunit beta	Succinate--CoA ligase [ADP-forming] subunit beta OS=Escherichia coli O139:H28 (strain E24377A / ETEC) OX=331111 GN=sucC PE=3 SV=1	6491958	6051112	6236109	5.69021e+06	5737187	6012674	0.0516612	5.81336e+06	174203	100576	2.9966	6.25973e+06	221370	127808	3.53641	1.07678	0.106728	0.193365	NoSig
A7ZJC2	tolB	Tol-Pal system protein TolB	Tol-Pal system protein TolB OS=Escherichia coli O139:H28 (strain E24377A / ETEC) OX=331111 GN=tolB PE=3 SV=1	914096	891862	1.05403e+06	940109	979107	960247	0.906678	959821	19502.8	11260	2.03192	953331	87917.1	50759	9.2221	0.993238	-0.00978884	0.954208	NoSig
A7ZJV1	infA	Translation initiation factor IF-1	Translation initiation factor IF-1 OS=Escherichia coli O139:H28 (strain E24377A / ETEC) OX=331111 GN=infA PE=3 SV=1	763323	805504	762747	708097	786344	818071	0.867071	770837	56603.3	32680	7.3431	777192	24521.4	14157.4	3.15512	1.00824	0.0118436	0.929882	NoSig
A7ZJW0	lolA	Outer-membrane lipoprotein carrier protein	Outer-membrane lipoprotein carrier protein OS=Escherichia coli O139:H28 (strain E24377A / ETEC) OX=331111 GN=lolA PE=3 SV=1	434007	448179	436092	476126	533852	572046	0.0357188	527341	48290.4	27880.5	9.15733	439426	7651.8	4417.77	1.74132	0.833287	-0.263115	0.161803	NoSig
A7ZK01	ihfB	Integration host factor subunit beta	Integration host factor subunit beta OS=Escherichia coli O139:H28 (strain E24377A / ETEC) OX=331111 GN=ihfB PE=3 SV=1	2.99185e+06	2.83274e+06	2.81103e+06	2808026	2888857	2693695	0.366795	2.79686e+06	98059	56614.4	3.50604	2.87854e+06	98726.5	56999.8	3.42974	1.0292	0.0415285	0.578219	NoSig
A7ZK06	ycaR	UPF0434 protein YcaR	UPF0434 protein YcaR OS=Escherichia coli O139:H28 (strain E24377A / ETEC) OX=331111 GN=ycaR PE=3 SV=1	911172	885241	757833	872540	988715	463840	0.669449	775032	275689	159169	35.5714	851415	82075.3	47386.2	9.63986	1.09856	0.135608	0.801902	NoSig
A7ZKJ7	acpP	Acyl carrier protein	Acyl carrier protein OS=Escherichia coli O139:H28 (strain E24377A / ETEC) OX=331111 GN=acpP PE=3 SV=1	8161654	8099860	7.51445e+06	6347843	6.52352e+06	6.70536e+06	0.00372046	6525576	178769	103212	2.73951	7.92532e+06	357161	206207	4.50658	1.2145	0.280364	0.0605374	NoSig
A7ZKW0	dadA	D-amino acid dehydrogenase	D-amino acid dehydrogenase OS=Escherichia coli O139:H28 (strain E24377A / ETEC) OX=331111 GN=dadA PE=3 SV=1	2339403	2.40143e+06	2.16593e+06	2.32842e+06	2.26198e+06	2143660	0.552146	2.24469e+06	93586.5	54032.2	4.16925	2.30225e+06	122064	70473.9	5.30195	1.02565	0.0365337	0.718673	NoSig
A7ZMA4	slyA	Transcriptional regulator SlyA	Transcriptional regulator SlyA OS=Escherichia coli O139:H28 (strain E24377A / ETEC) OX=331111 GN=slyA PE=3 SV=1	459768	484912	451812	433154	482988	469239	0.846175	461794	25737.7	14859.7	5.57342	465497	17277.7	9975.31	3.71167	1.00802	0.0115238	0.915624	NoSig
A7ZMI0	ihfA	Integration host factor subunit alpha	Integration host factor subunit alpha OS=Escherichia coli O139:H28 (strain E24377A / ETEC) OX=331111 GN=ihfA PE=3 SV=1	3.36978e+06	3.64345e+06	3677901	3.04468e+06	3137966	3.42495e+06	0.0741268	3.20253e+06	198190	114425	6.18853	3.56371e+06	168827	97472.3	4.73739	1.11278	0.154167	0.231373	NoSig
A7ZMP8	msrB	Peptide methionine sulfoxide reductase MsrB	Peptide methionine sulfoxide reductase MsrB OS=Escherichia coli O139:H28 (strain E24377A / ETEC) OX=331111 GN=msrB PE=3 SV=1	657192	650063	589908	689274	669748	681701	0.0961367	680241	9844.62	5683.79	1.44722	632388	36960.6	21339.2	5.84461	0.929652	-0.105237	0.271819	NoSig
A7ZMT4	yoaH	UPF0181 protein YoaH	UPF0181 protein YoaH OS=Escherichia coli O139:H28 (strain E24377A / ETEC) OX=331111 GN=yoaH PE=3 SV=1	198183	174457	139132	197349	178219	165757	0.639339	180442	15912.4	9187	8.81855	170591	29714.7	17155.8	17.4187	0.945406	-0.0809946	0.782924	NoSig
A7ZNH9	yeeX	UPF0265 protein YeeX	UPF0265 protein YeeX OS=Escherichia coli O139:H28 (strain E24377A / ETEC) OX=331111 GN=yeeX PE=3 SV=1	3942553	3548028	3.49081e+06	2.50816e+06	2.67563e+06	2758589	0.00318367	2647460	127568	73651.4	4.8185	3.66046e+06	245967	142009	6.71957	1.38263	0.467417	0.0558723	NoSig
A7ZNS4	rcnR	Transcriptional repressor RcnR homolog	Transcriptional repressor RcnR homolog OS=Escherichia coli O139:H28 (strain E24377A / ETEC) OX=331111 GN=rcnR PE=3 SV=1	690823	585891	46645.9	953414	703925	688177	0.191891	781839	148797	85908	19.0317	441120	345630	199550	78.3528	0.564208	-0.8257	0.389462	NoSig
A7ZP12	yejL	UPF0352 protein YejL	UPF0352 protein YejL OS=Escherichia coli O139:H28 (strain E24377A / ETEC) OX=331111 GN=yejL PE=3 SV=1	226851	232169	23263.9	177537	197318	232771	0.586012	202542	27985.3	16157.3	13.817	160761	119106	68765.9	74.0887	0.793718	-0.333302	0.745359	NoSig
A7ZPS1	purC	Phosphoribosylaminoimidazole-succinocarboxamide synthase	Phosphoribosylaminoimidazole-succinocarboxamide synthase OS=Escherichia coli O139:H28 (strain E24377A / ETEC) OX=331111 GN=purC PE=3 SV=1	518913	551817	557584	407825	414949	460998	0.00503896	427924	28863.3	16664.2	6.74497	542772	20862.1	12044.7	3.84362	1.26838	0.34299	0.0667662	NoSig
A7ZPX4	iscS	Cysteine desulfurase IscS	Cysteine desulfurase IscS OS=Escherichia coli O139:H28 (strain E24377A / ETEC) OX=331111 GN=iscS PE=3 SV=1	3.42301e+06	2251466	2346673	2.05688e+06	2.24563e+06	2.06612e+06	0.221415	2.12288e+06	106408	61434.9	5.01246	2.67372e+06	650653	375655	24.3351	1.25948	0.332826	0.421214	NoSig
A7ZQ47	trmD	tRNA (guanine-N(1)-)-methyltransferase	tRNA (guanine-N(1)-)-methyltransferase OS=Escherichia coli O139:H28 (strain E24377A / ETEC) OX=331111 GN=trmD PE=3 SV=1	142722	1.01716e+06	165033	1192472	1173823	172066	0.413102	846120	583822	337070	68.9999	441637	498540	287832	112.884	0.521956	-0.938001	0.606157	NoSig
A7ZQ49	rpsP	30S ribosomal protein S16	30S ribosomal protein S16 OS=Escherichia coli O139:H28 (strain E24377A / ETEC) OX=331111 GN=rpsP PE=3 SV=1	7395530	7861103	7861296	7566225	7166555	8.07953e+06	0.756255	7.6041e+06	457663	264232	6.01863	7.70598e+06	268854	155223	3.48891	1.0134	0.0191998	0.859381	NoSig
A7ZQC4	csrA	Translational regulator CsrA	Translational regulator CsrA OS=Escherichia coli O139:H28 (strain E24377A / ETEC) OX=331111 GN=csrA PE=3 SV=1	211239	232294	219616	229973	212458	206157	0.632573	216196	12340.5	7124.79	5.70802	221050	10600.5	6120.22	4.79554	1.02245	0.0320316	0.778501	NoSig
A7ZQC8	recA	Protein RecA	Protein RecA OS=Escherichia coli O139:H28 (strain E24377A / ETEC) OX=331111 GN=recA PE=3 SV=1	1847770	1.85417e+06	1.77049e+06	2.00956e+06	2061396	1.99393e+06	0.00425468	2.02163e+06	35316.5	20390	1.74693	1.82414e+06	46578.3	26892	2.55343	0.902314	-0.148298	0.064428	NoSig
A7ZQT6	rppH	RNA pyrophosphohydrolase	RNA pyrophosphohydrolase OS=Escherichia coli O139:H28 (strain E24377A / ETEC) OX=331111 GN=rppH PE=3 SV=1	76580.4	111091	109530	77711.1	96891.3	118488	0.937003	97696.7	20400.3	11778.1	20.8812	99067	19489.6	11252.3	19.6732	1.01403	0.0200941	0.970021	NoSig
A7ZR13	gcvH	Glycine cleavage system H protein	Glycine cleavage system H protein OS=Escherichia coli O139:H28 (strain E24377A / ETEC) OX=331111 GN=gcvH PE=3 SV=1	739352	187317	799126	99059.1	638784	742369	0.783607	493404	345418	199427	70.0071	575265	337299	194740	58.6337	1.16591	0.221458	0.877314	NoSig
A7ZR64	metK	S-adenosylmethionine synthase	S-adenosylmethionine synthase OS=Escherichia coli O139:H28 (strain E24377A / ETEC) OX=331111 GN=metK PE=3 SV=1	1.31243e+06	1.22646e+06	1334503	1.10226e+06	1.15348e+06	1.13585e+06	0.0113858	1.13053e+06	26020.5	15022.9	2.30162	1.29113e+06	57084.3	32957.6	4.42126	1.14206	0.191639	0.0977377	NoSig
A7ZRT0	glgS	Surface composition regulator	Surface composition regulator OS=Escherichia coli O139:H28 (strain E24377A / ETEC) OX=331111 GN=glgS PE=3 SV=1	210287	184472	177247	233751	177411	167754	0.924708	192972	35644.2	20579.2	18.4712	190669	17369.7	10028.4	9.10988	0.988065	-0.0173215	0.963237	NoSig
A7ZRU7	rpsU	30S ribosomal protein S21	30S ribosomal protein S21 OS=Escherichia coli O139:H28 (strain E24377A / ETEC) OX=331111 GN=rpsU PE=3 SV=1	3.06431e+06	3253873	3366679	2.80165e+06	3.52459e+06	3.78038e+06	0.669837	3.36888e+06	507608	293067	15.0676	3.22829e+06	152797	88217.5	4.73307	0.958269	-0.0614979	0.801902	NoSig
A7ZS83	rplU	50S ribosomal protein L21	50S ribosomal protein L21 OS=Escherichia coli O139:H28 (strain E24377A / ETEC) OX=331111 GN=rplU PE=3 SV=1	2.39153e+06	4316147	4.31883e+06	4.73638e+06	5410754	5.68612e+06	0.0843312	5.27775e+06	488639	282116	9.25847	3.6755e+06	1.11195e+06	641985	30.253	0.696415	-0.521981	0.251923	NoSig
A7ZSB7	nanT	Sialic acid transporter NanT	Sialic acid transporter NanT OS=Escherichia coli O139:H28 (strain E24377A / ETEC) OX=331111 GN=nanT PE=3 SV=1	33117.4	69114.3	113614	161156	55654.5	53878.8	0.688741	90229.7	61430.3	35466.8	68.0821	71948.5	40323	23280.5	56.0442	0.797393	-0.326638	0.812275	NoSig
A7ZSJ1	rpmD	50S ribosomal protein L30	50S ribosomal protein L30 OS=Escherichia coli O139:H28 (strain E24377A / ETEC) OX=331111 GN=rpmD PE=3 SV=1	3917030	4.0325e+06	4.11345e+06	3165447	3.54311e+06	4.12106e+06	0.22083	3.60987e+06	481289	277873	13.3326	4.02099e+06	98712.7	56991.8	2.45493	1.11389	0.155604	0.420402	NoSig
A7ZSK1	rpmC	50S ribosomal protein L29	50S ribosomal protein L29 OS=Escherichia coli O139:H28 (strain E24377A / ETEC) OX=331111 GN=rpmC PE=3 SV=1	3.70851e+06	3.75589e+06	3.41526e+06	4.52239e+06	3510998	3.52224e+06	0.556693	3.85188e+06	580712	335274	15.0761	3.62655e+06	184512	106528	5.08781	0.941503	-0.086963	0.721639	NoSig
A7ZSR5	aroK	Shikimate kinase 1	Shikimate kinase 1 OS=Escherichia coli O139:H28 (strain E24377A / ETEC) OX=331111 GN=aroK PE=3 SV=1	1.04158e+06	1079046	1.08429e+06	780528	907526	1.00548e+06	0.0624008	897845	112787	65117.9	12.562	1.0683e+06	23294.4	13449	2.18051	1.18985	0.250783	0.211915	NoSig
A7ZTI5	coaD	Phosphopantetheine adenylyltransferase	Phosphopantetheine adenylyltransferase OS=Escherichia coli O139:H28 (strain E24377A / ETEC) OX=331111 GN=coaD PE=3 SV=1	297904	257399	238544	228733	228834	239780	0.146593	232449	6349.4	3665.83	2.73153	264616	30330.8	17511.5	11.4622	1.13838	0.186985	0.327	NoSig
A7ZTI7	rpmG	50S ribosomal protein L33	50S ribosomal protein L33 OS=Escherichia coli O139:H28 (strain E24377A / ETEC) OX=331111 GN=rpmG PE=3 SV=1	6428099	6.30389e+06	7129737	7.09047e+06	6780668	6848148	0.355354	6.90643e+06	162914	94058.4	2.35888	6.62058e+06	445297	257093	6.72596	0.958611	-0.0609826	0.569339	NoSig
A7ZTI8	rpmB	50S ribosomal protein L28	50S ribosomal protein L28 OS=Escherichia coli O139:H28 (strain E24377A / ETEC) OX=331111 GN=rpmB PE=3 SV=1	3.58542e+06	3.65187e+06	3.9358e+06	3671870	4638652	4.81451e+06	0.154431	4.37501e+06	615253	355217	14.0629	3.72437e+06	186098	107444	4.99678	0.851281	-0.232292	0.337102	NoSig
A7ZTQ9	rpmH	50S ribosomal protein L34	50S ribosomal protein L34 OS=Escherichia coli O139:H28 (strain E24377A / ETEC) OX=331111 GN=rpmH PE=3 SV=1	875438	936287	844420	784652	1.09669e+06	1.46129e+06	0.310804	1.11421e+06	338660	195525	30.3945	885382	46733.4	26981.5	5.27833	0.794625	-0.331653	0.524217	NoSig
A7ZTU6	atpA	ATP synthase subunit alpha	ATP synthase subunit alpha OS=Escherichia coli O139:H28 (strain E24377A / ETEC) OX=331111 GN=atpA PE=3 SV=1	6215687	5.89302e+06	6165685	5.35811e+06	5.6074e+06	5633698	0.0138108	5.53307e+06	152091	87809.8	2.74876	6.09146e+06	173665	100266	2.85096	1.10092	0.138709	0.104994	NoSig
A7ZTU7	atpH	ATP synthase subunit delta	ATP synthase subunit delta OS=Escherichia coli O139:H28 (strain E24377A / ETEC) OX=331111 GN=atpH PE=3 SV=1	1.3009e+06	1.20076e+06	1.23774e+06	1.00327e+06	1.2577e+06	1364036	0.748389	1.20833e+06	185380	107029	15.3418	1.24647e+06	50636.8	29235.2	4.06243	1.03156	0.0448241	0.853002	NoSig
A7ZTU8	atpF	ATP synthase subunit b	ATP synthase subunit b OS=Escherichia coli O139:H28 (strain E24377A / ETEC) OX=331111 GN=atpF PE=3 SV=1	5.05257e+06	5.13355e+06	5148067	4826314	4530414	4629945	0.00810595	4.66222e+06	150568	86930.4	3.22953	5.1114e+06	51461.6	29711.3	1.0068	1.09634	0.132699	0.0831034	NoSig
A7ZUE4	rraA	Regulator of ribonuclease activity A	Regulator of ribonuclease activity A OS=Escherichia coli O139:H28 (strain E24377A / ETEC) OX=331111 GN=rraA PE=3 SV=1	1.11849e+06	905927	988506	790624	1.05337e+06	1.14857e+06	0.958856	997521	185394	107037	18.5855	1.00431e+06	107159	61868.4	10.67	1.0068	0.00978201	0.981207	NoSig
A7ZUF1	rpmE	50S ribosomal protein L31	50S ribosomal protein L31 OS=Escherichia coli O139:H28 (strain E24377A / ETEC) OX=331111 GN=rpmE PE=3 SV=1	269816	301969	256965	295699	241202	275282	0.803566	270728	27532.8	15896	10.1699	276250	23181.8	13384	8.39159	1.0204	0.0291323	0.89061	NoSig
A7ZUF7	metJ	Met repressor	Met repressor OS=Escherichia coli O139:H28 (strain E24377A / ETEC) OX=331111 GN=metJ PE=3 SV=1	520242	507114	494328	457420	526324	557259	0.842789	513668	51108.6	29507.6	9.94973	507228	12957.3	7480.88	2.55453	0.987462	-0.0182025	0.913079	NoSig
A7ZUJ6	rplK	50S ribosomal protein L11	50S ribosomal protein L11 OS=Escherichia coli O139:H28 (strain E24377A / ETEC) OX=331111 GN=rplK PE=3 SV=1	7969049	8156647	8.14452e+06	7276522	8324410	8739525	0.960069	8.11349e+06	753964	435301	9.29272	8.09007e+06	104984	60612.8	1.29769	0.997114	-0.00416928	0.981207	NoSig
A7ZUJ7	rplA	50S ribosomal protein L1	50S ribosomal protein L1 OS=Escherichia coli O139:H28 (strain E24377A / ETEC) OX=331111 GN=rplA PE=3 SV=1	10265295	11106390	11062854	8277922	10571380	11184840	0.436248	1.00114e+07	1.53223e+06	884636	15.3049	10811513	473539	273398	4.37995	1.07992	0.110927	0.62129	NoSig
A7ZV06	cutA	Divalent-cation tolerance protein CutA	Divalent-cation tolerance protein CutA OS=Escherichia coli O139:H28 (strain E24377A / ETEC) OX=331111 GN=cutA PE=3 SV=1	83500.7	52166.8	44427.8	63801.4	59444.6	56009.7	0.982734	59751.9	3904.97	2254.54	6.53531	60031.8	20689.7	11945.2	34.4646	1.00468	0.00674182	0.99285	NoSig
A7ZV11	groES	Co-chaperonin GroES	Co-chaperonin GroES OS=Escherichia coli O139:H28 (strain E24377A / ETEC) OX=331111 GN=groES PE=3 SV=1	10015474	10363755	10146167	9948906	10091285	10708526	0.784286	1.02496e+07	403791	233129	3.93958	10175132	175938	101578	1.7291	0.992737	-0.0105162	0.877314	NoSig
A7ZV33	orn	Oligoribonuclease	Oligoribonuclease OS=Escherichia coli O139:H28 (strain E24377A / ETEC) OX=331111 GN=orn PE=3 SV=1	621388	609138	552494	536698	558216	584828	0.246448	559914	24110	13919.9	4.30601	594340	36753.8	21219.8	6.18397	1.06148	0.0860822	0.454479	NoSig
A7ZV73	rpsR	30S ribosomal protein S18	30S ribosomal protein S18 OS=Escherichia coli O139:H28 (strain E24377A / ETEC) OX=331111 GN=rpsR PE=3 SV=1	5.39294e+06	5646199	6.46406e+06	4.91927e+06	5403628	6570079	0.746382	5.63099e+06	848566	489920	15.0696	5.8344e+06	559814	323209	9.59506	1.03612	0.0511952	0.852167	NoSig
A7ZVS7	deoD	Purine nucleoside phosphorylase DeoD-type	Purine nucleoside phosphorylase DeoD-type OS=Escherichia coli O139:H28 (strain E24377A / ETEC) OX=331111 GN=deoD PE=3 SV=1	4.0279e+06	3.93121e+06	3.76262e+06	3.57791e+06	3733696	3.78368e+06	0.103156	3.69843e+06	107323	61962.8	2.90185	3.90724e+06	134251	77509.8	3.43595	1.05646	0.0792376	0.279799	NoSig
A7ZVT7	gpmB	Probable phosphoglycerate mutase GpmB	Probable phosphoglycerate mutase GpmB OS=Escherichia coli O139:H28 (strain E24377A / ETEC) OX=331111 GN=gpmB PE=3 SV=1	531854	462443	577012	398000	429295	450761	0.0560659	426019	26532.5	15318.5	6.22801	523770	57711.2	33319.6	11.0184	1.22945	0.298016	0.203248	NoSig
A7ZZ46	rpmF	50S ribosomal protein L32	50S ribosomal protein L32 OS=Escherichia coli O9:H4 (strain HS) OX=331112 GN=rpmF PE=3 SV=1	4357261	4.59521e+06	5035415	5.66586e+06	4939720	4.43493e+06	0.439074	5.0135e+06	618773	357248	12.3421	4.66263e+06	344067	198647	7.37926	0.930014	-0.104676	0.621841	NoSig
B1IPL0	infC	Translation initiation factor IF-3	Translation initiation factor IF-3 OS=Escherichia coli (strain ATCC 8739 / DSM 1576 / NBRC 3972 / NCIMB 8545 / WDCM 00012 / Crooks) OX=481805 GN=infC PE=3 SV=1	4380378	3.76583e+06	4.32796e+06	3.2481e+06	3.3844e+06	3.31092e+06	0.0136375	3.31447e+06	68217.3	39385.3	2.05817	4.15806e+06	340688	196696	8.19344	1.25452	0.327131	0.104449	NoSig
B1IS25	yjjX	Inosine/xanthosine triphosphatase	Inosine/xanthosine triphosphatase OS=Escherichia coli (strain ATCC 8739 / DSM 1576 / NBRC 3972 / NCIMB 8545 / WDCM 00012 / Crooks) OX=481805 GN=yjjX PE=3 SV=1	118700	119870	127574	104232	136443	154634	0.552158	131770	25523.9	14736.2	19.3701	122048	4821.39	2783.63	3.95041	0.926222	-0.11057	0.718673	NoSig
B1IVF1	zapB	Cell division protein ZapB	Cell division protein ZapB OS=Escherichia coli (strain ATCC 8739 / DSM 1576 / NBRC 3972 / NCIMB 8545 / WDCM 00012 / Crooks) OX=481805 GN=zapB PE=3 SV=1	2.14575e+06	1.96539e+06	1.97088e+06	2.17474e+06	2.17804e+06	2.14541e+06	0.08229	2.16606e+06	17964.5	10371.8	0.829363	2.02734e+06	102582	59226	5.05995	0.935956	-0.0954867	0.247128	NoSig
B1XF50	ynfC	UPF0257 lipoprotein YnfC	UPF0257 lipoprotein YnfC OS=Escherichia coli (strain K12 / DH10B) OX=316385 GN=ynfC PE=3 SV=1	87273	86829.9	102300	78009.5	72566.7	87447.9	0.12839	79341.4	7529.46	4347.14	9.48996	92134.2	8806.3	5084.32	9.55813	1.16124	0.215663	0.309303	NoSig
B7UPM7	uvrA	UvrABC system protein A	UvrABC system protein A OS=Escherichia coli O127:H6 (strain E2348/69 / EPEC) OX=574521 GN=uvrA PE=3 SV=1	390605	383657	411599	428803	374036	358620	0.740287	387153	36884	21295	9.52698	395287	14547.1	8398.79	3.68015	1.02101	0.0299967	0.848939	NoSig
C6EBU6	cheZ	Protein phosphatase CheZ	Protein phosphatase CheZ OS=Escherichia coli (strain B / BL21-DE3) OX=469008 GN=cheZ PE=2 SV=1	1.12023e+06	1061789	1.22872e+06	1.18409e+06	1261167	1.11223e+06	0.494335	1.18583e+06	74485.9	43004.5	6.28134	1.13691e+06	84704.5	48904.2	7.45041	0.958748	-0.0607762	0.669044	NoSig
D8ADB5	rspA	D-galactonate dehydratase family member RspA	D-galactonate dehydratase family member RspA OS=Escherichia coli (strain MS 21-1) OX=749527 GN=rspA PE=1 SV=1	734.186	734.186	8039.94	734.186	12422.4	12665.7	0.305295	8607.41	6819.49	3937.24	79.2282	3169.44	4217.98	2435.25	133.083	0.368222	-1.44135	0.519277	NoSig
E0IWI3	lysA	Diaminopimelate decarboxylase	Diaminopimelate decarboxylase OS=Escherichia coli (strain ATCC 9637 / CCM 2024 / DSM 1116 / LMG 11080 / NBRC 13500 / NCIMB 8666 / NRRL B-766 / W) OX=566546 GN=lysA PE=1 SV=1	30610.7	51565.3	49464.8	734.186	44930.6	70623.2	0.82331	38762.7	35350.4	20409.6	91.1971	43880.3	11539.7	6662.43	26.2981	1.13202	0.178905	0.900778	NoSig
E0J1Q3	cspE	Cold shock-like protein CspE	Cold shock-like protein CspE OS=Escherichia coli (strain ATCC 9637 / CCM 2024 / DSM 1116 / LMG 11080 / NBRC 13500 / NCIMB 8666 / NRRL B-766 / W) OX=566546 GN=cspE PE=1 SV=1	2.81089e+06	3.2188e+06	3.41941e+06	3.03594e+06	3.03938e+06	3.71016e+06	0.71584	3.26182e+06	388272	224169	11.9035	3.1497e+06	310091	179031	9.8451	0.965625	-0.0504656	0.832372	NoSig
E0J500	cspC	Cold shock-like protein CspC	Cold shock-like protein CspC OS=Escherichia coli (strain ATCC 9637 / CCM 2024 / DSM 1116 / LMG 11080 / NBRC 13500 / NCIMB 8666 / NRRL B-766 / W) OX=566546 GN=cspC PE=1 SV=1	6353466	6.44395e+06	6.5859e+06	5.32194e+06	6544470	6.61713e+06	0.519817	6.16118e+06	727713	420145	11.8113	6.46111e+06	117162	67643.8	1.81335	1.04868	0.0685742	0.691177	NoSig
E0J6W8	hupA	DNA-binding protein HU-alpha	DNA-binding protein HU-alpha OS=Escherichia coli (strain ATCC 9637 / CCM 2024 / DSM 1116 / LMG 11080 / NBRC 13500 / NCIMB 8666 / NRRL B-766 / W) OX=566546 GN=hupA PE=1 SV=1	7.51599e+06	8.00207e+06	8.27507e+06	7234458	8688938	10293852	0.425195	8.73908e+06	1.53031e+06	883527	17.5111	7.93104e+06	384494	221988	4.84796	0.907537	-0.139971	0.616056	NoSig
O32591	espP	Serine protease EspP	Serine protease EspP OS=Escherichia coli OX=562 GN=espP PE=1 SV=1	734.186	734.186	734.186	63116.2	77836.9	734.186	0.120528	47229.1	40933	23632.7	86.6689	734.186	0	0	0	0.0155452	-6.00739	0.300784	NoSig
P00350	gnd	6-phosphogluconate dehydrogenase, decarboxylating	6-phosphogluconate dehydrogenase, decarboxylating OS=Escherichia coli (strain K12) OX=83333 GN=gnd PE=1 SV=2	4788313	4809686	5164004	4690377	4.72218e+06	4643738	0.130531	4.68543e+06	39452.5	22777.9	0.842025	4.92067e+06	211006	121825	4.28816	1.05021	0.0706725	0.311815	NoSig
P00363	frdA	Fumarate reductase flavoprotein subunit	Fumarate reductase flavoprotein subunit OS=Escherichia coli (strain K12) OX=83333 GN=frdA PE=1 SV=3	2965526	2.86446e+06	2.6884e+06	3245677	3.029e+06	2812271	0.272386	3.02898e+06	216703	125114	7.15431	2839462	140245	80970.5	4.93914	0.937431	-0.0932162	0.483795	NoSig
P00370	gdhA	NADP-specific glutamate dehydrogenase	NADP-specific glutamate dehydrogenase OS=Escherichia coli (strain K12) OX=83333 GN=gdhA PE=1 SV=1	741614	545137	379414	684171	643534	659500	0.367172	662402	20473	11820.1	3.09073	555389	181317	104684	32.6469	0.838447	-0.254209	0.578219	NoSig
P00393	ndh	Type II NADH:quinone oxidoreductase	Type II NADH:quinone oxidoreductase OS=Escherichia coli (strain K12) OX=83333 GN=ndh PE=1 SV=2	1.48873e+06	1.29422e+06	1307619	1.32025e+06	1.34759e+06	1.32943e+06	0.648622	1.33242e+06	13911.6	8031.87	1.04408	1.36352e+06	108640	62723.3	7.9676	1.02334	0.0332866	0.78955	NoSig
P00452	nrdA	Ribonucleoside-diphosphate reductase 1 subunit alpha	Ribonucleoside-diphosphate reductase 1 subunit alpha OS=Escherichia coli (strain K12) OX=83333 GN=nrdA PE=1 SV=2	1.28327e+06	2.48917e+06	2.37313e+06	2766126	1.37079e+06	948300	0.625829	1.69507e+06	951311	549240	56.1222	2.04853e+06	665264	384090	32.4752	1.20852	0.273241	0.774614	NoSig
P00490	malP	Maltodextrin phosphorylase	Maltodextrin phosphorylase OS=Escherichia coli (strain K12) OX=83333 GN=malP PE=1 SV=7	1884653	1.88621e+06	1.83645e+06	1.91114e+06	1.1239e+06	1.64813e+06	0.254889	1.56106e+06	400776	231388	25.6734	1869105	28287.6	16331.9	1.51343	1.19733	0.259824	0.465832	NoSig
P00509	aspC	Aspartate aminotransferase	Aspartate aminotransferase OS=Escherichia coli (strain K12) OX=83333 GN=aspC PE=1 SV=1	2477725	2.46129e+06	2.41569e+06	2.44378e+06	2510070	2.66019e+06	0.264393	2.53801e+06	110876	64014.2	4.36861	2.45157e+06	32137.8	18554.8	1.31091	0.965941	-0.0499931	0.475011	NoSig
P00550	mtlA	PTS system mannitol-specific EIICBA component	PTS system mannitol-specific EIICBA component OS=Escherichia coli (strain K12) OX=83333 GN=mtlA PE=1 SV=1	1.13571e+06	1.124e+06	852380	1.22732e+06	958130	868688	0.898407	1.01805e+06	186673	107776	18.3364	1.03736e+06	160307	92553.2	15.4533	1.01898	0.0271187	0.948517	NoSig
P00561	thrA	Bifunctional aspartokinase/homoserine dehydrogenase 1	Bifunctional aspartokinase/homoserine dehydrogenase 1 OS=Escherichia coli (strain K12) OX=83333 GN=thrA PE=1 SV=2	367783	418562	372495	527149	640483	574332	0.0060688	580655	56930.8	32869	9.80459	386280	28056.1	16198.2	7.26316	0.665248	-0.588035	0.0743069	NoSig
P00562	metL	Bifunctional aspartokinase/homoserine dehydrogenase 2	Bifunctional aspartokinase/homoserine dehydrogenase 2 OS=Escherichia coli (strain K12) OX=83333 GN=metL PE=1 SV=3	427544	336876	470883	146891	150489	130912	0.00253115	142764	10420.4	6016.22	7.29903	411767	68381.9	39480.3	16.6069	2.88425	1.5282	0.0524028	Up
P00579	rpoD	RNA polymerase sigma factor RpoD	RNA polymerase sigma factor RpoD OS=Escherichia coli (strain K12) OX=83333 GN=rpoD PE=1 SV=2	1.50334e+06	1.62412e+06	1590497	1.53332e+06	1.61534e+06	1.53798e+06	0.827036	1.56222e+06	46068.3	26597.6	2.94891	1.57265e+06	62332.2	35987.5	3.96351	1.00668	0.00960619	0.90154	NoSig
P00582	polA	DNA polymerase I	DNA polymerase I OS=Escherichia coli (strain K12) OX=83333 GN=polA PE=1 SV=1	682368	645908	580295	629752	681030	594455	0.978648	635079	43532.6	25133.6	6.85468	636190	51725.4	29863.7	8.1305	1.00175	0.00252263	0.99049	NoSig
P00634	phoA	Alkaline phosphatase	Alkaline phosphatase OS=Escherichia coli (strain K12) OX=83333 GN=phoA PE=1 SV=1	17962.1	19349.3	16129.9	12411.7	734.186	18829.5	0.254155	10658.5	9174.16	5296.71	86.074	17813.7	1614.82	932.315	9.06501	1.67132	0.740992	0.465775	NoSig
P00803	lepB	Signal peptidase I	Signal peptidase I OS=Escherichia coli (strain K12) OX=83333 GN=lepB PE=1 SV=2	240964	248485	258316	282080	281578	272373	0.00770941	278677	5464.86	3155.14	1.961	249255	8701.79	5023.98	3.49112	0.894423	-0.160971	0.0820479	NoSig
P00805	ansB	L-asparaginase 2	L-asparaginase 2 OS=Escherichia coli (strain K12) OX=83333 GN=ansB PE=1 SV=2	4516005	3976623	4361904	7305516	7664074	7335523	8.99171e-05	7.43504e+06	198918	114845	2.67541	4284844	277825	160403	6.48391	0.576304	-0.795097	0.0103937	NoSig
P00811	ampC	Beta-lactamase	Beta-lactamase OS=Escherichia coli (strain K12) OX=83333 GN=ampC PE=1 SV=1	143228	130809	118638	139421	71001.1	130636	0.489513	113686	37226.4	21492.7	32.7449	130891	12295.1	7098.56	9.39333	1.15134	0.203314	0.664554	NoSig
P00888	aroF	Phospho-2-dehydro-3-deoxyheptonate aldolase, Tyr-sensitive	Phospho-2-dehydro-3-deoxyheptonate aldolase, Tyr-sensitive OS=Escherichia coli (strain K12) OX=83333 GN=aroF PE=1 SV=1	223528	221254	228156	222140	203207	194715	0.102578	206688	14039.6	8105.77	6.79267	224313	3517.3	2030.71	1.56803	1.08528	0.118062	0.279799	NoSig
P00893	ilvI	Acetolactate synthase isozyme 3 large subunit	Acetolactate synthase isozyme 3 large subunit OS=Escherichia coli (strain K12) OX=83333 GN=ilvI PE=1 SV=2	16406.3	14849.8	15137.1	734.186	15322.1	734.186	0.11356	5596.83	8422.34	4862.64	150.484	15464.4	828.256	478.194	5.35589	2.76307	1.46627	0.297071	NoSig
P00894	ilvH	Acetolactate synthase isozyme 3 small subunit	Acetolactate synthase isozyme 3 small subunit OS=Escherichia coli (strain K12) OX=83333 GN=ilvH PE=1 SV=3	78226.5	75717.8	67882	22679.5	52302.7	48404.9	0.0286278	41129	16096.2	9293.14	39.1358	73942.1	5396.01	3115.39	7.29761	1.79781	0.846239	0.146852	NoSig
P00895	trpE	Anthranilate synthase component 1	Anthranilate synthase component 1 OS=Escherichia coli (strain K12) OX=83333 GN=trpE PE=1 SV=2	73848.4	67221.3	69623.2	97059.1	98679.4	97252.1	0.000164745	97663.6	885.04	510.978	0.906213	70231	3355.1	1937.07	4.77724	0.719112	-0.475712	0.0145525	NoSig
P00903	pabA	Aminodeoxychorismate synthase component 2	Aminodeoxychorismate synthase component 2 OS=Escherichia coli (strain K12) OX=83333 GN=pabA PE=1 SV=1	63622.4	210788	36901	153368	25215.4	50671.7	0.703016	76418.5	67845.2	39170.4	88.7811	103771	93638.1	54062	90.2357	1.35793	0.441404	0.82309	NoSig
P00904	trpGD	Bifunctional protein TrpGD	Bifunctional protein TrpGD OS=Escherichia coli (strain K12) OX=83333 GN=trpGD PE=1 SV=3	80882.1	49281.8	92857.9	102355	97386.9	104215	0.109618	101319	3529.93	2038.01	3.48398	74340.6	22512.5	12997.6	30.2829	0.733729	-0.446681	0.290488	NoSig
P00909	trpC	Tryptophan biosynthesis protein TrpCF	Tryptophan biosynthesis protein TrpCF OS=Escherichia coli (strain K12) OX=83333 GN=trpC PE=1 SV=4	132839	109160	105366	111887	89067.9	97264	0.206678	99406.3	11559.4	6673.84	11.6285	115788	14887.6	8595.34	12.8576	1.1648	0.220079	0.407512	NoSig
P00934	thrC	Threonine synthase	Threonine synthase OS=Escherichia coli (strain K12) OX=83333 GN=thrC PE=1 SV=1	664348	664110	659471	751335	803103	816549	0.00305643	790329	34432.7	19879.7	4.35675	662643	2749.46	1587.4	0.414923	0.838439	-0.254221	0.0554048	NoSig
P00935	metB	Cystathionine gamma-synthase	Cystathionine gamma-synthase OS=Escherichia coli (strain K12) OX=83333 GN=metB PE=1 SV=1	170422	49169	46933.1	24321.2	23278.2	85184.1	0.383988	44261.1	35444.1	20463.7	80.0795	88841.2	70659.5	40795.3	79.5346	2.00721	1.00519	0.584138	NoSig
P00946	manA	Mannose-6-phosphate isomerase	Mannose-6-phosphate isomerase OS=Escherichia coli (strain K12) OX=83333 GN=manA PE=1 SV=1	887832	912270	857425	761404	905077	938108	0.770454	868196	93947.9	54240.9	10.821	885842	27476.8	15863.7	3.10177	1.02032	0.0290285	0.868833	NoSig
P00968	carB	Carbamoyl-phosphate synthase large chain	Carbamoyl-phosphate synthase large chain OS=Escherichia coli (strain K12) OX=83333 GN=carB PE=1 SV=2	364888	375285	353439	329564	405468	418578	0.520894	384537	48057.1	27745.8	12.4974	364537	10927.5	6308.97	2.99762	0.947991	-0.0770542	0.691658	NoSig
P02916	malF	Maltose/maltodextrin transport system permease protein MalF	Maltose/maltodextrin transport system permease protein MalF OS=Escherichia coli (strain K12) OX=83333 GN=malF PE=1 SV=1	201391	216094	198725	182649	223385	214449	0.921022	206827	21410.9	12361.6	10.352	205404	9353.77	5400.4	4.55385	0.993116	-0.00996602	0.962395	NoSig
P02918	mrcA	Penicillin-binding protein 1A	Penicillin-binding protein 1A OS=Escherichia coli (strain K12) OX=83333 GN=mrcA PE=1 SV=1	164760	156015	149184	141944	123114	164564	0.352863	143208	20753.7	11982.2	14.4921	156653	7807.81	4507.84	4.98414	1.09389	0.129465	0.56672	NoSig
P02919	mrcB	Penicillin-binding protein 1B	Penicillin-binding protein 1B OS=Escherichia coli (strain K12) OX=83333 GN=mrcB PE=1 SV=2	344849	345589	344402	303296	320467	313644	0.00290484	312469	8645.48	4991.47	2.76683	344947	599.341	346.03	0.173749	1.10394	0.14266	0.0543411	NoSig
P02920	lacY	Lactose permease	Lactose permease OS=Escherichia coli (strain K12) OX=83333 GN=lacY PE=1 SV=1	101351	137362	87830.9	73695.9	68228.3	108175	0.258491	83366.4	21658.2	12504.4	25.9795	108848	25602.3	14781.5	23.5212	1.30565	0.384773	0.468858	NoSig
P02924	araF	L-arabinose-binding periplasmic protein	L-arabinose-binding periplasmic protein OS=Escherichia coli (strain K12) OX=83333 GN=araF PE=1 SV=2	533940	451984	441261	475633	550194	457223	0.671776	494350	49230.6	28423.3	9.95864	475729	50697	29270	10.6567	0.962331	-0.0553944	0.80196	NoSig
P02925	rbsB	Ribose import binding protein RbsB	Ribose import binding protein RbsB OS=Escherichia coli (strain K12) OX=83333 GN=rbsB PE=1 SV=1	7382049	8.03763e+06	8148042	8771340	8946051	9651776	0.0244477	9.12306e+06	466144	269128	5.10951	7.85591e+06	414070	239064	5.27081	0.861105	-0.215739	0.137259	NoSig
P02929	tonB	Protein TonB	Protein TonB OS=Escherichia coli (strain K12) OX=83333 GN=tonB PE=1 SV=2	58194.5	48341.2	54237.7	69559.1	59836.4	28850.9	0.949922	52748.8	21259.5	12274.2	40.3032	53591.1	4958.4	2862.73	9.25227	1.01597	0.022856	0.977214	NoSig
P02930	tolC	Outer membrane protein TolC	Outer membrane protein TolC OS=Escherichia coli (strain K12) OX=83333 GN=tolC PE=1 SV=3	1.28711e+06	1.24424e+06	1.26438e+06	1508661	1499969	1.52521e+06	6.93769e-05	1.51128e+06	12822.7	7403.22	0.848469	1.26524e+06	21451.6	12385.1	1.69545	0.8372	-0.256356	0.00953191	NoSig
P02942	tsr	Methyl-accepting chemotaxis protein I	Methyl-accepting chemotaxis protein I OS=Escherichia coli (strain K12) OX=83333 GN=tsr PE=1 SV=2	2332706	2.55534e+06	2.44397e+06	2.58945e+06	3.20711e+06	3517044	0.0778258	3.10453e+06	472227	272641	15.2109	2.444e+06	111316	64268.6	4.55467	0.787237	-0.34513	0.238702	NoSig
P03007	dnaQ	DNA polymerase III subunit epsilon	DNA polymerase III subunit epsilon OS=Escherichia coli (strain K12) OX=83333 GN=dnaQ PE=1 SV=1	19941.1	22035.9	25230.8	23586.1	23596.1	23978.2	0.4414	23720.1	223.58	129.084	0.942573	22402.6	2663.87	1537.98	11.8909	0.944455	-0.0824458	0.622518	NoSig
P03008	tnpA	Transposase for transposon Tn3	Transposase for transposon Tn3 OS=Escherichia coli OX=562 GN=tnpA PE=3 SV=1	514524	495122	235566	389586	258362	492539	0.772024	380162	117373	67765.2	30.8744	415071	155758	89927	37.5257	1.09183	0.126743	0.869471	NoSig
P03018	uvrD	DNA helicase II	DNA helicase II OS=Escherichia coli (strain K12) OX=83333 GN=uvrD PE=1 SV=1	302940	306849	119195	276731	279709	262229	0.655612	272890	9351.67	5399.19	3.42691	242995	107231	61910.1	44.1291	0.890451	-0.167392	0.794046	NoSig
P03023	lacI	Lactose operon repressor	Lactose operon repressor OS=Escherichia coli (strain K12) OX=83333 GN=lacI PE=1 SV=3	14831992	13687150	13679802	14805748	15869510	16017037	0.0502781	1.55641e+07	660880	381559	4.24618	1.40663e+07	663106	382845	4.71414	0.903767	-0.145978	0.191337	NoSig
P03024	galR	HTH-type transcriptional regulator GalR	HTH-type transcriptional regulator GalR OS=Escherichia coli (strain K12) OX=83333 GN=galR PE=1 SV=1	49035.3	145974	126075	101924	1.03895e+06	138870	0.357809	426580	530647	306369	124.396	107028	51199.1	29559.8	47.8372	0.250898	-1.99483	0.572128	NoSig
P03817	mioC	Protein MioC	Protein MioC OS=Escherichia coli (strain K12) OX=83333 GN=mioC PE=1 SV=4	259687	312453	287906	222618	224464	264653	0.0734833	237245	23754.1	13714.4	10.0125	286682	26404.4	15244.6	9.21033	1.20838	0.273074	0.230871	NoSig
P03841	malM	Maltose operon periplasmic protein	Maltose operon periplasmic protein OS=Escherichia coli (strain K12) OX=83333 GN=malM PE=3 SV=1	589064	632373	700632	947415	975293	928121	0.000926184	950276	23715.9	13692.4	2.49569	640690	56247.4	32474.5	8.7792	0.674214	-0.568721	0.0343159	NoSig
P04128	fimA	Type-1 fimbrial protein, A chain	Type-1 fimbrial protein, A chain OS=Escherichia coli (strain K12) OX=83333 GN=fimA PE=1 SV=2	298980	384445	342468	81435.8	149666	209302	0.0117513	146801	63981.4	36939.7	43.5837	341964	42734.6	24672.8	12.4968	2.32944	1.21998	0.0994922	Up
P04693	tyrB	Aromatic-amino-acid aminotransferase	Aromatic-amino-acid aminotransferase OS=Escherichia coli (strain K12) OX=83333 GN=tyrB PE=1 SV=1	376086	353829	367314	444577	378203	355050	0.385441	392610	46469.7	26829.3	11.8361	365743	11211.3	6472.83	3.06534	0.931568	-0.102267	0.585676	NoSig
P04825	pepN	Aminopeptidase N	Aminopeptidase N OS=Escherichia coli (strain K12) OX=83333 GN=pepN PE=1 SV=2	1.88657e+06	1.8131e+06	1.72341e+06	1.08047e+06	1.25545e+06	1.36196e+06	0.00370817	1.23263e+06	142125	82055.7	11.5302	1.80769e+06	81716.2	47178.8	4.52046	1.46654	0.552416	0.0605374	NoSig
P04949	fliC	Flagellin	Flagellin OS=Escherichia coli (strain K12) OX=83333 GN=fliC PE=1 SV=2	4.90356e+06	5231598	5.10152e+06	4.31588e+06	4782194	4.10558e+06	0.0376827	4.40122e+06	346284	199927	7.86792	5.07889e+06	165186	95370.2	3.2524	1.15397	0.206611	0.165695	NoSig
P04968	ilvA	L-threonine dehydratase biosynthetic IlvA	L-threonine dehydratase biosynthetic IlvA OS=Escherichia coli (strain K12) OX=83333 GN=ilvA PE=1 SV=1	19050.5	20965.3	29682.2	32971.3	36286.8	34681.5	0.0286168	34646.5	1658.01	957.252	4.7855	23232.7	5666.92	3271.8	24.392	0.670563	-0.576556	0.146852	NoSig
P04993	recD	RecBCD enzyme subunit RecD	RecBCD enzyme subunit RecD OS=Escherichia coli (strain K12) OX=83333 GN=recD PE=1 SV=2	87631.7	80722.7	79564.9	55719.8	87223.5	77905.9	0.403897	73616.4	16183.9	9343.8	21.9841	82639.8	4361.73	2518.24	5.278	1.12257	0.166809	0.599275	NoSig
P04995	sbcB	Exodeoxyribonuclease I	Exodeoxyribonuclease I OS=Escherichia coli (strain K12) OX=83333 GN=sbcB PE=1 SV=2	198120	177966	191814	141199	135348	95300	0.0138275	123949	24982.9	14423.9	20.1557	189300	10309.9	5952.43	5.44634	1.52724	0.610924	0.104994	NoSig
P05041	pabB	Aminodeoxychorismate synthase component 1	Aminodeoxychorismate synthase component 1 OS=Escherichia coli (strain K12) OX=83333 GN=pabB PE=1 SV=1	11523.9	46275.4	48912.9	39493.6	54248.5	56817.6	0.330328	50186.6	9349.08	5397.69	18.6286	35570.7	20866.9	12047.5	58.6631	0.70877	-0.49661	0.546082	NoSig
P05052	appY	HTH-type transcriptional regulator AppY	HTH-type transcriptional regulator AppY OS=Escherichia coli (strain K12) OX=83333 GN=appY PE=1 SV=3	21126.8	38978.4	18612.6	32146.7	44067.2	46552.4	0.132968	40922.1	7700.63	4445.96	18.8178	26239.3	11103.8	6410.79	42.3175	0.6412	-0.641154	0.314893	NoSig
P05100	tag	DNA-3-methyladenine glycosylase 1	DNA-3-methyladenine glycosylase 1 OS=Escherichia coli (strain K12) OX=83333 GN=tag PE=1 SV=1	30011	27928.4	30751.2	37503.1	34864.5	32071.5	0.0420992	34813	2716.17	1568.18	7.80217	29563.6	1463.61	845.014	4.95071	0.849209	-0.235808	0.173234	NoSig
P05704	trg	Methyl-accepting chemotaxis protein III	Methyl-accepting chemotaxis protein III OS=Escherichia coli (strain K12) OX=83333 GN=trg PE=1 SV=3	662152	695360	695985	735982	735728	786607	0.0281127	752772	29301.7	16917.3	3.8925	684499	19355.8	11175.1	2.82774	0.909304	-0.137165	0.14579	NoSig
P05706	srlB	PTS system glucitol/sorbitol-specific EIIA component	PTS system glucitol/sorbitol-specific EIIA component OS=Escherichia coli (strain K12) OX=83333 GN=srlB PE=1 SV=1	564930	540577	583613	585875	643108	675171	0.0684242	634718	45235.4	26116.7	7.12685	563040	21580	12459.2	3.83276	0.887071	-0.172878	0.221939	NoSig
P05707	srlD	Sorbitol-6-phosphate 2-dehydrogenase	Sorbitol-6-phosphate 2-dehydrogenase OS=Escherichia coli (strain K12) OX=83333 GN=srlD PE=1 SV=2	1095974	1.125e+06	1123915	1.00993e+06	1.28277e+06	1.30791e+06	0.424263	1.2002e+06	165262	95414	13.7695	1.11496e+06	16454.6	9500.05	1.47579	0.928981	-0.106279	0.615138	NoSig
P05719	hsdS	Type I restriction enzyme EcoKI specificity subunit	Type I restriction enzyme EcoKI specificity subunit OS=Escherichia coli (strain K12) OX=83333 GN=hsdS PE=1 SV=1	254545	205515	229306	227992	211381	222159	0.568926	220511	8427.62	4865.69	3.82187	229789	24518.7	14155.9	10.6701	1.04208	0.0594608	0.731871	NoSig
P05804	uidA	Beta-glucuronidase	Beta-glucuronidase OS=Escherichia coli (strain K12) OX=83333 GN=uidA PE=1 SV=2	140006	164058	142347	153977	157981	170271	0.259388	160743	8491.06	4902.31	5.28238	148804	13262.4	7657.08	8.91271	0.925724	-0.111346	0.469521	NoSig
P05824	recN	DNA repair protein RecN	DNA repair protein RecN OS=Escherichia coli (strain K12) OX=83333 GN=recN PE=1 SV=2	734.186	734.186	734.186	734.186	734.186	734.186		734.186	0	0	0	734.186	0	0	0	1	0		NoSig
P05825	fepA	Ferrienterobactin receptor	Ferrienterobactin receptor OS=Escherichia coli (strain K12) OX=83333 GN=fepA PE=1 SV=2	91758.9	79528.9	91894.6	71249.5	75235.2	77718.1	0.0450169	74734.3	3263.25	1884.04	4.36647	87727.5	7100.48	4099.46	8.09379	1.17386	0.231259	0.179932	NoSig
P05827	ilvY	HTH-type transcriptional regulator IlvY	HTH-type transcriptional regulator IlvY OS=Escherichia coli (strain K12) OX=83333 GN=ilvY PE=3 SV=1	71563.7	56010.2	101108	34198.5	67342.3	64903.2	0.289109	55481.3	18471.8	10664.7	33.2937	76227.2	22907.6	13225.7	30.0518	1.37392	0.458303	0.502716	NoSig
P06136	ftsQ	Cell division protein FtsQ	Cell division protein FtsQ OS=Escherichia coli (strain K12) OX=83333 GN=ftsQ PE=1 SV=1	151779	144944	142511	117746	133444	136933	0.0592358	129374	10220	5900.52	7.89956	146411	4804.98	2774.16	3.28184	1.13169	0.178474	0.208346	NoSig
P06149	dld	Quinone-dependent D-lactate dehydrogenase	Quinone-dependent D-lactate dehydrogenase OS=Escherichia coli (strain K12) OX=83333 GN=dld PE=1 SV=3	457283	440156	468030	358188	343248	321656	0.00102899	341031	18367.1	10604.3	5.38577	455156	14058	8116.39	3.08861	1.33465	0.41646	0.0359613	NoSig
P06610	btuE	Thioredoxin/glutathione peroxidase BtuE	Thioredoxin/glutathione peroxidase BtuE OS=Escherichia coli (strain K12) OX=83333 GN=btuE PE=1 SV=1	524869	588843	590977	484619	550201	512104	0.142345	515641	32933.6	19014.2	6.38691	568230	37566.6	21689.1	6.61117	1.10199	0.140106	0.321855	NoSig
P06612	topA	DNA topoisomerase 1	DNA topoisomerase 1 OS=Escherichia coli (strain K12) OX=83333 GN=topA PE=1 SV=2	3.7728e+06	3.58464e+06	3.7037e+06	3.30687e+06	3.30052e+06	3284192	0.00214404	3.29719e+06	11700.2	6755.13	0.354854	3.68705e+06	95178.3	54951.2	2.58142	1.11824	0.161227	0.0481501	NoSig
P06709	birA	Bifunctional ligase/repressor BirA	Bifunctional ligase/repressor BirA OS=Escherichia coli (strain K12) OX=83333 GN=birA PE=1 SV=1	584226	616901	584010	549934	656317	705021	0.422269	637090	79311.1	45790.3	12.449	595046	18927.3	10927.7	3.18082	0.934005	-0.0984978	0.613494	NoSig
P06710	dnaX	DNA polymerase III subunit tau	DNA polymerase III subunit tau OS=Escherichia coli (strain K12) OX=83333 GN=dnaX PE=1 SV=1	106830	165807	155146	161252	162033	150284	0.456562	157857	6569.42	3792.86	4.16164	142594	31427.8	18144.8	22.04	0.903314	-0.146701	0.633783	NoSig
P06715	gor	Glutathione reductase	Glutathione reductase OS=Escherichia coli (strain K12) OX=83333 GN=gor PE=1 SV=1	781431	765225	772034	651379	682268	689148	0.00140708	674265	20115.9	11613.9	2.98339	772897	8137.56	4698.22	1.05287	1.14628	0.19696	0.0371852	NoSig
P06720	melA	Alpha-galactosidase	Alpha-galactosidase OS=Escherichia coli (strain K12) OX=83333 GN=melA PE=1 SV=1	562434	557292	598770	517907	523717	537170	0.0308218	526265	9880.77	5704.66	1.87753	572832	22609.3	13053.5	3.94693	1.08849	0.122323	0.152348	NoSig
P06721	metC	Cystathionine beta-lyase MetC	Cystathionine beta-lyase MetC OS=Escherichia coli (strain K12) OX=83333 GN=metC PE=1 SV=1	46746.3	62603.9	47236.9	37495.1	36157.9	37957.1	0.0457232	37203.4	934.383	539.467	2.51156	52195.7	9017.1	5206.03	17.2756	1.40298	0.488497	0.180846	NoSig
P06846	ebgR	HTH-type transcriptional regulator EbgR	HTH-type transcriptional regulator EbgR OS=Escherichia coli (strain K12) OX=83333 GN=ebgR PE=4 SV=2	169556	97793.8	85715.9	65829.1	62225.5	48838.6	0.0924814	58964.4	8952.39	5168.66	15.1827	117689	45322.8	26167.1	38.5107	1.99593	0.997058	0.263806	NoSig
P06864	ebgA	Evolved beta-galactosidase subunit alpha	Evolved beta-galactosidase subunit alpha OS=Escherichia coli (strain K12) OX=83333 GN=ebgA PE=1 SV=4	11979.2	734.186	734.186	7111.82	4391.86	734.186	0.927774	4079.29	3200.28	1847.68	78.452	4482.51	6492.29	3748.32	144.836	1.09885	0.13599	0.96509	NoSig
P06959	aceF	Dihydrolipoyllysine-residue acetyltransferase component of pyruvate dehydrogenase complex	Dihydrolipoyllysine-residue acetyltransferase component of pyruvate dehydrogenase complex OS=Escherichia coli (strain K12) OX=83333 GN=aceF PE=1 SV=3	7779211	7.6907e+06	7827308	7449100	7.21908e+06	7.32679e+06	0.00500244	7331658	115086	66444.9	1.56971	7.76574e+06	69291.8	40005.7	0.892276	1.05921	0.082984	0.0667662	NoSig
P06966	dicA	HTH-type transcriptional regulator DicA	HTH-type transcriptional regulator DicA OS=Escherichia coli (strain K12) OX=83333 GN=dicA PE=4 SV=1	95175.7	80510.7	67296.2	89765.7	82057.4	81215.8	0.713399	84346.3	4712.14	2720.56	5.58666	80994.2	13946.1	8051.77	17.2186	0.960258	-0.0585066	0.830263	NoSig
P06971	fhuA	Ferrichrome outer membrane transporter/phage receptor	Ferrichrome outer membrane transporter/phage receptor OS=Escherichia coli (strain K12) OX=83333 GN=fhuA PE=1 SV=2	850865	773954	825567	530824	523601	482468	0.000361709	512298	26084.7	15060	5.09171	816795	39198.8	22631.4	4.79909	1.59438	0.672991	0.0228221	NoSig
P06974	fliM	Flagellar motor switch protein FliM	Flagellar motor switch protein FliM OS=Escherichia coli (strain K12) OX=83333 GN=fliM PE=1 SV=1	305683	297938	316571	287211	341857	386362	0.337742	338477	49661.6	28672.1	14.6721	306731	9360.58	5404.33	3.05173	0.906209	-0.142084	0.551797	NoSig
P06989	hisI	Histidine biosynthesis bifunctional protein HisIE	Histidine biosynthesis bifunctional protein HisIE OS=Escherichia coli (strain K12) OX=83333 GN=hisI PE=3 SV=3	463525	376224	336326	351081	283458	254062	0.112648	296201	49748.7	28722.4	16.7956	392025	65055.3	37559.7	16.5947	1.32351	0.404371	0.29592	NoSig
P06999	pfkB	ATP-dependent 6-phosphofructokinase isozyme 2	ATP-dependent 6-phosphofructokinase isozyme 2 OS=Escherichia coli (strain K12) OX=83333 GN=pfkB PE=1 SV=2	443394	480006	444147	386211	405949	419199	0.0278835	403786	16600	9583.99	4.11108	455849	20924.3	12080.7	4.59018	1.12894	0.174965	0.145455	NoSig
P07000	pldB	Lysophospholipase L2	Lysophospholipase L2 OS=Escherichia coli (strain K12) OX=83333 GN=pldB PE=1 SV=4	16948.3	19579.5	15735.4	36602.2	45612.8	41364.9	0.00111277	41193.3	4507.77	2602.56	10.943	17421.1	1965.2	1134.61	11.2806	0.42291	-1.24158	0.0359613	Down
P07001	pntA	NAD(P) transhydrogenase subunit alpha	NAD(P) transhydrogenase subunit alpha OS=Escherichia coli (strain K12) OX=83333 GN=pntA PE=1 SV=2	571839	680326	565999	857339	735690	682331	0.0751144	758454	89697.3	51786.7	11.8263	606055	64387.5	37174.2	10.6241	0.799066	-0.323613	0.233083	NoSig
P07003	poxB	Pyruvate dehydrogenase [ubiquinone]	Pyruvate dehydrogenase [ubiquinone] OS=Escherichia coli (strain K12) OX=83333 GN=poxB PE=1 SV=1	242673	245658	264086	219253	250151	272308	0.841997	247238	26647.3	15384.8	10.778	250806	11597.7	6695.94	4.62418	1.01443	0.0206715	0.912594	NoSig
P07014	sdhB	Succinate dehydrogenase iron-sulfur subunit	Succinate dehydrogenase iron-sulfur subunit OS=Escherichia coli (strain K12) OX=83333 GN=sdhB PE=1 SV=1	4.74883e+06	4.88513e+06	4.7518e+06	4090500	4.46027e+06	4714080	0.115725	4.42162e+06	313582	181046	7.09201	4.79525e+06	77847.9	44945.5	1.62344	1.0845	0.117033	0.297806	NoSig
P07017	tar	Methyl-accepting chemotaxis protein II	Methyl-accepting chemotaxis protein II OS=Escherichia coli (strain K12) OX=83333 GN=tar PE=1 SV=2	3.43345e+06	3.63287e+06	3.57352e+06	3.92211e+06	4.06053e+06	4.18881e+06	0.00625966	4.05715e+06	133381	77007.6	3.28755	3.54661e+06	102397	59119.1	2.88719	0.874162	-0.194027	0.0747488	NoSig
P07018	tap	Methyl-accepting chemotaxis protein IV	Methyl-accepting chemotaxis protein IV OS=Escherichia coli (strain K12) OX=83333 GN=tap PE=1 SV=2	699835	698006	743692	604839	836365	991599	0.440005	810934	194630	112370	24.0007	713844	25865.2	14933.3	3.62337	0.880274	-0.183975	0.621841	NoSig
P07023	tyrA	T-protein	T-protein OS=Escherichia coli (strain K12) OX=83333 GN=tyrA PE=1 SV=1	189175	157489	181348	134004	132408	147097	0.0227753	137836	8059.66	4653.25	5.84727	176004	16505.3	9529.32	9.37776	1.27691	0.352656	0.131778	NoSig
P07024	ushA	Protein UshA	Protein UshA OS=Escherichia coli (strain K12) OX=83333 GN=ushA PE=1 SV=2	469814	493129	529724	470704	446458	482793	0.205232	466652	18503.6	10683	3.96518	497556	30199.2	17435.5	6.06952	1.06622	0.0925119	0.405567	NoSig
P07026	sdiA	Regulatory protein SdiA	Regulatory protein SdiA OS=Escherichia coli (strain K12) OX=83333 GN=sdiA PE=1 SV=2	31566.3	25651.9	26608.5	29050.7	59353.4	87539	0.144954	58647.7	29250.6	16887.8	49.8751	27942.2	3174.74	1832.94	11.3618	0.476442	-1.06963	0.324981	NoSig
P07102	appA	Phytase AppA	Phytase AppA OS=Escherichia coli (strain K12) OX=83333 GN=appA PE=1 SV=2	297434	315875	292894	338442	386474	381160	0.0164284	368692	26331.8	15202.7	7.14195	302068	12171.1	7026.99	4.02926	0.819296	-0.287544	0.114869	NoSig
P07109	hisP	Histidine transport ATP-binding protein HisP	Histidine transport ATP-binding protein HisP OS=Escherichia coli (strain K12) OX=83333 GN=hisP PE=1 SV=2	67027.2	60517.9	50687	56258.2	64140.6	67893.7	0.597631	62764.2	5938.63	3428.67	9.46181	59410.7	8226.21	4749.41	13.8463	0.94657	-0.0792186	0.752566	NoSig
P07117	putP	Sodium/proline symporter	Sodium/proline symporter OS=Escherichia coli (strain K12) OX=83333 GN=putP PE=1 SV=1	289936	362706	340166	228205	308664	317312	0.264095	284727	49140.3	28371.2	17.2588	330936	37252.3	21507.7	11.2567	1.16229	0.216973	0.474888	NoSig
P07363	cheA	Chemotaxis protein CheA	Chemotaxis protein CheA OS=Escherichia coli (strain K12) OX=83333 GN=cheA PE=1 SV=3	1.44235e+06	1.20674e+06	1.01691e+06	1089577	1.02536e+06	1.09094e+06	0.286916	1.06863e+06	37474	21635.6	3.50674	1.222e+06	213132	123052	17.4413	1.14352	0.193482	0.500545	NoSig
P07364	cheR	Chemotaxis protein methyltransferase	Chemotaxis protein methyltransferase OS=Escherichia coli (strain K12) OX=83333 GN=cheR PE=4 SV=2	134475	88940.1	120664	88266.4	131022	134566	0.878927	117952	25769.2	14877.9	21.8473	114693	23347.4	13479.6	20.3564	0.972373	-0.0404185	0.937582	NoSig
P07464	lacA	Galactoside O-acetyltransferase	Galactoside O-acetyltransferase OS=Escherichia coli (strain K12) OX=83333 GN=lacA PE=1 SV=1	78773.1	79792.1	98091.7	79346	70462.5	77700.2	0.228726	75836.2	4725.98	2728.54	6.23182	85552.3	10871.4	6276.58	12.7073	1.12812	0.173919	0.431405	NoSig
P07604	tyrR	HTH-type transcriptional regulatory protein TyrR	HTH-type transcriptional regulatory protein TyrR OS=Escherichia coli (strain K12) OX=83333 GN=tyrR PE=1 SV=2	1.031e+06	964799	971920	547722	779329	528311	0.0112443	618454	139660	80632.5	22.5821	989239	36339.2	20980.4	3.67345	1.59954	0.677654	0.0970597	NoSig
P07648	recC	RecBCD enzyme subunit RecC	RecBCD enzyme subunit RecC OS=Escherichia coli (strain K12) OX=83333 GN=recC PE=1 SV=1	84613.1	124113	83686	85060.3	63329.6	62319.8	0.148657	70236.6	12847.6	7417.57	18.2919	97470.8	23077.8	13323.9	23.6766	1.38775	0.472748	0.329388	NoSig
P07654	pstA	Phosphate transport system permease protein PstA	Phosphate transport system permease protein PstA OS=Escherichia coli (strain K12) OX=83333 GN=pstA PE=1 SV=1	734.186	734.186	24467	734.186	734.186	734.186	0.373901	734.186	0	0	0	8645.12	13702.1	7910.94	158.496	11.7751	3.55767	0.578219	NoSig
P07658	fdhF	Formate dehydrogenase H	Formate dehydrogenase H OS=Escherichia coli (strain K12) OX=83333 GN=fdhF PE=1 SV=2	16167	734.186	13333.9	734.186	734.186	19888	0.728692	7118.8	11058.5	6384.61	155.342	10078.4	8215.34	4743.13	81.5146	1.41574	0.501556	0.841156	NoSig
P07821	fhuC	Iron(3+)-hydroxamate import ATP-binding protein FhuC	Iron(3+)-hydroxamate import ATP-binding protein FhuC OS=Escherichia coli (strain K12) OX=83333 GN=fhuC PE=1 SV=3	82767.5	78270.2	81415	44652.9	56141.2	65409.5	0.0144567	55401.2	10398.1	6003.34	18.7687	80817.6	2307.43	1332.2	2.85511	1.45877	0.544751	0.106123	NoSig
P07822	fhuD	Iron(3+)-hydroxamate-binding protein FhuD	Iron(3+)-hydroxamate-binding protein FhuD OS=Escherichia coli (strain K12) OX=83333 GN=fhuD PE=1 SV=3	17880.7	15655.5	12778.9	16043.8	14407.9	15785.4	0.987526	15412.4	879.426	507.737	5.70598	15438.3	2557.82	1476.76	16.568	1.00169	0.00242931	0.995414	NoSig
P08142	ilvB	Acetolactate synthase isozyme 1 large subunit	Acetolactate synthase isozyme 1 large subunit OS=Escherichia coli (strain K12) OX=83333 GN=ilvB PE=1 SV=1	88974.7	77230.5	77191.1	82252.2	86698.7	72429.2	0.912695	80460	7301.63	4215.6	9.07486	81132.1	6791.93	3921.32	8.37145	1.00835	0.0120012	0.957878	NoSig
P08179	purN	Phosphoribosylglycinamide formyltransferase	Phosphoribosylglycinamide formyltransferase OS=Escherichia coli (strain K12) OX=83333 GN=purN PE=1 SV=1	183306	146548	141107	172299	152968	149033	0.944694	158100	12452.8	7189.62	7.87652	156987	22955	13253.1	14.6222	0.99296	-0.0101932	0.975533	NoSig
P08192	folC	Dihydrofolate synthase/folylpolyglutamate synthase	Dihydrofolate synthase/folylpolyglutamate synthase OS=Escherichia coli (strain K12) OX=83333 GN=folC PE=1 SV=2	360106	341571	312622	364376	356884	352629	0.235446	357963	5947.42	3433.74	1.66146	338100	23931.7	13817	7.07829	0.944511	-0.082361	0.440008	NoSig
P08194	glpT	Glycerol-3-phosphate transporter	Glycerol-3-phosphate transporter OS=Escherichia coli (strain K12) OX=83333 GN=glpT PE=1 SV=1	3978170	4.6839e+06	4.31645e+06	5819395	5.20262e+06	4.67771e+06	0.0794611	5.23324e+06	571458	329931	10.9198	4326175	352968	203786	8.15889	0.826672	-0.274613	0.241482	NoSig
P08200	icd	Isocitrate dehydrogenase [NADP]	Isocitrate dehydrogenase [NADP] OS=Escherichia coli (strain K12) OX=83333 GN=icd PE=1 SV=1	10660845	9806674	10428398	9289055	9021923	9208579	0.0135236	9.17319e+06	137038	79118.9	1.4939	10298639	441622	254971	4.28816	1.12269	0.166959	0.104188	NoSig
P08201	nirB	Nitrite reductase (NADH) large subunit	Nitrite reductase (NADH) large subunit OS=Escherichia coli (strain K12) OX=83333 GN=nirB PE=3 SV=4	796889	879257	741004	745121	635280	639262	0.069854	673221	62298.8	35968.2	9.25384	805717	69548	40153.6	8.63182	1.19681	0.259192	0.224519	NoSig
P08245	yciH	Uncharacterized protein YciH	Uncharacterized protein YciH OS=Escherichia coli (strain K12) OX=83333 GN=yciH PE=1 SV=1	82408.6	90485.4	106714	37109.6	47502.5	27112.3	0.00377978	37241.5	10195.7	5886.5	27.3773	93202.8	12378.6	7146.79	13.2814	2.50266	1.32346	0.0607802	Up
P08331	cpdB	2',3'-cyclic-nucleotide 2'-phosphodiesterase/3'-nucleotidase	2',3'-cyclic-nucleotide 2'-phosphodiesterase/3'-nucleotidase OS=Escherichia coli (strain K12) OX=83333 GN=cpdB PE=1 SV=2	876224	838390	815971	774820	763889	778447	0.0171532	772385	7578.39	4375.39	0.981167	843528	30453.4	17582.3	3.61024	1.09211	0.127115	0.115664	NoSig
P08337	mutT	8-oxo-dGTP diphosphatase	8-oxo-dGTP diphosphatase OS=Escherichia coli (strain K12) OX=83333 GN=mutT PE=1 SV=1	46198.6	46741.6	43348.3	34264.7	39377.7	44926.8	0.143655	39523.1	5332.58	3078.77	13.4923	45429.5	1822.7	1052.34	4.01216	1.14944	0.200935	0.323438	NoSig
P08368	creB	Transcriptional regulatory protein CreB	Transcriptional regulatory protein CreB OS=Escherichia coli (strain K12) OX=83333 GN=creB PE=1 SV=1	18696.8	31747.3	34930.9	21132.5	17930.8	27801.9	0.344054	22288.4	5036.08	2907.58	22.5951	28458.3	8602.28	4966.53	30.2276	1.27682	0.352559	0.559008	NoSig
P08390	usg	USG-1 protein	USG-1 protein OS=Escherichia coli (strain K12) OX=83333 GN=usg PE=1 SV=1	498472	441530	561858	451260	471621	452772	0.299994	458551	11343.8	6549.35	2.47384	500620	60192.9	34752.4	12.0237	1.09174	0.126632	0.513014	NoSig
P08394	recB	RecBCD enzyme subunit RecB	RecBCD enzyme subunit RecB OS=Escherichia coli (strain K12) OX=83333 GN=recB PE=1 SV=1	29003.7	23783.9	31854.8	11591.3	9467.92	11082.9	0.00202659	10714	1108.68	640.098	10.348	28214.1	4092.99	2363.09	14.5069	2.63338	1.39692	0.0466996	Up
P08395	sppA	Protease 4	Protease 4 OS=Escherichia coli (strain K12) OX=83333 GN=sppA PE=1 SV=2	198297	166952	122960	168165	150213	164293	0.938609	160890	9447.73	5454.65	5.87216	162736	37844.7	21849.6	23.2552	1.01147	0.0164584	0.970849	NoSig
P08401	creC	Sensor protein CreC	Sensor protein CreC OS=Escherichia coli (strain K12) OX=83333 GN=creC PE=1 SV=2	734.186	56158.8	734.186	734.186	34894.3	734.186	0.760336	12120.9	19722.4	11386.7	162.714	19209	31999.4	18474.9	166.585	1.58479	0.66429	0.86217	NoSig
P08506	dacC	D-alanyl-D-alanine carboxypeptidase DacC	D-alanyl-D-alanine carboxypeptidase DacC OS=Escherichia coli (strain K12) OX=83333 GN=dacC PE=1 SV=2	1.45409e+06	1.47869e+06	1.387e+06	1.26713e+06	1.28896e+06	1.4782e+06	0.259013	1.34476e+06	116075	67016.1	8.63165	1.43993e+06	47458.5	27400.2	3.29589	1.07077	0.0986438	0.469194	NoSig
P08660	lysC	Lysine-sensitive aspartokinase 3	Lysine-sensitive aspartokinase 3 OS=Escherichia coli (strain K12) OX=83333 GN=lysC PE=1 SV=2	329522	269348	313754	178393	191678	189035	0.00309431	186369	7032.27	4060.08	3.77331	304208	31202.1	18014.6	10.2568	1.63229	0.7069	0.0554048	NoSig
P08839	ptsI	Phosphoenolpyruvate-protein phosphotransferase	Phosphoenolpyruvate-protein phosphotransferase OS=Escherichia coli (strain K12) OX=83333 GN=ptsI PE=1 SV=1	3.40404e+06	3273093	3.17899e+06	2078342	2.15758e+06	2347302	0.000451052	2.19441e+06	138211	79796.1	6.29833	3.28537e+06	113030	65257.9	3.4404	1.49716	0.582227	0.0248192	NoSig
P08956	hsdR	Type I restriction enzyme EcoKI endonuclease subunit	Type I restriction enzyme EcoKI endonuclease subunit OS=Escherichia coli (strain K12) OX=83333 GN=hsdR PE=1 SV=3	2986184	2.28551e+06	3.08228e+06	2.73762e+06	2.26055e+06	1.80928e+06	0.233105	2.26915e+06	464230	268023	20.4583	2.78466e+06	434936	251110	15.619	1.22718	0.295351	0.437795	NoSig
P08957	hsdM	Type I restriction enzyme EcoKI methylase subunit	Type I restriction enzyme EcoKI methylase subunit OS=Escherichia coli (strain K12) OX=83333 GN=hsdM PE=1 SV=1	318317	401579	383395	374727	386556	423180	0.406288	394821	25261.6	14584.8	6.39824	367764	43776.8	25274.6	11.9035	0.931469	-0.10242	0.600482	NoSig
P08997	aceB	Malate synthase A	Malate synthase A OS=Escherichia coli (strain K12) OX=83333 GN=aceB PE=1 SV=1	5732187	5.40689e+06	5447211	6705705	5770947	5.87467e+06	0.133358	6.11711e+06	512372	295818	8.37604	5.52876e+06	177320	102376	3.20723	0.90382	-0.145893	0.315252	NoSig
P09029	purK	N5-carboxyaminoimidazole ribonucleotide synthase	N5-carboxyaminoimidazole ribonucleotide synthase OS=Escherichia coli (strain K12) OX=83333 GN=purK PE=1 SV=2	46674.2	52495.5	17600.6	29824.7	66556.9	60765	0.439638	52382.2	19748.8	11402	37.7014	38923.4	18694.1	10793.1	48.0279	0.743066	-0.428438	0.621841	NoSig
P09030	xthA	Exodeoxyribonuclease III	Exodeoxyribonuclease III OS=Escherichia coli (strain K12) OX=83333 GN=xthA PE=1 SV=4	429939	467348	506661	510522	488888	494944	0.261482	498118	11160.9	6443.74	2.24061	467982	38364.9	22150	8.19794	0.939501	-0.0900329	0.4717	NoSig
P09053	avtA	Valine--pyruvate aminotransferase	Valine--pyruvate aminotransferase OS=Escherichia coli (strain K12) OX=83333 GN=avtA PE=1 SV=3	269176	214318	244288	208175	202151	192531	0.0650981	200952	7890.58	4555.63	3.9266	242594	27468.2	15858.7	11.3227	1.20722	0.271691	0.215846	NoSig
P09099	xylB	Xylulose kinase	Xylulose kinase OS=Escherichia coli (strain K12) OX=83333 GN=xylB PE=1 SV=1	75115.2	73454.9	79843.2	86805.2	76632.8	79339.1	0.253596	80925.7	5268.51	3041.78	6.51031	76137.8	3314.63	1913.7	4.35347	0.940836	-0.0879852	0.465071	NoSig
P09126	hemD	Uroporphyrinogen-III synthase	Uroporphyrinogen-III synthase OS=Escherichia coli (strain K12) OX=83333 GN=hemD PE=3 SV=1	267144	360431	271202	101059	519453	171865	0.802655	264126	223937	129290	84.7841	299593	52727	30441.9	17.5996	1.13428	0.181778	0.889973	NoSig
P09127	hemX	Protein HemX	Protein HemX OS=Escherichia coli (strain K12) OX=83333 GN=hemX PE=1 SV=1	1.46609e+06	1.4037e+06	1.45299e+06	684331	1.38783e+06	1.59919e+06	0.477203	1.22378e+06	478985	276542	39.1396	1.44093e+06	32896	18992.5	2.28298	1.17743	0.235646	0.65192	NoSig
P09147	galE	UDP-glucose 4-epimerase	UDP-glucose 4-epimerase OS=Escherichia coli (strain K12) OX=83333 GN=galE PE=1 SV=1	1221709	1.16435e+06	1.17921e+06	1324749	1.37613e+06	1.55569e+06	0.0330032	1.41886e+06	121252	70005	8.54578	1.18842e+06	29770.4	17188	2.50504	0.837591	-0.255682	0.154912	NoSig
P09148	galT	Galactose-1-phosphate uridylyltransferase	Galactose-1-phosphate uridylyltransferase OS=Escherichia coli (strain K12) OX=83333 GN=galT PE=1 SV=2	357062	258619	295515	316425	290350	293181	0.906267	299986	14307.6	8260.51	4.76944	303732	49733.4	28713.6	16.3741	1.01249	0.0179052	0.954208	NoSig
P09152	narG	Respiratory nitrate reductase 1 alpha chain	Respiratory nitrate reductase 1 alpha chain OS=Escherichia coli (strain K12) OX=83333 GN=narG PE=1 SV=4	1.03815e+06	1.1406e+06	998738	1.23794e+06	1.24292e+06	1040240	0.220746	1173702	115608	66746.5	9.84989	1.05916e+06	73229	42278.8	6.91386	0.902412	-0.148142	0.420402	NoSig
P09155	rnd	Ribonuclease D	Ribonuclease D OS=Escherichia coli (strain K12) OX=83333 GN=rnd PE=1 SV=1	117494	93442.3	101965	96959.8	112175	123263	0.565135	110799	13205.5	7624.21	11.9184	104301	12194.7	7040.63	11.6919	0.941347	-0.0872016	0.729118	NoSig
P09169	ompT	Protease 7	Protease 7 OS=Escherichia coli (strain K12) OX=83333 GN=ompT PE=1 SV=1	2.24784e+06	2141471	2117253	2.14708e+06	2364643	2478298	0.200051	2.33001e+06	168303	97169.9	7.22329	2.16886e+06	69469.2	40108.1	3.20303	0.930837	-0.1034	0.398299	NoSig
P09184	vsr	DNA mismatch endonuclease Vsr	DNA mismatch endonuclease Vsr OS=Escherichia coli (strain K12) OX=83333 GN=vsr PE=1 SV=3	231980	241052	11479.4	734.186	169069	204083	0.725406	124629	108715	62766.5	87.2309	161504	130004	75057.8	80.496	1.29588	0.373929	0.839358	NoSig
P09323	nagE	PTS system N-acetylglucosamine-specific EIICBA component	PTS system N-acetylglucosamine-specific EIICBA component OS=Escherichia coli (strain K12) OX=83333 GN=nagE PE=1 SV=1	901258	1.07345e+06	933604	1.29752e+06	1.31238e+06	1.23698e+06	0.00559135	1.28229e+06	39942.6	23060.9	3.11493	969436	91515.4	52836.4	9.44007	0.756016	-0.403511	0.0698919	NoSig
P09348	motA	Motility protein A	Motility protein A OS=Escherichia coli (strain K12) OX=83333 GN=motA PE=1 SV=1	101408	183219	157381	241943	212720	214671	0.0431061	223111	16337.8	9432.61	7.32269	147336	41820.4	24145	28.3843	0.660371	-0.598651	0.174689	NoSig
P09373	pflB	Formate acetyltransferase 1	Formate acetyltransferase 1 OS=Escherichia coli (strain K12) OX=83333 GN=pflB PE=1 SV=2	13799009	14247777	14889827	13848868	13292057	14529252	0.42675	13890059	619625	357741	4.46093	1.43122e+07	548256	316535	3.83069	1.03039	0.0431932	0.616623	NoSig
P09394	glpQ	Glycerophosphodiester phosphodiesterase, periplasmic	Glycerophosphodiester phosphodiesterase, periplasmic OS=Escherichia coli (strain K12) OX=83333 GN=glpQ PE=1 SV=2	8755419	8.30723e+06	10092525	9016318	8273120	8026386	0.373988	8438608	515297	297507	6.10642	9.05173e+06	928797	536241	10.261	1.07266	0.101188	0.578219	NoSig
P09546	putA	Bifunctional protein PutA	Bifunctional protein PutA OS=Escherichia coli (strain K12) OX=83333 GN=putA PE=1 SV=3	929725	920471	651861	577449	546739	545053	0.0389135	556414	18236.5	10528.9	3.27751	834019	157821	91118.2	18.923	1.49892	0.583923	0.167946	NoSig
P09549	dedD	Cell division protein DedD	Cell division protein DedD OS=Escherichia coli (strain K12) OX=83333 GN=dedD PE=1 SV=2	240610	234669	246275	236656	222715	235307	0.182533	231559	7689.27	4439.4	3.32065	240518	5803.81	3350.83	2.41305	1.03869	0.054764	0.379085	NoSig
P09551	argT	Lysine/arginine/ornithine-binding periplasmic protein	Lysine/arginine/ornithine-binding periplasmic protein OS=Escherichia coli (strain K12) OX=83333 GN=argT PE=1 SV=3	200859	157444	211266	251118	245537	175482	0.309397	224046	42149.8	24335.2	18.813	189857	28547.9	16482.2	15.0366	0.8474	-0.238884	0.52323	NoSig
P09831	gltB	Glutamate synthase [NADPH] large chain	Glutamate synthase [NADPH] large chain OS=Escherichia coli (strain K12) OX=83333 GN=gltB PE=1 SV=3	199351	183753	188966	215176	130524	205971	0.814942	183890	46444.9	26815	25.2568	190690	7940.38	4584.38	4.16403	1.03698	0.0523821	0.896843	NoSig
P09832	gltD	Glutamate synthase [NADPH] small chain	Glutamate synthase [NADPH] small chain OS=Escherichia coli (strain K12) OX=83333 GN=gltD PE=1 SV=3	224288	215588	208469	202876	229004	221397	0.864043	217759	13438.7	7758.81	6.17135	216115	7922.66	4574.15	3.66595	0.99245	-0.0109333	0.928513	NoSig
P09980	rep	ATP-dependent DNA helicase Rep	ATP-dependent DNA helicase Rep OS=Escherichia coli (strain K12) OX=83333 GN=rep PE=1 SV=3	112946	123159	111436	121992	116688	112701	0.792912	117127	4661.02	2691.04	3.97947	115847	6376.97	3681.75	5.50465	0.989074	-0.0158502	0.882318	NoSig
P09996	yidB	Uncharacterized protein YidB	Uncharacterized protein YidB OS=Escherichia coli (strain K12) OX=83333 GN=yidB PE=4 SV=1	159030	156159	131772	105024	107013	112213	0.0100969	108083	3712.12	2143.19	3.43449	148987	14977.5	8647.29	10.0529	1.37844	0.463041	0.0919479	NoSig
P0A3B1	bipA	50S ribosomal subunit assembly factor BipA	50S ribosomal subunit assembly factor BipA OS=Escherichia coli O6:H1 (strain CFT073 / ATCC 700928 / UPEC) OX=199310 GN=bipA PE=3 SV=1	1.45175e+06	1641299	1.6964e+06	1.73899e+06	1.73092e+06	1.7507e+06	0.12526	1.7402e+06	9943.22	5740.72	0.571383	1.59648e+06	128337	74095.3	8.03873	0.917413	-0.124357	0.306216	NoSig
P0A6A3	ackA	Acetate kinase	Acetate kinase OS=Escherichia coli (strain K12) OX=83333 GN=ackA PE=1 SV=1	4.02093e+06	4226981	3.75993e+06	3.31717e+06	3.63016e+06	3724342	0.0714578	3.55722e+06	213162	123069	5.99237	4.00261e+06	234065	135137	5.8478	1.12521	0.17019	0.227327	NoSig
P0A6E9	bioD2	ATP-dependent dethiobiotin synthetase BioD 2	ATP-dependent dethiobiotin synthetase BioD 2 OS=Escherichia coli (strain K12) OX=83333 GN=bioD2 PE=3 SV=1	555322	561010	534673	479210	409495	384573	0.0128649	424426	49053.4	28321	11.5576	550335	13858.4	8001.17	2.51818	1.29666	0.374796	0.103606	NoSig
P0A6G3	pncC	Nicotinamide-nucleotide amidohydrolase PncC	Nicotinamide-nucleotide amidohydrolase PncC OS=Escherichia coli (strain K12) OX=83333 GN=pncC PE=1 SV=1	177278	158727	152895	175121	153054	200209	0.443058	176128	23593.3	13621.6	13.3955	162967	12732.4	7351.04	7.81287	0.925273	-0.112049	0.623529	NoSig
P0A6I9	coaE	Dephospho-CoA kinase	Dephospho-CoA kinase OS=Escherichia coli (strain K12) OX=83333 GN=coaE PE=1 SV=1	51400.6	72861.5	63333.1	64628.7	63011.1	79031.1	0.47272	68890.3	8819.38	5091.87	12.8021	62531.7	10752.9	6208.19	17.1959	0.9077	-0.139712	0.64822	NoSig
P0A6W0	glsA2	Glutaminase 2	Glutaminase 2 OS=Escherichia coli (strain K12) OX=83333 GN=glsA2 PE=1 SV=1	805662	792960	888227	38228	742995	792441	0.282622	524555	421896	243582	80.4294	828950	51727.1	29864.6	6.24007	1.58029	0.660192	0.495993	NoSig
P0A6W5	greA	Transcription elongation factor GreA	Transcription elongation factor GreA OS=Escherichia coli (strain K12) OX=83333 GN=greA PE=1 SV=1	616837	1.16623e+06	709299	924128	831403	831602	0.863696	862377	53477.5	30875.3	6.20117	830788	294156	169831	35.4068	0.96337	-0.0538386	0.928513	NoSig
P0A717	prs	Ribose-phosphate pyrophosphokinase	Ribose-phosphate pyrophosphokinase OS=Escherichia coli (strain K12) OX=83333 GN=prs PE=1 SV=2	2315642	2.41732e+06	2339866	2.16627e+06	2.23111e+06	2374729	0.218868	2.25737e+06	106684	61594	4.72603	2.35761e+06	53109.1	30662.5	2.25267	1.04441	0.0626831	0.417867	NoSig
P0A729	yceF	7-methyl-GTP pyrophosphatase	7-methyl-GTP pyrophosphatase OS=Escherichia coli (strain K12) OX=83333 GN=yceF PE=1 SV=1	491668	464155	436273	360507	422968	438326	0.118813	407267	41216.9	23796.6	10.1204	464032	27697.5	15991.1	5.96887	1.13938	0.188249	0.29915	NoSig
P0A7B1	ppk	Polyphosphate kinase	Polyphosphate kinase OS=Escherichia coli (strain K12) OX=83333 GN=ppk PE=1 SV=2	301948	291643	286128	317741	314822	284244	0.349255	305602	18554	10712.2	6.07129	293240	8030.4	4636.36	2.73851	0.959546	-0.0595757	0.564002	NoSig
P0A862	tpx	Thiol peroxidase	Thiol peroxidase OS=Escherichia coli (strain K12) OX=83333 GN=tpx PE=1 SV=2	3824342	4.66493e+06	4.32543e+06	3.51458e+06	4530575	5294041	0.774479	4.4464e+06	892713	515408	20.0772	4271568	422876	244147	9.89978	0.960681	-0.0578713	0.871277	NoSig
P0A867	talA	Transaldolase A	Transaldolase A OS=Escherichia coli (strain K12) OX=83333 GN=talA PE=3 SV=1	912095	956923	969516	733312	687590	931680	0.102952	784194	129757	74915	16.5465	946178	30180.5	17424.7	3.18973	1.20656	0.2709	0.279799	NoSig
P0A8A2	yeeN	Probable transcriptional regulatory protein YeeN	Probable transcriptional regulatory protein YeeN OS=Escherichia coli (strain K12) OX=83333 GN=yeeN PE=1 SV=1	887613	875712	932521	714121	806133	808258	0.0261355	776170	53747.1	31030.9	6.92465	898616	29960.1	17297.4	3.33402	1.15776	0.211331	0.141016	NoSig
P0A8D6	ymdB	O-acetyl-ADP-ribose deacetylase	O-acetyl-ADP-ribose deacetylase OS=Escherichia coli (strain K12) OX=83333 GN=ymdB PE=1 SV=1	125538	130986	143893	90214.6	120672	111055	0.0675367	107314	15569.7	8989.15	14.5085	133472	9426.61	5442.45	7.0626	1.24375	0.3147	0.220152	NoSig
P0A8F4	udk	Uridine kinase	Uridine kinase OS=Escherichia coli (strain K12) OX=83333 GN=udk PE=3 SV=1	553095	546656	634574	474138	465070	449536	0.0168729	462915	12441.5	7183.08	2.68764	578108	49006.9	28294.1	8.47711	1.24884	0.320594	0.114944	NoSig
P0A8P8	xerD	Tyrosine recombinase XerD	Tyrosine recombinase XerD OS=Escherichia coli (strain K12) OX=83333 GN=xerD PE=1 SV=1	90016.5	81707	76483.5	50478.6	51881.6	67726.7	0.0185426	56695.6	9578.91	5530.39	16.8953	82735.7	6824.88	3940.35	8.24902	1.4593	0.545272	0.120315	NoSig
P0A8Y3	yihX	Alpha-D-glucose 1-phosphate phosphatase YihX	Alpha-D-glucose 1-phosphate phosphatase YihX OS=Escherichia coli (strain K12) OX=83333 GN=yihX PE=1 SV=1	462335	457708	451381	343140	391045	466878	0.191423	400354	62392.1	36022.1	15.5842	457141	5499.11	3174.91	1.20293	1.14184	0.191362	0.389462	NoSig
P0A8Y5	yidA	Sugar phosphatase YidA	Sugar phosphatase YidA OS=Escherichia coli (strain K12) OX=83333 GN=yidA PE=1 SV=1	398819	389300	379443	324385	349983	389508	0.155033	354625	32808.5	18942	9.2516	389187	9688.54	5593.68	2.48943	1.09746	0.134169	0.337859	NoSig
P0A8Z0	yciA	Acyl-CoA thioester hydrolase YciA	Acyl-CoA thioester hydrolase YciA OS=Escherichia coli (strain K12) OX=83333 GN=yciA PE=3 SV=1	203038	206746	209028	191329	193030	191601	0.00143394	191986	913.631	527.485	0.475883	206271	3023.28	1745.49	1.46569	1.0744	0.103535	0.0372542	NoSig
P0A8Z3	ybgC	Acyl-CoA thioester hydrolase YbgC	Acyl-CoA thioester hydrolase YbgC OS=Escherichia coli (strain K12) OX=83333 GN=ybgC PE=1 SV=1	127980	142700	84402.9	136565	169772	153712	0.154425	153350	16606	9587.51	10.8289	118361	30315.3	17502.6	25.6127	0.771835	-0.373636	0.337102	NoSig
P0A901	blc	Outer membrane lipoprotein Blc	Outer membrane lipoprotein Blc OS=Escherichia coli (strain K12) OX=83333 GN=blc PE=1 SV=1	170704	174716	206851	162250	179438	187300	0.599323	176329	12810.9	7396.37	7.26532	184090	19813.4	11439.2	10.7628	1.04402	0.0621427	0.753418	NoSig
P0A903	bamC	Outer membrane protein assembly factor BamC	Outer membrane protein assembly factor BamC OS=Escherichia coli (strain K12) OX=83333 GN=bamC PE=1 SV=1	730776	762770	734228	749978	805709	806971	0.102978	787553	32546.4	18790.7	4.1326	742591	17560.2	10138.4	2.36472	0.94291	-0.0848078	0.279799	NoSig
P0A905	slyB	Outer membrane lipoprotein SlyB	Outer membrane lipoprotein SlyB OS=Escherichia coli (strain K12) OX=83333 GN=slyB PE=2 SV=1	4.01386e+06	3.69649e+06	4206588	3250037	3.22976e+06	3.60552e+06	0.0337295	3.36177e+06	211334	122014	6.28638	3.97231e+06	257574	148711	6.48424	1.18161	0.240758	0.157365	NoSig
P0A908	mipA	MltA-interacting protein	MltA-interacting protein OS=Escherichia coli (strain K12) OX=83333 GN=mipA PE=1 SV=1	1521407	1.63192e+06	1.50672e+06	1.98834e+06	2.05855e+06	2.13626e+06	0.000950668	2.06105e+06	73989.6	42717.9	3.5899	1.55335e+06	68440.3	39514	4.40599	0.753669	-0.407998	0.0343159	NoSig
P0A910	ompA	Outer membrane protein A	Outer membrane protein A OS=Escherichia coli (strain K12) OX=83333 GN=ompA PE=1 SV=1	18434500	18278458	18529874	19387954	19841808	20186348	0.00457657	19805370	400442	231195	2.02189	1.84143e+07	126922	73278.5	0.689259	0.929762	-0.105067	0.0649107	NoSig
P0A912	pal	Peptidoglycan-associated lipoprotein	Peptidoglycan-associated lipoprotein OS=Escherichia coli (strain K12) OX=83333 GN=pal PE=1 SV=1	4582951	4.43871e+06	4372894	4685827	4448721	4261384	0.997501	4.46531e+06	212707	122807	4.76355	4.46485e+06	107441	62030.9	2.40636	0.999897	-0.000148144	0.998777	NoSig
P0A915	ompW	Outer membrane protein W	Outer membrane protein W OS=Escherichia coli (strain K12) OX=83333 GN=ompW PE=1 SV=1	6207855	6755132	6416830	7084921	8.23622e+06	8268361	0.0289423	7.86317e+06	674174	389234	8.57382	6459939	276174	159449	4.27517	0.821544	-0.28359	0.147494	NoSig
P0A917	ompX	Outer membrane protein X	Outer membrane protein X OS=Escherichia coli (strain K12) OX=83333 GN=ompX PE=1 SV=1	4.86386e+06	5.01251e+06	5058751	5394351	5664156	6.31815e+06	0.0440504	5.79222e+06	475027	274257	8.20113	4.97838e+06	101829	58791	2.04542	0.859494	-0.218441	0.177137	NoSig
P0A921	pldA	Phospholipase A1	Phospholipase A1 OS=Escherichia coli (strain K12) OX=83333 GN=pldA PE=1 SV=1	215714	207470	199221	206684	227848	249755	0.196252	228096	21536.4	12434	9.44182	207469	8246.57	4761.16	3.97485	0.909568	-0.136747	0.395048	NoSig
P0A927	tsx	Nucleoside-specific channel-forming protein Tsx	Nucleoside-specific channel-forming protein Tsx OS=Escherichia coli (strain K12) OX=83333 GN=tsx PE=1 SV=1	1.55651e+06	1.48117e+06	1.52734e+06	1.81854e+06	1.84523e+06	2108220	0.0133165	1.924e+06	160099	92433.3	8.32118	1.52167e+06	37987.6	21932.2	2.49644	0.790891	-0.33845	0.10379	NoSig
P0A932	gfcE	Putative polysaccharide export protein GfcE	Putative polysaccharide export protein GfcE OS=Escherichia coli (strain K12) OX=83333 GN=gfcE PE=3 SV=1	7489.98	20358.7	734.186	5734.78	5189.89	734.186	0.398187	3886.28	2743.36	1583.88	70.5908	9527.61	9969.65	5755.98	104.64	2.4516	1.29372	0.595819	NoSig
P0A935	mltA	Membrane-bound lytic murein transglycosylase A	Membrane-bound lytic murein transglycosylase A OS=Escherichia coli (strain K12) OX=83333 GN=mltA PE=1 SV=1	150657	183422	173300	91282.4	117121	252947	0.7788	153783	86844.4	50139.6	56.4719	169126	16776.3	9685.78	9.91937	1.09977	0.137203	0.874871	NoSig
P0A937	bamE	Outer membrane protein assembly factor BamE	Outer membrane protein assembly factor BamE OS=Escherichia coli (strain K12) OX=83333 GN=bamE PE=1 SV=1	503201	430094	416294	407959	418992	442800	0.408617	423250	17806.4	10280.5	4.20705	449863	46704.3	26964.7	10.3819	1.06288	0.0879747	0.602579	NoSig
P0A944	rimI	[Ribosomal protein S18]-alanine N-acetyltransferase	[Ribosomal protein S18]-alanine N-acetyltransferase OS=Escherichia coli (strain K12) OX=83333 GN=rimI PE=1 SV=1	71419.6	74159.1	58488.5	38306.4	34384.2	30024.8	0.00331004	34238.5	4142.76	2391.82	12.0997	68022.4	8369.43	4832.09	12.3039	1.98672	0.990392	0.0573307	NoSig
P0A948	rimJ	[Ribosomal protein S5]-alanine N-acetyltransferase	[Ribosomal protein S5]-alanine N-acetyltransferase OS=Escherichia coli (strain K12) OX=83333 GN=rimJ PE=1 SV=1	194616	193915	195416	215712	199027	112878	0.587375	175872	55188.8	31863.3	31.38	194649	750.688	433.41	0.385662	1.10676	0.146346	0.745829	NoSig
P0A951	speG	Spermidine N(1)-acetyltransferase	Spermidine N(1)-acetyltransferase OS=Escherichia coli (strain K12) OX=83333 GN=speG PE=1 SV=2	661156	710891	654885	805414	572432	595437	0.826004	657761	128388	74124.6	19.5189	675644	30685.7	17716.4	4.5417	1.02719	0.0386999	0.900787	NoSig
P0A953	fabB	3-oxoacyl-[acyl-carrier-protein] synthase 1	3-oxoacyl-[acyl-carrier-protein] synthase 1 OS=Escherichia coli (strain K12) OX=83333 GN=fabB PE=1 SV=1	3736448	3.78202e+06	3.88311e+06	2.97035e+06	3329441	3656548	0.0764073	3.31878e+06	343224	198160	10.3419	3.80053e+06	75065	43338.8	1.97512	1.14516	0.195546	0.23599	NoSig
P0A955	eda	KHG/KDPG aldolase	KHG/KDPG aldolase OS=Escherichia coli (strain K12) OX=83333 GN=eda PE=1 SV=1	1.1981e+06	1.48582e+06	1.22731e+06	1.29523e+06	1268008	1337980	0.973287	1.30041e+06	35272.1	20364.4	2.71239	1.30374e+06	158357	91427.7	12.1464	1.00257	0.0036975	0.987825	NoSig
P0A959	alaA	Glutamate-pyruvate aminotransferase AlaA	Glutamate-pyruvate aminotransferase AlaA OS=Escherichia coli (strain K12) OX=83333 GN=alaA PE=1 SV=1	270346	291203	268909	239879	218793	190832	0.0193161	216501	24603.3	14204.7	11.364	276819	12477.4	7203.81	4.50741	1.2786	0.354569	0.123047	NoSig
P0A962	ansA	L-asparaginase 1	L-asparaginase 1 OS=Escherichia coli (strain K12) OX=83333 GN=ansA PE=1 SV=1	369590	336066	338555	279770	303479	314333	0.0301601	299194	17675.7	10205.1	5.90776	348070	18678.6	10784.1	5.36632	1.16336	0.218298	0.151643	NoSig
P0A964	cheW	Chemotaxis protein CheW	Chemotaxis protein CheW OS=Escherichia coli (strain K12) OX=83333 GN=cheW PE=1 SV=1	2174663	2.08468e+06	2.40139e+06	2.4526e+06	2.54183e+06	2.70525e+06	0.0445209	2.56656e+06	128125	73973.3	4.99211	2.22025e+06	163202	94224.8	7.35063	0.865067	-0.209116	0.178488	NoSig
P0A968	cspD	Cold shock-like protein CspD	Cold shock-like protein CspD OS=Escherichia coli (strain K12) OX=83333 GN=cspD PE=1 SV=1	2.17731e+06	2.1638e+06	2286852	2.27577e+06	2.33053e+06	2156166	0.525654	2254154	89168.4	51481.4	3.95574	2.20932e+06	67481.6	38960.5	3.0544	0.980111	-0.0289822	0.696144	NoSig
P0A986	cspI	Cold shock-like protein CspI	Cold shock-like protein CspI OS=Escherichia coli (strain K12) OX=83333 GN=cspI PE=3 SV=1	11679.8	734.186	734.186	15466.5	10365.4	734.186	0.473179	8855.36	7481.33	4319.35	84.4837	4382.72	6319.45	3648.53	144.19	0.494923	-1.01472	0.648358	NoSig
P0A988	dnaN	Beta sliding clamp	Beta sliding clamp OS=Escherichia coli (strain K12) OX=83333 GN=dnaN PE=1 SV=1	560072	544190	599580	517911	492290	496668	0.0228839	502290	13704.5	7912.29	2.7284	567947	28522.3	16467.4	5.022	1.13072	0.177237	0.132118	NoSig
P0A991	fbaB	Fructose-bisphosphate aldolase class 1	Fructose-bisphosphate aldolase class 1 OS=Escherichia coli (strain K12) OX=83333 GN=fbaB PE=1 SV=2	2.46126e+06	2.58033e+06	2.31473e+06	2266472	2384117	2168643	0.144488	2.27308e+06	107889	62289.6	4.74637	2.45211e+06	133036	76808.3	5.42538	1.07876	0.109374	0.324211	NoSig
P0A996	glpC	Anaerobic glycerol-3-phosphate dehydrogenase subunit C	Anaerobic glycerol-3-phosphate dehydrogenase subunit C OS=Escherichia coli (strain K12) OX=83333 GN=glpC PE=1 SV=1	2.83885e+06	2.42398e+06	3.25976e+06	2.81853e+06	2700193	1.95615e+06	0.389329	2.49162e+06	467493	269907	18.7626	2.84086e+06	417890	241269	14.71	1.14017	0.189243	0.588709	NoSig
P0A998	ftnA	Bacterial non-heme ferritin	Bacterial non-heme ferritin OS=Escherichia coli (strain K12) OX=83333 GN=ftnA PE=1 SV=1	3530961	4.03831e+06	3516663	4624606	4567577	4560477	0.00676404	4584220	35155	20296.8	0.76687	3.69531e+06	297130	171548	8.04072	0.806094	-0.310981	0.0771333	NoSig
P0A9A6	ftsZ	Cell division protein FtsZ	Cell division protein FtsZ OS=Escherichia coli (strain K12) OX=83333 GN=ftsZ PE=1 SV=1	2462689	2.7491e+06	2.6481e+06	2.74022e+06	2.97828e+06	2.75188e+06	0.149301	2.82346e+06	134209	77485.3	4.75334	2.61996e+06	145263	83867.5	5.54446	0.927926	-0.107918	0.32945	NoSig
P0A9A9	fur	Ferric uptake regulation protein	Ferric uptake regulation protein OS=Escherichia coli (strain K12) OX=83333 GN=fur PE=1 SV=1	1.62649e+06	1.65592e+06	1.5952e+06	1.58256e+06	1.638e+06	1.58632e+06	0.399892	1.60229e+06	30983.9	17888.5	1.93372	1.62587e+06	30365.1	17531.3	1.86763	1.01471	0.0210714	0.596375	NoSig
P0A9B2	gapA	Glyceraldehyde-3-phosphate dehydrogenase A	Glyceraldehyde-3-phosphate dehydrogenase A OS=Escherichia coli (strain K12) OX=83333 GN=gapA PE=1 SV=2	15792406	16480491	16571598	15489175	15429157	16199746	0.174417	15706026	428626	247467	2.72905	1.62815e+07	426009	245956	2.61652	1.03664	0.0519153	0.368585	NoSig
P0A9C0	glpA	Anaerobic glycerol-3-phosphate dehydrogenase subunit A	Anaerobic glycerol-3-phosphate dehydrogenase subunit A OS=Escherichia coli (strain K12) OX=83333 GN=glpA PE=1 SV=1	3.78551e+06	3.746e+06	3.93532e+06	3787087	3.72758e+06	4.13221e+06	0.68753	3.88229e+06	218475	126136	5.62746	3.82228e+06	99873.5	57662	2.61293	0.984542	-0.0224759	0.812117	NoSig
P0A9C3	galM	Aldose 1-epimerase	Aldose 1-epimerase OS=Escherichia coli (strain K12) OX=83333 GN=galM PE=1 SV=1	1.294e+06	1.22068e+06	1.27466e+06	1.09099e+06	1.17919e+06	1.19203e+06	0.0475797	1.15407e+06	55004.3	31756.8	4.76611	1.26311e+06	37997.7	21938	3.00826	1.09449	0.130253	0.186414	NoSig
P0A9C5	glnA	Glutamine synthetase	Glutamine synthetase OS=Escherichia coli (strain K12) OX=83333 GN=glnA PE=1 SV=2	2.60789e+06	2743265	2.81759e+06	3675647	3.27113e+06	3.25094e+06	0.0110825	3.39924e+06	239588	138326	7.04828	2.72291e+06	106320	61384	3.90465	0.801036	-0.320062	0.0970597	NoSig
P0A9C9	glpX	Fructose-1,6-bisphosphatase 1 class 2	Fructose-1,6-bisphosphatase 1 class 2 OS=Escherichia coli (strain K12) OX=83333 GN=glpX PE=1 SV=1	416526	417462	414136	442341	406115	457689	0.275431	435381	26482.1	15289.4	6.0825	416041	1715.39	990.381	0.412312	0.955579	-0.0655522	0.488222	NoSig
P0A9D2	gstA	Glutathione S-transferase GstA	Glutathione S-transferase GstA OS=Escherichia coli (strain K12) OX=83333 GN=gstA PE=1 SV=1	852232	747264	816281	843940	758483	782174	0.807662	794865	44119.5	25472.4	5.55056	805259	53345.3	30798.9	6.62461	1.01308	0.0187424	0.892537	NoSig
P0A9D4	cysE	Serine acetyltransferase	Serine acetyltransferase OS=Escherichia coli (strain K12) OX=83333 GN=cysE PE=1 SV=1	306379	2043416	2.01793e+06	251123	1795471	1760803	0.81978	1.26913e+06	881792	509103	69.4799	1.45591e+06	995604	574812	68.3836	1.14717	0.198077	0.899179	NoSig
P0A9E0	araC	Arabinose operon regulatory protein	Arabinose operon regulatory protein OS=Escherichia coli (strain K12) OX=83333 GN=araC PE=1 SV=1	90058.3	92599.2	86575.4	25117.7	75727.9	62705.1	0.082345	54516.9	26279.9	15172.7	48.2051	89744.3	3024.2	1746.02	3.3698	1.64617	0.719117	0.247128	NoSig
P0A9E2	soxS	Regulatory protein SoxS	Regulatory protein SoxS OS=Escherichia coli (strain K12) OX=83333 GN=soxS PE=1 SV=2	734.186	5066.51	734.186	734.186	734.186	734.186	0.373901	734.186	0	0	0	2178.3	2501.27	1444.11	114.827	2.96695	1.56898	0.578219	NoSig
P0A9E5	fnr	Fumarate and nitrate reduction regulatory protein	Fumarate and nitrate reduction regulatory protein OS=Escherichia coli (strain K12) OX=83333 GN=fnr PE=1 SV=1	396948	452956	430647	393845	390323	424130	0.284325	402766	18585.4	10730.3	4.61444	426851	28196.3	16279.2	6.60566	1.0598	0.0837891	0.497663	NoSig
P0A9F3	cysB	HTH-type transcriptional regulator CysB	HTH-type transcriptional regulator CysB OS=Escherichia coli (strain K12) OX=83333 GN=cysB PE=3 SV=1	444687	314210	368702	340492	318148	309630	0.244293	322757	15938.8	9202.27	4.93833	375866	65532.6	37835.3	17.4351	1.16455	0.219773	0.452078	NoSig
P0A9F6	gcvA	Glycine cleavage system transcriptional activator	Glycine cleavage system transcriptional activator OS=Escherichia coli (strain K12) OX=83333 GN=gcvA PE=1 SV=1	87609.9	86570.6	90518.1	51212.4	52673.2	74795.5	0.0205823	59560.4	13214.2	7629.22	22.1862	88232.9	2046.14	1181.34	2.31902	1.4814	0.566964	0.127933	NoSig
P0A9G2	nhaR	Transcriptional activator protein NhaR	Transcriptional activator protein NhaR OS=Escherichia coli (strain K12) OX=83333 GN=nhaR PE=1 SV=1	75041.4	61953.5	57726.6	50108	68117.9	46824.9	0.305526	55016.9	11463.9	6618.69	20.837	64907.2	9027.38	5211.96	13.9081	1.17977	0.238502	0.519336	NoSig
P0A9G6	aceA	Isocitrate lyase	Isocitrate lyase OS=Escherichia coli (strain K12) OX=83333 GN=aceA PE=1 SV=1	10890758	11632236	10952803	10552885	11012931	10375738	0.167886	1.06472e+07	328897	189889	3.08905	11158599	411353	237495	3.68642	1.04803	0.0676839	0.357635	NoSig
P0A9G8	modE	DNA-binding transcriptional dual regulator ModE	DNA-binding transcriptional dual regulator ModE OS=Escherichia coli (strain K12) OX=83333 GN=modE PE=1 SV=1	140480	128785	142072	126868	132579	121278	0.127	126908	5650.77	3262.47	4.45264	137112	7255.16	4188.77	5.2914	1.0804	0.11157	0.308196	NoSig
P0A9H3	cadA	Inducible lysine decarboxylase	Inducible lysine decarboxylase OS=Escherichia coli (strain K12) OX=83333 GN=cadA PE=1 SV=1	608944	591145	580850	666394	712048	721964	0.00495577	700135	29638.2	17111.6	4.23321	593646	14213.1	8205.96	2.39421	0.847902	-0.23803	0.0667662	NoSig
P0A9H5	btuR	Corrinoid adenosyltransferase	Corrinoid adenosyltransferase OS=Escherichia coli (strain K12) OX=83333 GN=btuR PE=3 SV=1	101787	93677.2	79639.3	71272.3	91575.4	89154.3	0.445181	84000.7	11089.4	6402.44	13.2015	91701	11205.1	6469.27	12.2192	1.09167	0.126537	0.62552	NoSig
P0A9H7	cfa	Cyclopropane-fatty-acyl-phospholipid synthase	Cyclopropane-fatty-acyl-phospholipid synthase OS=Escherichia coli (strain K12) OX=83333 GN=cfa PE=1 SV=2	375217	351859	371865	333568	296702	266846	0.0310433	299039	33422.6	19296.5	11.1767	366314	12630.2	7292.06	3.44792	1.22497	0.292747	0.152348	NoSig
P0A9I3	gcvR	Glycine cleavage system transcriptional repressor	Glycine cleavage system transcriptional repressor OS=Escherichia coli (strain K12) OX=83333 GN=gcvR PE=1 SV=2	162180	141930	133345	112537	29464.9	83138.8	0.0516177	75046.8	42122.9	24319.7	56.1289	145818	14805.4	8547.92	10.1533	1.94303	0.95831	0.193365	NoSig
P0A9I8	nirD	Nitrite reductase (NADH) small subunit	Nitrite reductase (NADH) small subunit OS=Escherichia coli (strain K12) OX=83333 GN=nirD PE=1 SV=1	274203	257748	373042	240211	299010	229252	0.339697	256158	37513.8	21658.6	14.6448	301664	62359.7	36003.4	20.6719	1.17765	0.235912	0.554308	NoSig
P0A9J0	rng	Ribonuclease G	Ribonuclease G OS=Escherichia coli (strain K12) OX=83333 GN=rng PE=1 SV=2	353169	420522	374799	257612	264404	258031	0.00354915	260016	3806.33	2197.59	1.46388	382830	34387.1	19853.4	8.98235	1.47233	0.558104	0.059906	NoSig
P0A9J4	panE	2-dehydropantoate 2-reductase	2-dehydropantoate 2-reductase OS=Escherichia coli (strain K12) OX=83333 GN=panE PE=1 SV=1	105345	102462	94148.9	114179	94865.6	83774.8	0.76448	97606.5	15386.4	8883.34	15.7637	100652	5813.55	3356.45	5.77588	1.0312	0.0443287	0.864649	NoSig
P0A9J6	rbsK	Ribokinase	Ribokinase OS=Escherichia coli (strain K12) OX=83333 GN=rbsK PE=1 SV=1	447927	440100	430272	280021	369960	395257	0.0616072	348413	60564.8	34967.1	17.3831	439433	8846.51	5107.54	2.01317	1.26124	0.334845	0.210657	NoSig
P0A9J8	pheA	Bifunctional chorismate mutase/prephenate dehydratase	Bifunctional chorismate mutase/prephenate dehydratase OS=Escherichia coli (strain K12) OX=83333 GN=pheA PE=1 SV=1	260630	258333	208124	199298	212967	200047	0.096695	204104	7684.73	4436.78	3.7651	242362	29673.7	17132.1	12.2435	1.18744	0.247857	0.272292	NoSig
P0A9K1	phoH	Protein PhoH	Protein PhoH OS=Escherichia coli (strain K12) OX=83333 GN=phoH PE=1 SV=1	734.186	734.186	734.186	734.186	10654.6	17624.2	0.14227	9670.98	8487.85	4900.46	87.7661	734.186	0	0	0	0.0759164	-3.71944	0.321855	NoSig
P0A9K3	ybeZ	PhoH-like protein	PhoH-like protein OS=Escherichia coli (strain K12) OX=83333 GN=ybeZ PE=1 SV=2	1.28035e+06	1.36614e+06	1.39343e+06	940662	989350	1.14271e+06	0.00987134	1.02424e+06	105447	60880	10.2952	1.34664e+06	59004.3	34066.2	4.3816	1.31477	0.394807	0.0917862	NoSig
P0A9K9	slyD	FKBP-type peptidyl-prolyl cis-trans isomerase SlyD	FKBP-type peptidyl-prolyl cis-trans isomerase SlyD OS=Escherichia coli (strain K12) OX=83333 GN=slyD PE=1 SV=1	1.64392e+06	1.52976e+06	1.76953e+06	1.46226e+06	1.63581e+06	1.84034e+06	0.990746	1.64614e+06	189251	109264	11.4966	1.64774e+06	119930	69241.4	7.27845	1.00097	0.00139825	0.996008	NoSig
P0A9L3	fklB	FKBP-type 22 kDa peptidyl-prolyl cis-trans isomerase	FKBP-type 22 kDa peptidyl-prolyl cis-trans isomerase OS=Escherichia coli (strain K12) OX=83333 GN=fklB PE=1 SV=2	2.0285e+06	1996046	2224270	2.03317e+06	1.93025e+06	1.85909e+06	0.179208	1.94084e+06	87522.4	50531.1	4.50952	2.08294e+06	123467	71283.5	5.92751	1.07322	0.101942	0.374134	NoSig
P0A9L5	ppiC	Peptidyl-prolyl cis-trans isomerase C	Peptidyl-prolyl cis-trans isomerase C OS=Escherichia coli (strain K12) OX=83333 GN=ppiC PE=1 SV=2	955301	968952	777205	691829	652958	677528	0.0226619	674105	19660.3	11350.9	2.91651	900486	106982	61766.2	11.8805	1.33582	0.41773	0.131698	NoSig
P0A9L8	proC	Pyrroline-5-carboxylate reductase	Pyrroline-5-carboxylate reductase OS=Escherichia coli (strain K12) OX=83333 GN=proC PE=1 SV=1	749138	782348	810256	738526	696499	700296	0.0361703	711774	23245.6	13420.9	3.26587	780581	30597.8	17665.7	3.91988	1.09667	0.133129	0.162316	NoSig
P0A9M0	lon	Lon protease	Lon protease OS=Escherichia coli (strain K12) OX=83333 GN=lon PE=1 SV=1	2.43874e+06	2.47733e+06	2.2293e+06	1.50904e+06	1.7095e+06	1675718	0.00161726	1.63142e+06	107320	61961.2	6.57832	2.38179e+06	133467	77057.2	5.60364	1.45995	0.54592	0.0396828	NoSig
P0A9M2	hpt	Hypoxanthine phosphoribosyltransferase	Hypoxanthine phosphoribosyltransferase OS=Escherichia coli (strain K12) OX=83333 GN=hpt PE=1 SV=1	852204	771618	796560	853792	843651	807528	0.36549	834990	24317.5	14039.7	2.91231	806794	41256.4	23819.4	5.11362	0.966232	-0.049559	0.578219	NoSig
P0A9M8	pta	Phosphate acetyltransferase	Phosphate acetyltransferase OS=Escherichia coli (strain K12) OX=83333 GN=pta PE=1 SV=2	1.9872e+06	2.13589e+06	2.12035e+06	2.03716e+06	1.95993e+06	2.0188e+06	0.222901	2.0053e+06	40343.5	23292.3	2.01184	2.08115e+06	81726.5	47184.8	3.92699	1.03783	0.0535636	0.423735	NoSig
P0A9N4	pflA	Pyruvate formate-lyase 1-activating enzyme	Pyruvate formate-lyase 1-activating enzyme OS=Escherichia coli (strain K12) OX=83333 GN=pflA PE=1 SV=2	920507	875245	857633	835625	708952	761338	0.0484068	768638	63651.4	36749.2	8.28106	884462	32434.3	18725.9	3.66712	1.15069	0.202495	0.187267	NoSig
P0A9N8	nrdG	Anaerobic ribonucleoside-triphosphate reductase-activating protein	Anaerobic ribonucleoside-triphosphate reductase-activating protein OS=Escherichia coli (strain K12) OX=83333 GN=nrdG PE=1 SV=1	77174.4	69661.8	63089.5	46160.5	61724	60408.7	0.0972034	56097.8	8631.03	4983.13	15.3857	69975.2	7047.69	4068.99	10.0717	1.24738	0.318902	0.27287	NoSig
P0A9P0	lpdA	Dihydrolipoyl dehydrogenase	Dihydrolipoyl dehydrogenase OS=Escherichia coli (strain K12) OX=83333 GN=lpdA PE=1 SV=2	9828276	8616265	8355586	8791760	10013806	8582791	0.773389	9.12945e+06	772967	446273	8.46674	8.93338e+06	785890	453734	8.79724	0.978523	-0.0313229	0.870638	NoSig
P0A9P4	trxB	Thioredoxin reductase	Thioredoxin reductase OS=Escherichia coli (strain K12) OX=83333 GN=trxB PE=1 SV=2	1416817	1.49823e+06	1.67488e+06	1.2529e+06	1.32336e+06	1.55094e+06	0.260749	1.37573e+06	155771	89934.2	11.3227	1.52998e+06	131928	76168.6	8.62287	1.11212	0.153307	0.470698	NoSig
P0A9P6	deaD	ATP-dependent RNA helicase DeaD	ATP-dependent RNA helicase DeaD OS=Escherichia coli (strain K12) OX=83333 GN=deaD PE=1 SV=2	338124	369257	316114	232287	246325	254168	0.0043795	244260	11085.7	6400.35	4.5385	341165	26701.5	15416.1	7.82656	1.39673	0.482053	0.0649107	NoSig
P0A9P9	idnO	5-keto-D-gluconate 5-reductase	5-keto-D-gluconate 5-reductase OS=Escherichia coli (strain K12) OX=83333 GN=idnO PE=1 SV=1	136608	137789	143304	110676	84089.1	116641	0.025628	103802	17330.6	10005.8	16.6958	139234	3574.14	2063.53	2.56701	1.34134	0.423671	0.140214	NoSig
P0A9Q1	arcA	Aerobic respiration control protein ArcA	Aerobic respiration control protein ArcA OS=Escherichia coli (strain K12) OX=83333 GN=arcA PE=1 SV=1	3.093e+06	2.92165e+06	2956787	2.64338e+06	2.32546e+06	2374532	0.00830989	2.44779e+06	171153	98815.3	6.99215	2990478	90510.1	52256	3.02661	1.22171	0.288897	0.0837308	NoSig
P0A9Q7	adhE	Bifunctional aldehyde-alcohol dehydrogenase AdhE	Bifunctional aldehyde-alcohol dehydrogenase AdhE OS=Escherichia coli (strain K12) OX=83333 GN=adhE PE=1 SV=2	5876154	5.93624e+06	5359085	4461278	4394629	4466854	0.00225483	4.44092e+06	40186.3	23201.6	0.904909	5.72383e+06	317301	183194	5.54352	1.28888	0.366121	0.0485912	NoSig
P0A9R4	fdx	2Fe-2S ferredoxin	2Fe-2S ferredoxin OS=Escherichia coli (strain K12) OX=83333 GN=fdx PE=1 SV=2	562173	655438	673393	429263	573294	632724	0.287556	545094	104621	60402.9	19.1932	630335	59708.4	34472.7	9.47249	1.15638	0.209615	0.501143	NoSig
P0A9R7	ftsE	Cell division ATP-binding protein FtsE	Cell division ATP-binding protein FtsE OS=Escherichia coli (strain K12) OX=83333 GN=ftsE PE=1 SV=1	245633	206602	210897	202935	193837	201626	0.164002	199466	4918.48	2839.68	2.46582	221044	21403	12357	9.68268	1.10818	0.148189	0.350771	NoSig
P0A9S1	fucO	Lactaldehyde reductase	Lactaldehyde reductase OS=Escherichia coli (strain K12) OX=83333 GN=fucO PE=1 SV=2	1.32768e+06	1.10447e+06	1.27096e+06	1.01156e+06	1.04302e+06	1.16005e+06	0.114104	1.07154e+06	78248.6	45176.9	7.30242	1.23437e+06	116019	66983.6	9.39903	1.15196	0.204086	0.297613	NoSig
P0A9S3	gatD	Galactitol 1-phosphate 5-dehydrogenase	Galactitol 1-phosphate 5-dehydrogenase OS=Escherichia coli (strain K12) OX=83333 GN=gatD PE=1 SV=1	688245	692751	715815	599581	736155	780572	0.911826	705436	94324.8	54458.4	13.3711	698937	14789.3	8538.63	2.11598	0.990787	-0.0133536	0.957724	NoSig
P0A9S5	gldA	Glycerol dehydrogenase	Glycerol dehydrogenase OS=Escherichia coli (strain K12) OX=83333 GN=gldA PE=1 SV=1	1.3352e+06	1311734	1241664	1300137	1.16059e+06	1.20268e+06	0.207494	1.22113e+06	71582.4	41328.1	5.86196	1.2962e+06	48663	28095.6	3.75429	1.06147	0.0860642	0.407993	NoSig
P0A9S7	livG	High-affinity branched-chain amino acid transport ATP-binding protein LivG	High-affinity branched-chain amino acid transport ATP-binding protein LivG OS=Escherichia coli (strain K12) OX=83333 GN=livG PE=3 SV=1	734.186	734.186	734.186	734.186	734.186	734.186		734.186	0	0	0	734.186	0	0	0	1	0		NoSig
P0A9T0	serA	D-3-phosphoglycerate dehydrogenase	D-3-phosphoglycerate dehydrogenase OS=Escherichia coli (strain K12) OX=83333 GN=serA PE=1 SV=2	520308	465413	492254	522371	439120	427797	0.430743	463096	51644.7	29817.1	11.1521	492658	27449.8	15848.1	5.57176	1.06384	0.0892753	0.617545	NoSig
P0A9T4	tas	Protein tas	Protein tas OS=Escherichia coli (strain K12) OX=83333 GN=tas PE=1 SV=1	374309	392982	464765	377821	418685	379222	0.573297	391909	23199	13394	5.91949	410685	47755.8	27571.8	11.6283	1.04791	0.0675131	0.735708	NoSig
P0A9T8	ybbA	Uncharacterized ABC transporter ATP-binding protein YbbA	Uncharacterized ABC transporter ATP-binding protein YbbA OS=Escherichia coli (strain K12) OX=83333 GN=ybbA PE=3 SV=1	52015.7	43557.1	43246.6	17197.2	43911.5	20459.8	0.098372	27189.5	14573.3	8413.88	53.5988	46273.1	4975.6	2872.66	10.7527	1.70187	0.767124	0.273901	NoSig
P0A9U1	ybhF	Probable multidrug ABC transporter ATP-binding protein YbhF	Probable multidrug ABC transporter ATP-binding protein YbhF OS=Escherichia coli (strain K12) OX=83333 GN=ybhF PE=1 SV=1	78657.5	86612.3	101581	59811.7	53025.3	55893.3	0.0095095	56243.4	3406.72	1966.87	6.05709	88950.1	11639	6719.77	13.0848	1.58152	0.661312	0.0903361	NoSig
P0A9U3	ybiT	Probable ATP-binding protein YbiT	Probable ATP-binding protein YbiT OS=Escherichia coli (strain K12) OX=83333 GN=ybiT PE=1 SV=1	620268	628654	634275	575130	520855	600706	0.0599123	565564	40776.1	23542.1	7.20981	627732	7048.81	4069.63	1.1229	1.10992	0.15046	0.208793	NoSig
P0A9U6	puuR	HTH-type transcriptional regulator PuuR	HTH-type transcriptional regulator PuuR OS=Escherichia coli (strain K12) OX=83333 GN=puuR PE=1 SV=1	107439	95801.1	104000	40025.4	48528.4	83308.4	0.029988	57287.4	22932.4	13240	40.0304	102413	5978.98	3451.96	5.83808	1.78771	0.838115	0.15108	NoSig
P0A9V1	lptB	Lipopolysaccharide export system ATP-binding protein LptB	Lipopolysaccharide export system ATP-binding protein LptB OS=Escherichia coli (strain K12) OX=83333 GN=lptB PE=1 SV=2	551124	514418	544074	715438	513057	483230	0.668635	570575	126338	72941.4	22.1423	536538	19478.8	11246.1	3.63045	0.940347	-0.0887342	0.801902	NoSig
P0A9V5	yiaG	Uncharacterized HTH-type transcriptional regulator YiaG	Uncharacterized HTH-type transcriptional regulator YiaG OS=Escherichia coli (strain K12) OX=83333 GN=yiaG PE=4 SV=1	734.186	734.186	734.186	734.186	734.186	734.186		734.186	0	0	0	734.186	0	0	0	1	0		NoSig
P0A9W6	ibaG	Acid stress protein IbaG	Acid stress protein IbaG OS=Escherichia coli (strain K12) OX=83333 GN=ibaG PE=1 SV=1	260421	255679	272879	127248	205324	233876	0.0831173	188816	55197.1	31868.1	29.2333	262993	8883.82	5129.07	3.37797	1.39285	0.478043	0.248882	NoSig
P0A9W9	yrdA	Protein YrdA	Protein YrdA OS=Escherichia coli (strain K12) OX=83333 GN=yrdA PE=1 SV=1	423648	435954	395641	345158	369538	364603	0.0140137	359767	12889.5	7441.77	3.58274	418414	20659.8	11928	4.93765	1.16302	0.217871	0.105128	NoSig
P0A9X4	mreB	Cell shape-determining protein MreB	Cell shape-determining protein MreB OS=Escherichia coli (strain K12) OX=83333 GN=mreB PE=1 SV=1	2.22115e+06	2298812	2.25715e+06	1.74941e+06	1.82877e+06	1.97758e+06	0.0044747	1.85192e+06	115835	66877.5	6.25487	2.25904e+06	38863.4	22437.8	1.72035	1.21983	0.286686	0.0649107	NoSig
P0A9X9	cspA	Cold shock protein CspA	Cold shock protein CspA OS=Escherichia coli (strain K12) OX=83333 GN=cspA PE=1 SV=2	1.15903e+06	1320992	1.33452e+06	1.12499e+06	1.3463e+06	1.4235e+06	0.812727	1.29827e+06	154942	89456	11.9346	1271512	97649.8	56378.2	7.67982	0.979393	-0.0300407	0.89552	NoSig
P0A9Z1	glnB	Nitrogen regulatory protein P-II 1	Nitrogen regulatory protein P-II 1 OS=Escherichia coli (strain K12) OX=83333 GN=glnB PE=1 SV=1	874473	731615	887758	803019	786374	807664	0.556887	799019	11194.6	6463.23	1.40105	831282	86569.4	49980.9	10.414	1.04038	0.0571082	0.721639	NoSig
P0AA04	ptsH	Phosphocarrier protein HPr	Phosphocarrier protein HPr OS=Escherichia coli (strain K12) OX=83333 GN=ptsH PE=1 SV=1	4.20382e+06	3.61435e+06	3.81821e+06	3192016	3.42709e+06	3.12461e+06	0.03214	3.24791e+06	158796	91681.1	4.88919	3.87879e+06	299365	172838	7.71799	1.19424	0.256098	0.153816	NoSig
P0AA16	ompR	DNA-binding dual transcriptional regulator OmpR	DNA-binding dual transcriptional regulator OmpR OS=Escherichia coli (strain K12) OX=83333 GN=ompR PE=1 SV=1	1.1289e+06	1.12044e+06	1.03563e+06	1.02811e+06	1.12977e+06	1.07959e+06	0.72418	1.07916e+06	50827.8	29345.4	4.70994	1.09499e+06	51577.9	29778.5	4.71036	1.01467	0.0210104	0.838746	NoSig
P0AA25	trxA	Thioredoxin 1	Thioredoxin 1 OS=Escherichia coli (strain K12) OX=83333 GN=trxA PE=1 SV=2	5.53525e+06	4627392	5241144	3.86798e+06	4214364	4294875	0.0275827	4.12574e+06	226828	130959	5.49788	5.1346e+06	463215	267437	9.02144	1.24453	0.315598	0.144526	NoSig
P0AA31	yedF	Putative sulfur carrier protein YedF	Putative sulfur carrier protein YedF OS=Escherichia coli (strain K12) OX=83333 GN=yedF PE=1 SV=1	235028	271133	221120	192588	191465	185516	0.0251309	189856	3800.26	2194.08	2.00165	242427	25814.8	14904.2	10.6485	1.2769	0.352643	0.13853	NoSig
P0AA37	rluA	Dual-specificity RNA pseudouridine synthase RluA	Dual-specificity RNA pseudouridine synthase RluA OS=Escherichia coli (strain K12) OX=83333 GN=rluA PE=1 SV=2	51590	51918.1	32313.9	52088.5	39420.3	31509.8	0.654027	41006.2	10380.7	5993.27	25.3148	45274	11225	6480.74	24.7934	1.10408	0.142841	0.792677	NoSig
P0AA43	rsuA	Ribosomal small subunit pseudouridine synthase A	Ribosomal small subunit pseudouridine synthase A OS=Escherichia coli (strain K12) OX=83333 GN=rsuA PE=1 SV=1	328638	340202	337748	331079	332511	333065	0.405795	332218	1024.64	591.574	0.308423	335529	6092.45	3517.48	1.81577	1.00997	0.0143079	0.600087	NoSig
P0AA53	qmcA	Protein QmcA	Protein QmcA OS=Escherichia coli (strain K12) OX=83333 GN=qmcA PE=1 SV=1	346849	322494	310569	288121	282284	287533	0.0199108	285979	3213.95	1855.57	1.12384	326638	18491.6	10676.1	5.66119	1.14217	0.191781	0.125628	NoSig
P0AA57	yobA	Protein YobA	Protein YobA OS=Escherichia coli (strain K12) OX=83333 GN=yobA PE=1 SV=1	111856	81082.1	92142.1	87755.4	57069.2	55603.5	0.110632	66809.3	18154.6	10481.6	27.1737	95026.8	15588.5	9000.03	16.4043	1.42236	0.508285	0.292882	NoSig
P0AA63	yqjA	Inner membrane protein YqjA	Inner membrane protein YqjA OS=Escherichia coli (strain K12) OX=83333 GN=yqjA PE=1 SV=1	734.186	6428.25	8864.63	734.186	12243.6	734.186	0.873004	4570.65	6644.95	3836.47	145.383	5342.36	4172.58	2409.04	78.1037	1.16884	0.225076	0.934462	NoSig
P0AA78	exuT	Hexuronate transporter	Hexuronate transporter OS=Escherichia coli (strain K12) OX=83333 GN=exuT PE=1 SV=2	181490	215982	91948	315214	234839	221856	0.116237	257303	50570.6	29197	19.6541	163140	64020.6	36962.3	39.2428	0.634038	-0.657358	0.297806	NoSig
P0AA80	garP	Probable galactarate/D-glucarate transporter GarP	Probable galactarate/D-glucarate transporter GarP OS=Escherichia coli (strain K12) OX=83333 GN=garP PE=1 SV=1	56529.5	74718.6	69257.8	70177.9	63154.7	76203	0.670954	69845.2	6530.52	3770.4	9.34999	66835.3	9333.43	5388.66	13.9648	0.956906	-0.0635508	0.80196	NoSig
P0AA86	dsbE	Thiol:disulfide interchange protein DsbE	Thiol:disulfide interchange protein DsbE OS=Escherichia coli (strain K12) OX=83333 GN=dsbE PE=1 SV=1	92128.5	112219	50843.2	101766	106485	101211	0.375156	103154	2897.88	1673.09	2.80927	85063.4	31291.7	18066.3	36.7863	0.824625	-0.278189	0.579188	NoSig
P0AA91	yeaY	Uncharacterized lipoprotein YeaY	Uncharacterized lipoprotein YeaY OS=Escherichia coli (strain K12) OX=83333 GN=yeaY PE=3 SV=1	227266	238996	247017	348832	342666	331108	0.000183365	340869	8997.5	5194.71	2.63958	237760	9933.29	5734.99	4.17787	0.69751	-0.519714	0.0156748	NoSig
P0AA95	yacC	Uncharacterized protein YacC	Uncharacterized protein YacC OS=Escherichia coli (strain K12) OX=83333 GN=yacC PE=3 SV=1	734.186	22998.2	22486.4	17360.2	22170.9	29159.6	0.407305	22896.9	5933.08	3425.47	25.9122	15406.3	12709	7337.53	82.4922	0.672854	-0.571635	0.601649	NoSig
P0AA97	yaeQ	Uncharacterized protein YaeQ	Uncharacterized protein YaeQ OS=Escherichia coli (strain K12) OX=83333 GN=yaeQ PE=1 SV=1	106251	116313	62858.2	101099	117582	125826	0.333905	114836	12590.3	7269.01	10.9637	95140.8	28406.5	16400.5	29.8573	0.828493	-0.271438	0.548233	NoSig
P0AAA1	yagU	Inner membrane protein YagU	Inner membrane protein YagU OS=Escherichia coli (strain K12) OX=83333 GN=yagU PE=1 SV=1	567398	558649	349406	545957	435333	482892	0.963949	488061	55493	32038.9	11.3701	491818	123409	71250.4	25.0925	1.0077	0.0110631	0.982864	NoSig
P0AAA9	zraP	Zinc resistance-associated protein	Zinc resistance-associated protein OS=Escherichia coli (strain K12) OX=83333 GN=zraP PE=1 SV=1	123552	139803	118751	147940	181701	186319	0.030978	171987	20952.9	12097.2	12.1829	127369	11032.9	6369.87	8.66219	0.740573	-0.433285	0.152348	NoSig
P0AAB6	galF	UTP--glucose-1-phosphate uridylyltransferase	UTP--glucose-1-phosphate uridylyltransferase OS=Escherichia coli (strain K12) OX=83333 GN=galF PE=1 SV=1	1.24791e+06	1.24455e+06	1.13318e+06	1.13295e+06	1.23574e+06	1.1854e+06	0.64514	1.1847e+06	51397.1	29674.1	4.33842	1.20855e+06	65291.3	37695.9	5.40245	1.02013	0.0287585	0.787119	NoSig
P0AAC0	uspE	Universal stress protein E	Universal stress protein E OS=Escherichia coli (strain K12) OX=83333 GN=uspE PE=1 SV=2	1.41386e+06	1.43915e+06	1.43384e+06	1.61388e+06	1.3811e+06	1.4044e+06	0.640715	1.46646e+06	128199	74015.5	8.74206	1.42895e+06	13336.5	7699.84	0.93331	0.974421	-0.0373821	0.783885	NoSig
P0AAC4	ybhL	Inner membrane protein YbhL	Inner membrane protein YbhL OS=Escherichia coli (strain K12) OX=83333 GN=ybhL PE=1 SV=1	42134.8	80169.9	37729.7	54934.4	72556.3	77711.7	0.376145	68400.8	11943.7	6895.71	17.4614	53344.8	23335.4	13472.7	43.7445	0.779886	-0.358666	0.579188	NoSig
P0AAC6	yccA	Modulator of FtsH protease YccA	Modulator of FtsH protease YccA OS=Escherichia coli (strain K12) OX=83333 GN=yccA PE=1 SV=1	26365.4	24856.6	22124.3	40601.7	31479.5	28698	0.0740129	33593.1	6226.96	3595.14	18.5365	24448.8	2149.78	1241.18	8.793	0.727792	-0.458402	0.231373	NoSig
P0AAD2	mtr	Tryptophan-specific transport protein	Tryptophan-specific transport protein OS=Escherichia coli (strain K12) OX=83333 GN=mtr PE=1 SV=1	148596	199558	180088	169130	221927	214998	0.308404	202018	28692.3	16565.5	14.2028	176080	25716.5	14847.4	14.605	0.871607	-0.198251	0.522552	NoSig
P0AAD6	sdaC	Serine transporter SdaC	Serine transporter SdaC OS=Escherichia coli (strain K12) OX=83333 GN=sdaC PE=1 SV=1	971926	1107079	1.0484e+06	1.34153e+06	1280985	1.02343e+06	0.175333	1.21531e+06	168914	97522.6	13.8988	1.04247e+06	67771.3	39127.8	6.50105	0.857776	-0.221327	0.369635	NoSig
P0AAE2	proY	Proline-specific permease ProY	Proline-specific permease ProY OS=Escherichia coli (strain K12) OX=83333 GN=proY PE=1 SV=1	21324.3	31205.5	33658.8	54134.9	41576.2	30547.9	0.161444	42086.3	11801.7	6813.74	28.0417	28729.6	6529.37	3769.73	22.727	0.682634	-0.550816	0.348109	NoSig
P0AAF3	araG	Arabinose import ATP-binding protein AraG	Arabinose import ATP-binding protein AraG OS=Escherichia coli (strain K12) OX=83333 GN=araG PE=1 SV=1	40026.3	39997.2	38015.3	36077.1	28287.9	36666.6	0.111119	33677.2	4676.58	2700.03	13.8865	39346.3	1152.77	665.551	2.92981	1.16834	0.224455	0.293514	NoSig
P0AAF6	artP	Arginine transport ATP-binding protein ArtP	Arginine transport ATP-binding protein ArtP OS=Escherichia coli (strain K12) OX=83333 GN=artP PE=1 SV=1	291217	362870	329342	294920	308907	317846	0.397453	307225	11555.3	6671.46	3.7612	327810	35850.6	20698.4	10.9364	1.067	0.0935653	0.595393	NoSig
P0AAG0	dppD	Dipeptide transport ATP-binding protein DppD	Dipeptide transport ATP-binding protein DppD OS=Escherichia coli (strain K12) OX=83333 GN=dppD PE=1 SV=1	141924	147594	118577	117884	123243	141383	0.495106	127503	12314.9	7110.01	9.65849	136032	15379.9	8879.58	11.3061	1.06689	0.0934088	0.669745	NoSig
P0AAG3	gltL	Glutamate/aspartate import ATP-binding protein GltL	Glutamate/aspartate import ATP-binding protein GltL OS=Escherichia coli (strain K12) OX=83333 GN=gltL PE=3 SV=1	54870	77036.4	83377.9	45477.5	50560.9	73358	0.277284	56465.5	14848.5	8572.8	26.2966	71761.4	14968.1	8641.86	20.8582	1.27089	0.345839	0.489988	NoSig
P0AAG5	mdlB	Multidrug resistance-like ATP-binding protein MdlB	Multidrug resistance-like ATP-binding protein MdlB OS=Escherichia coli (strain K12) OX=83333 GN=mdlB PE=1 SV=1	5350.84	5971.81	9647.72	10055.5	734.186	734.186	0.404793	3841.3	5381.68	3107.11	140.1	6990.12	2322.39	1340.84	33.224	1.81973	0.863724	0.599275	NoSig
P0AAH0	pstB	Phosphate import ATP-binding protein PstB	Phosphate import ATP-binding protein PstB OS=Escherichia coli (strain K12) OX=83333 GN=pstB PE=1 SV=2	109520	112306	119619	100170	103315	104883	0.0292086	102789	2399.71	1385.47	2.33459	113815	5215.86	3011.38	4.58275	1.10727	0.147001	0.148281	NoSig
P0AAH4	sapD	Putrescine export system ATP-binding protein SapD	Putrescine export system ATP-binding protein SapD OS=Escherichia coli (strain K12) OX=83333 GN=sapD PE=1 SV=1	76689.1	329721	392625	80557.7	72098.1	80408.4	0.122514	77688	4841.64	2795.32	6.23215	266345	167231	96550.8	62.7874	3.42839	1.77753	0.30314	NoSig
P0AAH8	sapF	Putrescine export system ATP-binding protein SapF	Putrescine export system ATP-binding protein SapF OS=Escherichia coli (strain K12) OX=83333 GN=sapF PE=1 SV=1	155294	146894	153562	93662.8	143089	137998	0.164783	124916	27185.8	15695.7	21.7632	151917	4435.35	2560.75	2.9196	1.21615	0.282317	0.351874	NoSig
P0AAI3	ftsH	ATP-dependent zinc metalloprotease FtsH	ATP-dependent zinc metalloprotease FtsH OS=Escherichia coli (strain K12) OX=83333 GN=ftsH PE=1 SV=1	1.3808e+06	1.43164e+06	1.3381e+06	1.24326e+06	1.36134e+06	1.30518e+06	0.138915	1.30326e+06	59062.8	34099.9	4.53194	1.38351e+06	46826.8	27035.4	3.38463	1.06158	0.0862139	0.319762	NoSig
P0AAI5	fabF	3-oxoacyl-[acyl-carrier-protein] synthase 2	3-oxoacyl-[acyl-carrier-protein] synthase 2 OS=Escherichia coli (strain K12) OX=83333 GN=fabF PE=1 SV=2	1.83824e+06	2.05892e+06	2.10345e+06	1.21863e+06	1438615	1.56861e+06	0.0106854	1.40862e+06	176904	102136	12.5587	2.0002e+06	142023	81997	7.10043	1.41998	0.505866	0.0950762	NoSig
P0AAI9	fabD	Malonyl CoA-acyl carrier protein transacylase	Malonyl CoA-acyl carrier protein transacylase OS=Escherichia coli (strain K12) OX=83333 GN=fabD PE=1 SV=2	2.54283e+06	2356502	2.5647e+06	2124061	2.09431e+06	1.92721e+06	0.00817153	2.04853e+06	106112	61263.7	5.17992	2.48801e+06	114412	66055.8	4.59854	1.21454	0.280406	0.0831034	NoSig
P0AAJ1	ynfG	Probable anaerobic dimethyl sulfoxide reductase chain YnfG	Probable anaerobic dimethyl sulfoxide reductase chain YnfG OS=Escherichia coli (strain K12) OX=83333 GN=ynfG PE=3 SV=2	393139	453758	458714	393940	389065	450425	0.451154	411143	34106	19691.1	8.2954	435204	36513.3	21080.9	8.38993	1.05852	0.0820496	0.629572	NoSig
P0AAJ3	fdnH	Formate dehydrogenase, nitrate-inducible, iron-sulfur subunit	Formate dehydrogenase, nitrate-inducible, iron-sulfur subunit OS=Escherichia coli (strain K12) OX=83333 GN=fdnH PE=1 SV=1	187564	203321	189346	269023	226428	257213	0.0135398	250888	21991	12696.5	8.76527	193410	8628.98	4981.94	4.4615	0.770901	-0.375382	0.104188	NoSig
P0AAJ5	fdoH	Formate dehydrogenase-O iron-sulfur subunit	Formate dehydrogenase-O iron-sulfur subunit OS=Escherichia coli (strain K12) OX=83333 GN=fdoH PE=1 SV=1	330507	306682	346393	259188	328598	322345	0.38272	303377	38396.3	22168.1	12.6563	327861	19987.5	11539.8	6.09634	1.0807	0.111971	0.583213	NoSig
P0AAJ8	hybA	Hydrogenase-2 operon protein HybA	Hydrogenase-2 operon protein HybA OS=Escherichia coli (strain K12) OX=83333 GN=hybA PE=3 SV=1	583030	525205	619539	616406	558013	584108	0.766428	586176	29251.7	16888.5	4.99026	575925	47566.8	27462.7	8.25921	0.982512	-0.0254525	0.865744	NoSig
P0AAK7	nrfC	Protein NrfC	Protein NrfC OS=Escherichia coli (strain K12) OX=83333 GN=nrfC PE=3 SV=1	734.186	45627.9	26068	734.186	734.186	734.186	0.146009	734.186	0	0	0	24143.4	22508.7	12995.4	93.2291	32.8845	5.03934	0.326795	NoSig
P0AAL3	napG	Ferredoxin-type protein NapG	Ferredoxin-type protein NapG OS=Escherichia coli (strain K12) OX=83333 GN=napG PE=1 SV=1	62961	57033.2	58498.6	21307.6	23355.4	734.186	0.00397149	15132.4	12511.2	7223.34	82.6782	59497.6	3087.61	1782.63	5.18947	3.9318	1.97519	0.062395	Up
P0AAL6	ydhY	Uncharacterized ferredoxin-like protein YdhY	Uncharacterized ferredoxin-like protein YdhY OS=Escherichia coli (strain K12) OX=83333 GN=ydhY PE=2 SV=1	17904.8	9753.95	28215.1	734.186	8208.95	734.186	0.0592549	3225.78	4315.56	2491.59	133.784	18624.6	9251.62	5341.42	49.6741	5.77369	2.52949	0.208346	NoSig
P0AAN1	hybE	Hydrogenase-2 operon protein HybE	Hydrogenase-2 operon protein HybE OS=Escherichia coli (strain K12) OX=83333 GN=hybE PE=1 SV=1	138792	177669	182171	143139	152481	107634	0.176548	134418	23661.2	13660.8	17.6028	166211	23851.5	13770.7	14.3502	1.23652	0.306287	0.371311	NoSig
P0AAN3	hypB	Hydrogenase maturation factor HypB	Hydrogenase maturation factor HypB OS=Escherichia coli (strain K12) OX=83333 GN=hypB PE=1 SV=1	502306	491722	511690	547594	521879	490062	0.365966	519845	28819.8	16639.1	5.54392	501906	9989.89	5767.67	1.99039	0.965492	-0.0506642	0.578219	NoSig
P0AAN5	yaiA	Uncharacterized protein YaiA	Uncharacterized protein YaiA OS=Escherichia coli (strain K12) OX=83333 GN=yaiA PE=1 SV=1	36328.4	47280.1	52449.2	31664.4	19908.2	44600.6	0.195742	32057.7	12350.9	7130.81	38.5271	45352.6	8231.45	4752.43	18.1499	1.41472	0.500513	0.39476	NoSig
P0AAQ2	yajD	Putative HNH nuclease YajD	Putative HNH nuclease YajD OS=Escherichia coli (strain K12) OX=83333 GN=yajD PE=3 SV=1	312380	314959	327744	226065	303298	331311	0.378745	286892	54507.3	31469.8	18.9993	318361	8227.55	4750.18	2.58435	1.10969	0.150157	0.580773	NoSig
P0AAR3	ybaK	Cys-tRNA(Pro)/Cys-tRNA(Cys) deacylase YbaK	Cys-tRNA(Pro)/Cys-tRNA(Cys) deacylase YbaK OS=Escherichia coli (strain K12) OX=83333 GN=ybaK PE=1 SV=1	334154	313572	331590	260083	282403	222735	0.0184168	255073	30148	17406	11.8193	326438	11216.1	6475.62	3.4359	1.27978	0.355898	0.119924	NoSig
P0AAR8	ybaV	Uncharacterized protein YbaV	Uncharacterized protein YbaV OS=Escherichia coli (strain K12) OX=83333 GN=ybaV PE=3 SV=1	70636.2	82736.8	91062.4	35283	37496.2	70348.5	0.0576232	47709.2	19637.4	11337.7	41.1606	81478.4	10271.1	5930.01	12.6059	1.70781	0.772151	0.205069	NoSig
P0AAS0	ylaC	Inner membrane protein YlaC	Inner membrane protein YlaC OS=Escherichia coli (strain K12) OX=83333 GN=ylaC PE=1 SV=2	217700	217480	206042	223888	217291	230736	0.134601	223972	6722.65	3881.32	3.00156	213741	6668.09	3849.83	3.11971	0.95432	-0.0674548	0.316777	NoSig
P0AAS7	ybcJ	Uncharacterized protein YbcJ	Uncharacterized protein YbcJ OS=Escherichia coli (strain K12) OX=83333 GN=ybcJ PE=1 SV=1	440329	437354	493773	447679	466928	463835	0.909679	459481	10337.2	5968.18	2.24975	457152	31749.8	18330.7	6.94512	0.994932	-0.00733016	0.955848	NoSig
P0AAT2	ybdF	Uncharacterized protein YbdF	Uncharacterized protein YbdF OS=Escherichia coli (strain K12) OX=83333 GN=ybdF PE=4 SV=1	79867.8	68224.1	71714.5	51188.9	50251	80314.4	0.291762	60584.8	17092.8	9868.55	28.2131	73268.8	5975.42	3449.91	8.15548	1.20936	0.274244	0.504895	NoSig
P0AAT4	ybdG	Miniconductance mechanosensitive channel YbdG	Miniconductance mechanosensitive channel YbdG OS=Escherichia coli (strain K12) OX=83333 GN=ybdG PE=1 SV=1	74464.6	72588.5	63602.6	95397	95296	88767.8	0.00460618	93153.6	3798.56	2193.1	4.07774	70218.6	5805.88	3352.03	8.26829	0.753793	-0.407759	0.0649276	NoSig
P0AAT6	rsfS	Ribosomal silencing factor RsfS	Ribosomal silencing factor RsfS OS=Escherichia coli (strain K12) OX=83333 GN=rsfS PE=1 SV=1	328524	345378	352633	354487	336419	402272	0.347795	364393	34025.9	19644.9	9.3377	342178	12369	7141.27	3.6148	0.939037	-0.0907458	0.562329	NoSig
P0AAT9	ybeL	Uncharacterized protein YbeL	Uncharacterized protein YbeL OS=Escherichia coli (strain K12) OX=83333 GN=ybeL PE=4 SV=1	1.22893e+06	802147	547217	1.32255e+06	1.52253e+06	1.27275e+06	0.0736217	1.37261e+06	132199	76324.8	9.63116	859433	344449	198868	40.0787	0.626129	-0.675467	0.230871	NoSig
P0AAU7	ybfE	Uncharacterized protein YbfE	Uncharacterized protein YbfE OS=Escherichia coli (strain K12) OX=83333 GN=ybfE PE=1 SV=2	150863	152342	125934	109390	118774	111407	0.0297457	113190	4939.35	2851.74	4.36377	143046	14838	8566.71	10.3729	1.26377	0.337732	0.150719	NoSig
P0AAV4	pxpB	5-oxoprolinase subunit B	5-oxoprolinase subunit B OS=Escherichia coli (strain K12) OX=83333 GN=pxpB PE=1 SV=1	112800	109806	101880	100246	117087	76909.1	0.451447	98080.5	20176.2	11648.7	20.5711	108162	5642.75	3257.84	5.21694	1.10279	0.141157	0.62965	NoSig
P0AAV6	ybgS	Uncharacterized protein YbgS	Uncharacterized protein YbgS OS=Escherichia coli (strain K12) OX=83333 GN=ybgS PE=3 SV=1	125656	117115	145462	12038.4	12174.1	132942	0.134503	52384.7	69764.3	40278.4	133.177	129411	14542.2	8395.93	11.2372	2.4704	1.30474	0.316777	NoSig
P0AAX8	ybiS	Probable L,D-transpeptidase YbiS	Probable L,D-transpeptidase YbiS OS=Escherichia coli (strain K12) OX=83333 GN=ybiS PE=1 SV=1	793693	845210	792839	780271	767026	729005	0.0888049	758767	26612.2	15364.6	3.5073	810581	29993.1	17316.5	3.7002	1.06829	0.0952983	0.257698	NoSig
P0AAY1	bssR	Biofilm regulator BssR	Biofilm regulator BssR OS=Escherichia coli (strain K12) OX=83333 GN=bssR PE=4 SV=1	17257.9	13018	18675.3	19152.9	13626.2	12669.6	0.681217	15149.6	3499.83	2020.63	23.1018	16317.1	2943.64	1699.51	18.0402	1.07706	0.107104	0.808232	NoSig
P0AAY6	ybjN	Uncharacterized protein YbjN	Uncharacterized protein YbjN OS=Escherichia coli (strain K12) OX=83333 GN=ybjN PE=1 SV=1	84302.2	74554.8	78187.5	76931.7	82653.2	89669.2	0.431178	83084.7	6379.7	3683.32	7.67856	79014.8	4926.07	2844.07	6.23436	0.951016	-0.072459	0.617545	NoSig
P0AAZ4	rarA	Replication-associated recombination protein A	Replication-associated recombination protein A OS=Escherichia coli (strain K12) OX=83333 GN=rarA PE=1 SV=1	175363	67425.8	80982.5	200921	49425.4	70925.7	0.989271	107091	81967.3	47323.8	76.5401	107924	58796	33945.9	54.4792	1.00778	0.0111806	0.995886	NoSig
P0AB01	elyC	Envelope biogenesis factor ElyC	Envelope biogenesis factor ElyC OS=Escherichia coli (strain K12) OX=83333 GN=elyC PE=4 SV=1	17734.1	18343.4	21192.5	19773.1	20142.4	18051.7	0.861056	19322.4	1115.83	644.225	5.77481	19090	1846.11	1065.85	9.67059	0.987973	-0.0174568	0.927184	NoSig
P0AB03	ycbJ	Uncharacterized protein YcbJ	Uncharacterized protein YcbJ OS=Escherichia coli (strain K12) OX=83333 GN=ycbJ PE=4 SV=1	281974	291331	296100	263081	226599	255513	0.025133	248398	19253.6	11116.1	7.75112	289802	7186.02	4148.85	2.47964	1.16668	0.222413	0.13853	NoSig
P0AB06	ycbK	Uncharacterized protein YcbK	Uncharacterized protein YcbK OS=Escherichia coli (strain K12) OX=83333 GN=ycbK PE=3 SV=1	1.80117e+06	1.83672e+06	1.40063e+06	1.51761e+06	734.186	1.94825e+06	0.436667	1.15553e+06	1.023e+06	590630	88.5308	1.67951e+06	242165	139814	14.4188	1.45345	0.539482	0.62129	NoSig
P0AB10	pqiC	Intermembrane transport lipoprotein PqiC	Intermembrane transport lipoprotein PqiC OS=Escherichia coli (strain K12) OX=83333 GN=pqiC PE=1 SV=2	315119	346467	314929	276647	282275	281458	0.0129504	280127	3041.13	1755.8	1.08563	325505	18154	10481.2	5.57718	1.16199	0.2166	0.103606	NoSig
P0AB12	yccF	Inner membrane protein YccF	Inner membrane protein YccF OS=Escherichia coli (strain K12) OX=83333 GN=yccF PE=1 SV=1	142551	181203	142202	165741	165060	173595	0.387613	168132	4743.26	2738.52	2.82116	155319	22417.1	12942.5	14.433	0.923791	-0.114361	0.588301	NoSig
P0AB14	yccJ	Uncharacterized protein YccJ	Uncharacterized protein YccJ OS=Escherichia coli (strain K12) OX=83333 GN=yccJ PE=1 SV=1	1.91286e+06	1.80755e+06	1844933	2011512	2.15296e+06	2.05759e+06	0.0134264	2.07402e+06	72139.2	41649.6	3.47823	1.85511e+06	53390.4	30824.9	2.87801	0.894452	-0.160924	0.104188	NoSig
P0AB18	tusE	Sulfurtransferase TusE	Sulfurtransferase TusE OS=Escherichia coli (strain K12) OX=83333 GN=tusE PE=1 SV=1	130764	77639.8	140937	155827	134383	150810	0.213281	147007	11216.2	6475.69	7.62975	116447	33990.7	19624.6	29.1899	0.792121	-0.336208	0.411949	NoSig
P0AB26	yceB	Uncharacterized lipoprotein YceB	Uncharacterized lipoprotein YceB OS=Escherichia coli (strain K12) OX=83333 GN=yceB PE=1 SV=1	301278	352184	322998	226504	237887	234298	0.00360732	232896	5819.27	3359.75	2.49865	325487	25544.1	14747.9	7.84797	1.39756	0.48291	0.0600682	NoSig
P0AB28	yceD	Large ribosomal RNA subunit accumulation protein YceD	Large ribosomal RNA subunit accumulation protein YceD OS=Escherichia coli (strain K12) OX=83333 GN=yceD PE=2 SV=1	625098	560019	576495	480301	516448	532107	0.0353999	509619	26569.3	15339.8	5.21356	587204	33835	19534.6	5.76205	1.15224	0.204444	0.161433	NoSig
P0AB38	lpoB	Penicillin-binding protein activator LpoB	Penicillin-binding protein activator LpoB OS=Escherichia coli (strain K12) OX=83333 GN=lpoB PE=1 SV=1	828193	800545	758414	533391	428942	621611	0.010678	527982	96448.5	55684.5	18.2674	795717	35139.4	20287.8	4.41607	1.50709	0.591768	0.0950762	NoSig
P0AB40	bhsA	Multiple stress resistance protein BhsA	Multiple stress resistance protein BhsA OS=Escherichia coli (strain K12) OX=83333 GN=bhsA PE=1 SV=1	6324.82	74535.2	734.186	734.186	734.186	734.186	0.327124	734.186	0	0	0	27198.1	41090.3	23723.5	151.078	37.0452	5.21121	0.542477	NoSig
P0AB46	ymgD	Uncharacterized protein YmgD	Uncharacterized protein YmgD OS=Escherichia coli (strain K12) OX=83333 GN=ymgD PE=1 SV=2	102656	97573.6	101624	80070.9	82844.2	59552.8	0.0243437	74156	12722.5	7345.33	17.1564	100618	2686.55	1551.08	2.67005	1.35684	0.440254	0.136965	NoSig
P0AB52	ychN	Protein YchN	Protein YchN OS=Escherichia coli (strain K12) OX=83333 GN=ychN PE=1 SV=1	1.24306e+06	1.24563e+06	1.20348e+06	1078784	1.19607e+06	1.23438e+06	0.279181	1.16974e+06	81069.4	46805.5	6.93053	1.23072e+06	23630.3	13642.9	1.92003	1.05213	0.0733143	0.491582	NoSig
P0AB55	yciI	Protein YciI	Protein YciI OS=Escherichia coli (strain K12) OX=83333 GN=yciI PE=1 SV=1	647847	588320	725046	576887	537350	548304	0.0734921	554181	20412.8	11785.3	3.68342	653738	68553.2	39579.2	10.4863	1.17965	0.238356	0.230871	NoSig
P0AB58	lapB	Lipopolysaccharide assembly protein B	Lipopolysaccharide assembly protein B OS=Escherichia coli (strain K12) OX=83333 GN=lapB PE=1 SV=1	30119.6	90223.1	74290.4	101646	95702.5	57229.4	0.429127	84859.5	24112.2	13921.2	28.4143	64877.7	31137.7	17977.3	47.9944	0.764531	-0.387353	0.617545	NoSig
P0AB61	yciN	Protein YciN	Protein YciN OS=Escherichia coli (strain K12) OX=83333 GN=yciN PE=1 SV=1	855330	791383	773077	790439	841904	826141	0.68166	819494	26368.3	15223.7	3.21763	806596	43185.2	24933	5.354	0.984261	-0.0228871	0.808232	NoSig
P0AB67	pntB	NAD(P) transhydrogenase subunit beta	NAD(P) transhydrogenase subunit beta OS=Escherichia coli (strain K12) OX=83333 GN=pntB PE=1 SV=1	572750	618013	478339	645432	592171	645274	0.186912	627626	30704.7	17727.4	4.89219	556367	71263.5	41144	12.8087	0.886463	-0.173868	0.384862	NoSig
P0AB71	fbaA	Fructose-bisphosphate aldolase class 2	Fructose-bisphosphate aldolase class 2 OS=Escherichia coli (strain K12) OX=83333 GN=fbaA PE=1 SV=2	6825648	7.68427e+06	7080996	7086076	7667119	6664602	0.888493	7.13927e+06	503371	290621	7.05073	7.19697e+06	440905	254556	6.12625	1.00808	0.0116144	0.943312	NoSig
P0AB77	kbl	2-amino-3-ketobutyrate coenzyme A ligase	2-amino-3-ketobutyrate coenzyme A ligase OS=Escherichia coli (strain K12) OX=83333 GN=kbl PE=1 SV=1	3.80176e+06	4247915	4193909	3.18106e+06	1.35796e+06	4.06681e+06	0.20861	2.86861e+06	1.38119e+06	797429	48.1483	4.08119e+06	243502	140586	5.96644	1.42271	0.508639	0.409191	NoSig
P0AB80	ilvE	Branched-chain-amino-acid aminotransferase	Branched-chain-amino-acid aminotransferase OS=Escherichia coli (strain K12) OX=83333 GN=ilvE PE=1 SV=2	219916	231993	202649	155440	158325	181166	0.0106763	164977	14093.8	8137.04	8.54287	218186	14748.2	8514.9	6.75947	1.32253	0.403296	0.0950762	NoSig
P0AB83	nth	Endonuclease III	Endonuclease III OS=Escherichia coli (strain K12) OX=83333 GN=nth PE=1 SV=1	40650.9	45484.5	81057	51780	84155	50651.8	0.720299	62195.6	19025.8	10984.5	30.5902	55730.8	22065.9	12739.8	39.5938	0.896057	-0.158338	0.836089	NoSig
P0AB85	apbE	FAD:protein FMN transferase	FAD:protein FMN transferase OS=Escherichia coli (strain K12) OX=83333 GN=apbE PE=1 SV=1	57274.8	51218.1	61199.3	58332.8	68344.1	62473.5	0.189381	63050.1	5030.51	2904.37	7.97859	56564.1	5028.4	2903.15	8.88974	0.897129	-0.156613	0.387237	NoSig
P0AB87	fucA	L-fuculose phosphate aldolase	L-fuculose phosphate aldolase OS=Escherichia coli (strain K12) OX=83333 GN=fucA PE=1 SV=1	321684	79324.9	364509	63977.3	75013	94528.2	0.117825	77839.5	15470.3	8931.79	19.8746	255173	153786	88788.6	60.2676	3.27819	1.7129	0.298264	NoSig
P0AB89	purB	Adenylosuccinate lyase	Adenylosuccinate lyase OS=Escherichia coli (strain K12) OX=83333 GN=purB PE=1 SV=1	940140	1071011	1025126	1.01909e+06	1.0105e+06	1.04095e+06	0.786287	1.02351e+06	15702.5	9065.86	1.53418	1.01209e+06	66401.8	38337.1	6.56084	0.988841	-0.0161892	0.878119	NoSig
P0AB91	aroG	Phospho-2-dehydro-3-deoxyheptonate aldolase, Phe-sensitive	Phospho-2-dehydro-3-deoxyheptonate aldolase, Phe-sensitive OS=Escherichia coli (strain K12) OX=83333 GN=aroG PE=1 SV=1	519973	604974	609131	604463	610041	601624	0.401329	605376	4282.23	2472.35	0.707368	578026	50318.6	29051.5	8.70526	0.954821	-0.0666976	0.597148	NoSig
P0ABB8	mgtA	Magnesium-transporting ATPase, P-type 1	Magnesium-transporting ATPase, P-type 1 OS=Escherichia coli (strain K12) OX=83333 GN=mgtA PE=1 SV=1	148239	146618	143160	127472	144882	143723	0.277007	138692	9734.48	5620.2	7.01876	146006	2594.22	1497.78	1.77679	1.05273	0.0741394	0.489988	NoSig
P0ABC3	hflC	Modulator of FtsH protease HflC	Modulator of FtsH protease HflC OS=Escherichia coli (strain K12) OX=83333 GN=hflC PE=1 SV=1	1.39962e+06	1.42178e+06	1.43073e+06	1.14535e+06	1.40569e+06	1.27479e+06	0.133807	1.27528e+06	130173	75155.6	10.2075	1.41738e+06	16014.6	9246.03	1.12988	1.11143	0.152413	0.315752	NoSig
P0ABC7	hflK	Modulator of FtsH protease HflK	Modulator of FtsH protease HflK OS=Escherichia coli (strain K12) OX=83333 GN=hflK PE=1 SV=1	1.44861e+06	1.41794e+06	1.38637e+06	1.15218e+06	1.42506e+06	1364827	0.288314	1.31402e+06	143359	82768.4	10.91	1.41764e+06	31119.6	17966.9	2.19517	1.07886	0.109502	0.501993	NoSig
P0ABC9	betT	High-affinity choline transport protein	High-affinity choline transport protein OS=Escherichia coli (strain K12) OX=83333 GN=betT PE=1 SV=1	734.186	734.186	734.186	734.186	734.186	734.186		734.186	0	0	0	734.186	0	0	0	1	0		NoSig
P0ABD3	bfr	Bacterioferritin	Bacterioferritin OS=Escherichia coli (strain K12) OX=83333 GN=bfr PE=1 SV=1	1.29262e+06	1.6454e+06	1.2538e+06	1.21479e+06	1.36999e+06	1.22862e+06	0.400063	1.27113e+06	85887.9	49587.4	6.7568	1.39728e+06	215761	124570	15.4415	1.09924	0.136502	0.596375	NoSig
P0ABD8	accB	Biotin carboxyl carrier protein of acetyl-CoA carboxylase	Biotin carboxyl carrier protein of acetyl-CoA carboxylase OS=Escherichia coli (strain K12) OX=83333 GN=accB PE=1 SV=1	1.38986e+06	1.46206e+06	1.42822e+06	1.25543e+06	1.45779e+06	1.46928e+06	0.67676	1.39416e+06	120286	69447.4	8.62786	1.42671e+06	36120.5	20854.2	2.53173	1.02335	0.0332949	0.806029	NoSig
P0ABE2	bolA	DNA-binding transcriptional regulator BolA	DNA-binding transcriptional regulator BolA OS=Escherichia coli (strain K12) OX=83333 GN=bolA PE=1 SV=1	454015	402811	454192	373325	428840	443568	0.471233	415244	37042.4	21386.4	8.92063	437006	29614.1	17097.7	6.77658	1.05241	0.0736932	0.64703	NoSig
P0ABF1	pcnB	Poly(A) polymerase I	Poly(A) polymerase I OS=Escherichia coli (strain K12) OX=83333 GN=pcnB PE=1 SV=2	224753	403912	132840	519388	528524	397836	0.0644718	481916	72958.7	42122.7	15.1393	253835	137856	79591.3	54.3094	0.52672	-0.924891	0.214636	NoSig
P0ABF4	eutM	Bacterial microcompartment shell protein EutM	Bacterial microcompartment shell protein EutM OS=Escherichia coli (strain K12) OX=83333 GN=eutM PE=1 SV=1	167964	149045	139750	205002	129769	126172	0.961288	153648	44510.5	25698.2	28.9692	152253	14378.2	8301.25	9.44361	0.990923	-0.0131556	0.981662	NoSig
P0ABG1	cdsA	Phosphatidate cytidylyltransferase	Phosphatidate cytidylyltransferase OS=Escherichia coli (strain K12) OX=83333 GN=cdsA PE=1 SV=2	20173.6	24063	20264.5	37853.3	20965.9	20814.1	0.433411	26544.4	9794.04	5654.59	36.8967	21500.4	2219.81	1281.61	10.3245	0.809976	-0.304048	0.618884	NoSig
P0ABG4	ftsW	Probable peptidoglycan glycosyltransferase FtsW	Probable peptidoglycan glycosyltransferase FtsW OS=Escherichia coli (strain K12) OX=83333 GN=ftsW PE=1 SV=1	45478.4	73176.2	53095.5	58093.3	62489.4	67105.5	0.57278	62562.7	4506.55	2601.86	7.20325	57250	14308.7	8261.1	24.9933	0.915082	-0.128027	0.735708	NoSig
P0ABG7	mrdB	Peptidoglycan glycosyltransferase MrdB	Peptidoglycan glycosyltransferase MrdB OS=Escherichia coli (strain K12) OX=83333 GN=mrdB PE=1 SV=1	58177.8	70110.1	47986.5	56307.4	62336.3	61922.2	0.84096	60188.6	3367.59	1944.28	5.59506	58758.2	11073.2	6393.14	18.8454	0.976233	-0.0347022	0.912216	NoSig
P0ABH0	ftsA	Cell division protein FtsA	Cell division protein FtsA OS=Escherichia coli (strain K12) OX=83333 GN=ftsA PE=1 SV=1	433663	452605	433050	471142	465753	494421	0.0265758	477105	15235.9	8796.43	3.1934	439773	11117.6	6418.75	2.52803	0.921752	-0.117549	0.14157	NoSig
P0ABH7	gltA	Citrate synthase	Citrate synthase OS=Escherichia coli (strain K12) OX=83333 GN=gltA PE=1 SV=1	8626456	8624159	8980233	7.6596e+06	7337270	7731513	0.00232294	7.57613e+06	209959	121220	2.77132	8743616	204920	118310	2.34365	1.1541	0.206769	0.0492463	NoSig
P0ABH9	clpA	ATP-dependent Clp protease ATP-binding subunit ClpA	ATP-dependent Clp protease ATP-binding subunit ClpA OS=Escherichia coli (strain K12) OX=83333 GN=clpA PE=1 SV=1	1.62478e+06	1.811e+06	1.81669e+06	1.73642e+06	1358816	1.29698e+06	0.130609	1464074	237877	137338	16.2476	1.75082e+06	109193	63042.5	6.23665	1.19586	0.258045	0.311815	NoSig
P0ABI4	corA	Magnesium transport protein CorA	Magnesium transport protein CorA OS=Escherichia coli (strain K12) OX=83333 GN=corA PE=1 SV=1	574259	624776	505979	440060	512006	518451	0.140539	490172	43517.9	25125.1	8.87808	568338	59619.5	34421.3	10.4901	1.15947	0.213461	0.320507	NoSig
P0ABI8	cyoB	Cytochrome bo(3) ubiquinol oxidase subunit 1	Cytochrome bo(3) ubiquinol oxidase subunit 1 OS=Escherichia coli (strain K12) OX=83333 GN=cyoB PE=1 SV=1	725398	942609	837926	1.12962e+06	1.04172e+06	1.06817e+06	0.0227407	1.07983e+06	45097.4	26037	4.17632	835311	108629	62717	13.0046	0.773555	-0.370424	0.131778	NoSig
P0ABJ1	cyoA	Cytochrome bo(3) ubiquinol oxidase subunit 2	Cytochrome bo(3) ubiquinol oxidase subunit 2 OS=Escherichia coli (strain K12) OX=83333 GN=cyoA PE=1 SV=1	1411086	1.34405e+06	1.22356e+06	1.15766e+06	1.49774e+06	1.55255e+06	0.601989	1.40265e+06	213931	123513	15.2519	1.32623e+06	95026.2	54863.4	7.16514	0.945519	-0.0808219	0.756053	NoSig
P0ABJ9	cydA	Cytochrome bd-I ubiquinol oxidase subunit 1	Cytochrome bd-I ubiquinol oxidase subunit 1 OS=Escherichia coli (strain K12) OX=83333 GN=cydA PE=1 SV=1	3.08635e+06	3.8823e+06	3.3126e+06	4249202	4.28737e+06	3.99561e+06	0.0417455	4.17739e+06	158582	91557.6	3.7962	3.42708e+06	410142	236796	11.9677	0.820388	-0.285622	0.172314	NoSig
P0ABK2	cydB	Cytochrome bd-I ubiquinol oxidase subunit 2	Cytochrome bd-I ubiquinol oxidase subunit 2 OS=Escherichia coli (strain K12) OX=83333 GN=cydB PE=1 SV=1	1.90438e+06	2.31579e+06	2299186	2901327	2.70127e+06	2402096	0.0665365	2.66823e+06	251250	145059	9.41636	2.17312e+06	232885	134456	10.7166	0.814441	-0.296117	0.219306	NoSig
P0ABK5	cysK	Cysteine synthase A	Cysteine synthase A OS=Escherichia coli (strain K12) OX=83333 GN=cysK PE=1 SV=2	1388028	1310602	1.43143e+06	1274525	1309635	1.62286e+06	0.836123	1.40234e+06	191781	110725	13.6758	1.37669e+06	61207.5	35338.1	4.446	0.981707	-0.0266357	0.909312	NoSig
P0ABL1	nrfB	Cytochrome c-type protein NrfB	Cytochrome c-type protein NrfB OS=Escherichia coli (strain K12) OX=83333 GN=nrfB PE=1 SV=1	38066.7	47639.2	45943.8	44043.6	51106	46774.5	0.394731	47308	3561.3	2056.12	7.52789	43883.3	5108.09	2949.16	11.6402	0.927607	-0.108415	0.593611	NoSig
P0ABL3	napB	Periplasmic nitrate reductase, electron transfer subunit	Periplasmic nitrate reductase, electron transfer subunit OS=Escherichia coli (strain K12) OX=83333 GN=napB PE=1 SV=1	64555.1	79185.6	124459	114509	135800	131815	0.118794	127375	11318.5	6534.73	8.88598	89399.8	31230.7	18031.1	34.9337	0.701865	-0.510735	0.29915	NoSig
P0ABL5	napC	Cytochrome c-type protein NapC	Cytochrome c-type protein NapC OS=Escherichia coli (strain K12) OX=83333 GN=napC PE=1 SV=1	70976.6	65151.9	65482.9	60504.7	73230.5	79354.8	0.549697	71030	9615.78	5551.67	13.5376	67203.8	3271.54	1888.83	4.86809	0.946133	-0.0798853	0.716293	NoSig
P0ABM1	ccmC	Heme exporter protein C	Heme exporter protein C OS=Escherichia coli (strain K12) OX=83333 GN=ccmC PE=1 SV=1	734.186	35500.1	23396.2	40761.4	29909	20504.6	0.421447	30391.7	10137	5852.63	33.3547	19876.8	17648.1	10189.1	88.7875	0.654022	-0.61259	0.612635	NoSig
P0ABM9	ccmH	Cytochrome c-type biogenesis protein CcmH	Cytochrome c-type biogenesis protein CcmH OS=Escherichia coli (strain K12) OX=83333 GN=ccmH PE=1 SV=1	141206	131980	129116	122303	127842	137472	0.441785	129206	7675.65	4431.54	5.94065	134101	6317.59	3647.46	4.71108	1.03789	0.0536488	0.622728	NoSig
P0ABN1	dgkA	Diacylglycerol kinase	Diacylglycerol kinase OS=Escherichia coli (strain K12) OX=83333 GN=dgkA PE=1 SV=2	111064	120808	146180	131920	142603	132453	0.431349	135659	6019.65	3475.44	4.43735	126017	18128.7	10466.6	14.3859	0.92893	-0.106359	0.617545	NoSig
P0ABN5	dcuA	C4-dicarboxylate transporter DcuA	C4-dicarboxylate transporter DcuA OS=Escherichia coli (strain K12) OX=83333 GN=dcuA PE=1 SV=1	774171	1.06803e+06	753825	864257	873656	1.01559e+06	0.665629	917833	84786.7	48951.6	9.23771	865343	175829	101515	20.319	0.942811	-0.084959	0.7996	NoSig
P0ABN9	dcuB	Anaerobic C4-dicarboxylate transporter DcuB	Anaerobic C4-dicarboxylate transporter DcuB OS=Escherichia coli (strain K12) OX=83333 GN=dcuB PE=1 SV=1	286186	392598	339697	423842	466282	450008	0.0317355	446711	21411.2	12361.8	4.79309	339494	53206.3	30718.7	15.6722	0.759985	-0.395956	0.153186	NoSig
P0ABP3	dcuC	Anaerobic C4-dicarboxylate transporter DcuC	Anaerobic C4-dicarboxylate transporter DcuC OS=Escherichia coli (strain K12) OX=83333 GN=dcuC PE=1 SV=1	77380.2	87840.3	79543.8	82090.1	109086	119843	0.131453	103673	19449.8	11229.3	18.7607	81588.1	5521.58	3187.88	6.76762	0.786975	-0.34561	0.312702	NoSig
P0ABP6	dedA	Protein DedA	Protein DedA OS=Escherichia coli (strain K12) OX=83333 GN=dedA PE=1 SV=1	31664.4	33725.4	31750.7	734.186	45728.3	42398.8	0.858232	29620.4	25071.5	14475.1	84.6428	32380.1	1165.81	673.078	3.60037	1.09317	0.128518	0.924914	NoSig
P0ABQ0	coaBC	Coenzyme A biosynthesis bifunctional protein CoaBC	Coenzyme A biosynthesis bifunctional protein CoaBC OS=Escherichia coli (strain K12) OX=83333 GN=coaBC PE=1 SV=2	266069	371740	306508	277304	252216	264078	0.187342	264532	12550.3	7245.93	4.74434	314772	53318.4	30783.4	16.9387	1.18992	0.250864	0.385059	NoSig
P0ABQ2	garR	2-hydroxy-3-oxopropionate reductase	2-hydroxy-3-oxopropionate reductase OS=Escherichia coli (strain K12) OX=83333 GN=garR PE=1 SV=1	4.54705e+06	4584854	4153412	4227463	4606907	4288890	0.78053	4374420	203669	117588	4.6559	4.42844e+06	238929	137946	5.39533	1.01235	0.0177064	0.876443	NoSig
P0ABQ4	folA	Dihydrofolate reductase	Dihydrofolate reductase OS=Escherichia coli (strain K12) OX=83333 GN=folA PE=1 SV=1	482413	495476	448565	427031	434539	481649	0.277299	447740	29605.7	17092.8	6.61225	475485	24211	13978.2	5.09185	1.06197	0.0867389	0.489988	NoSig
P0ABR1	dinI	DNA damage-inducible protein I	DNA damage-inducible protein I OS=Escherichia coli (strain K12) OX=83333 GN=dinI PE=1 SV=1	275780	517296	734.186	231725	734.186	318928	0.671452	183796	164422	94929.2	89.4593	264603	258462	149223	97.6791	1.43966	0.525729	0.80196	NoSig
P0ABS1	dksA	RNA polymerase-binding transcription factor DksA	RNA polymerase-binding transcription factor DksA OS=Escherichia coli (strain K12) OX=83333 GN=dksA PE=1 SV=1	2.09069e+06	2.13569e+06	2.0002e+06	1.82998e+06	2132992	1980983	0.382526	1.98132e+06	151505	87471.4	7.64667	2.07553e+06	69007.6	39841.6	3.32483	1.04755	0.067015	0.583213	NoSig
P0ABS8	holE	DNA polymerase III subunit theta	DNA polymerase III subunit theta OS=Escherichia coli (strain K12) OX=83333 GN=holE PE=1 SV=1	115904	112422	108343	58754.7	90486.1	99296.6	0.0785573	82845.8	21323.5	12311.1	25.7388	112223	3784.3	2184.87	3.37213	1.3546	0.437867	0.239651	NoSig
P0ABU0	menB	1,4-dihydroxy-2-naphthoyl-CoA synthase	1,4-dihydroxy-2-naphthoyl-CoA synthase OS=Escherichia coli (strain K12) OX=83333 GN=menB PE=1 SV=1	754588	857396	973648	716566	803283	864399	0.429441	794749	74284.9	42888.4	9.34696	861878	109599	63276.8	12.7163	1.08446	0.116983	0.617545	NoSig
P0ABU2	ychF	Ribosome-binding ATPase YchF	Ribosome-binding ATPase YchF OS=Escherichia coli (strain K12) OX=83333 GN=ychF PE=1 SV=2	2.03031e+06	1.87298e+06	1.8732e+06	1761890	1536327	1660798	0.0311816	1653005	112983	65230.9	6.83502	1.9255e+06	90770.5	52406.4	4.71413	1.16485	0.220141	0.152455	NoSig
P0ABU5	elbB	Glyoxalase ElbB	Glyoxalase ElbB OS=Escherichia coli (strain K12) OX=83333 GN=elbB PE=1 SV=1	1.03263e+06	979261	946709	756630	681674	864050	0.0201908	767451	91668.2	52924.7	11.9445	986199	43377.4	25044	4.39844	1.28503	0.361804	0.126491	NoSig
P0ABU7	exbB	Biopolymer transport protein ExbB	Biopolymer transport protein ExbB OS=Escherichia coli (strain K12) OX=83333 GN=exbB PE=1 SV=1	452739	457530	516622	318685	422124	408412	0.073501	383074	56181.8	32436.6	14.6661	475630	35580.6	20542.5	7.48073	1.24161	0.312218	0.230871	NoSig
P0ABU9	tolQ	Tol-Pal system protein TolQ	Tol-Pal system protein TolQ OS=Escherichia coli (strain K12) OX=83333 GN=tolQ PE=1 SV=1	230136	235795	231176	262659	284561	303858	0.0129801	283693	20613.7	11901.3	7.26619	232369	3012.47	1739.25	1.29641	0.819088	-0.28791	0.103606	NoSig
P0ABV2	exbD	Biopolymer transport protein ExbD	Biopolymer transport protein ExbD OS=Escherichia coli (strain K12) OX=83333 GN=exbD PE=1 SV=1	98289.7	113308	123638	105629	94391.7	101355	0.233767	100459	5672.22	3274.86	5.64631	111745	12746.2	7359.04	11.4065	1.11235	0.15361	0.438107	NoSig
P0ABV6	tolR	Tol-Pal system protein TolR	Tol-Pal system protein TolR OS=Escherichia coli (strain K12) OX=83333 GN=tolR PE=1 SV=1	204290	183529	208501	268880	195926	209851	0.331591	224886	38731.1	22361.4	17.2226	198773	13368.7	7718.45	6.72564	0.883884	-0.178072	0.547147	NoSig
P0ABW9	flgB	Flagellar basal body rod protein FlgB	Flagellar basal body rod protein FlgB OS=Escherichia coli (strain K12) OX=83333 GN=flgB PE=3 SV=2	19133	16461.9	734.186	21242.7	15026.2	21825.5	0.302699	19364.8	3768.57	2175.79	19.4609	12109.7	9941.62	5739.8	82.0962	0.625348	-0.67727	0.515854	NoSig
P0ABX2	flgC	Flagellar basal-body rod protein FlgC	Flagellar basal-body rod protein FlgC OS=Escherichia coli (strain K12) OX=83333 GN=flgC PE=3 SV=1	31037.5	31985.9	51385.4	79681.1	63269.5	47646.2	0.0894419	63532.3	16019.1	9248.63	25.2141	38136.3	11483.8	6630.2	30.1127	0.600266	-0.736326	0.258749	NoSig
P0ABX5	flgG	Flagellar basal-body rod protein FlgG	Flagellar basal-body rod protein FlgG OS=Escherichia coli (strain K12) OX=83333 GN=flgG PE=3 SV=1	102651	105470	127011	133239	132949	130354	0.0574568	132180	1588.6	917.181	1.20184	111711	13325.1	7693.23	11.9282	0.845137	-0.242743	0.205069	NoSig
P0ABX8	fliL	Flagellar protein FliL	Flagellar protein FliL OS=Escherichia coli (strain K12) OX=83333 GN=fliL PE=3 SV=1	870782	892050	990376	273670	850087	865442	0.268184	663066	337315	194749	50.8719	917736	63800.3	36835.1	6.95193	1.38408	0.468926	0.477292	NoSig
P0ABY4	fldB	Flavodoxin 2	Flavodoxin 2 OS=Escherichia coli (strain K12) OX=83333 GN=fldB PE=1 SV=1	323638	308047	284107	276698	262849	303520	0.217382	281022	20677.7	11938.3	7.35802	305264	19911.4	11495.9	6.52268	1.08626	0.119371	0.416466	NoSig
P0ABY7	flhC	Flagellar transcriptional regulator FlhC	Flagellar transcriptional regulator FlhC OS=Escherichia coli (strain K12) OX=83333 GN=flhC PE=1 SV=1	734.186	734.186	734.186	734.186	734.186	734.186		734.186	0	0	0	734.186	0	0	0	1	0		NoSig
P0ABZ1	fliG	Flagellar motor switch protein FliG	Flagellar motor switch protein FliG OS=Escherichia coli (strain K12) OX=83333 GN=fliG PE=1 SV=1	387633	452666	444852	501880	503070	523038	0.0200458	509329	11886.9	6862.92	2.33384	428384	35506.7	20499.8	8.28852	0.841075	-0.249693	0.12588	NoSig
P0ABZ6	surA	Chaperone SurA	Chaperone SurA OS=Escherichia coli (strain K12) OX=83333 GN=surA PE=1 SV=1	1.09194e+06	1.20985e+06	1.07804e+06	1143911	1092683	1.10217e+06	0.774614	1.11292e+06	27253.7	15734.9	2.44884	1.12661e+06	72422.6	41813.2	6.42837	1.0123	0.0176343	0.871277	NoSig
P0AC00	frlB	Fructoselysine 6-phosphate deglycase	Fructoselysine 6-phosphate deglycase OS=Escherichia coli (strain K12) OX=83333 GN=frlB PE=1 SV=1	49922.1	40009.1	64202.7	18586.9	39776.2	40444.3	0.14013	32935.8	12431	7177.05	37.7432	51378	12162.3	7021.91	23.6722	1.55994	0.641493	0.3201	NoSig
P0AC02	bamD	Outer membrane protein assembly factor BamD	Outer membrane protein assembly factor BamD OS=Escherichia coli (strain K12) OX=83333 GN=bamD PE=1 SV=1	1055423	992612	1.00075e+06	1.02122e+06	1147852	1.26418e+06	0.153485	1.14442e+06	121519	70159.2	10.6184	1.01626e+06	34157.5	19720.8	3.36109	0.888016	-0.171342	0.336145	NoSig
P0AC05	fliP	Flagellar biosynthetic protein FliP	Flagellar biosynthetic protein FliP OS=Escherichia coli (strain K12) OX=83333 GN=fliP PE=3 SV=1	83844.6	96922.5	68519.9	103623	108059	107190	0.0494031	106291	2350.66	1357.15	2.21153	83095.6	14216.1	8207.67	17.1081	0.781775	-0.355174	0.189737	NoSig
P0AC13	folP	Dihydropteroate synthase	Dihydropteroate synthase OS=Escherichia coli (strain K12) OX=83333 GN=folP PE=1 SV=1	424736	410027	383015	356164	417380	373384	0.342363	382309	31568.5	18226.1	8.25732	405926	21160.5	12217	5.2129	1.06177	0.0864773	0.557629	NoSig
P0AC16	folB	Dihydroneopterin aldolase	Dihydroneopterin aldolase OS=Escherichia coli (strain K12) OX=83333 GN=folB PE=1 SV=1	153953	148278	153839	103263	142529	172263	0.562063	139352	34609.6	19981.8	24.8361	152024	3244.2	1873.04	2.13401	1.09093	0.125564	0.725861	NoSig
P0AC19	folX	Dihydroneopterin triphosphate 2'-epimerase	Dihydroneopterin triphosphate 2'-epimerase OS=Escherichia coli (strain K12) OX=83333 GN=folX PE=1 SV=2	476554	494370	530579	407093	462528	485497	0.158407	451706	40306.7	23271.1	8.92322	500501	27529.4	15894.1	5.50037	1.10802	0.147989	0.342995	NoSig
P0AC23	focA	Formate channel FocA	Formate channel FocA OS=Escherichia coli (strain K12) OX=83333 GN=focA PE=1 SV=1	55374	58534.4	62599.7	88368.8	75784.2	69691.9	0.0314181	77948.3	9524.61	5499.04	12.2191	58836	3622.28	2091.33	6.15657	0.754808	-0.405818	0.152659	NoSig
P0AC28	ygfA	5-formyltetrahydrofolate cyclo-ligase	5-formyltetrahydrofolate cyclo-ligase OS=Escherichia coli (strain K12) OX=83333 GN=ygfA PE=1 SV=1	19764.7	15520.7	19681.8	14023.5	16935.2	16912.8	0.237033	15957.1	1674.66	966.864	10.4947	18322.4	2426.68	1401.05	13.2443	1.14823	0.199407	0.44235	NoSig
P0AC30	ftsX	Cell division protein FtsX	Cell division protein FtsX OS=Escherichia coli (strain K12) OX=83333 GN=ftsX PE=1 SV=1	191255	239289	220346	160913	165418	187971	0.0490203	171434	14497.4	8370.07	8.45654	216964	24195.3	13969.2	11.1518	1.26558	0.339798	0.189089	NoSig
P0AC33	fumA	Fumarate hydratase class I, aerobic	Fumarate hydratase class I, aerobic OS=Escherichia coli (strain K12) OX=83333 GN=fumA PE=1 SV=2	3129629	3414482	3293320	2.98335e+06	3.09861e+06	3134328	0.0930377	3072095	78903.8	45555.1	2.5684	3.27914e+06	142955	82534.9	4.35951	1.0674	0.0940963	0.265107	NoSig
P0AC38	aspA	Aspartate ammonia-lyase	Aspartate ammonia-lyase OS=Escherichia coli (strain K12) OX=83333 GN=aspA PE=1 SV=1	6617148	6902681	7.27299e+06	6533424	7057408	7.07769e+06	0.881267	6.88951e+06	308545	178139	4.47848	6.93094e+06	328834	189853	4.74444	1.00601	0.00865007	0.938648	NoSig
P0AC41	sdhA	Succinate dehydrogenase flavoprotein subunit	Succinate dehydrogenase flavoprotein subunit OS=Escherichia coli (strain K12) OX=83333 GN=sdhA PE=1 SV=1	5.3532e+06	5002448	5832932	4836004	4819113	4.6432e+06	0.0642621	4.7661e+06	106776	61647.1	2.24032	5.39619e+06	416908	240702	7.72596	1.1322	0.179132	0.214477	NoSig
P0AC44	sdhD	Succinate dehydrogenase hydrophobic membrane anchor subunit	Succinate dehydrogenase hydrophobic membrane anchor subunit OS=Escherichia coli (strain K12) OX=83333 GN=sdhD PE=1 SV=1	528563	645791	629202	801395	682523	721033	0.0575507	734984	60651.3	35017	8.25206	601185	63437.3	36625.6	10.552	0.817957	-0.289902	0.205069	NoSig
P0AC47	frdB	Fumarate reductase iron-sulfur subunit	Fumarate reductase iron-sulfur subunit OS=Escherichia coli (strain K12) OX=83333 GN=frdB PE=1 SV=2	3.39236e+06	3.41395e+06	3.44622e+06	3.33178e+06	3.18527e+06	3.05233e+06	0.0503253	3.18979e+06	139780	80702.1	4.38211	3.41751e+06	27106.2	15649.8	0.793157	1.07139	0.0994834	0.191337	NoSig
P0AC51	zur	Zinc uptake regulation protein	Zinc uptake regulation protein OS=Escherichia coli (strain K12) OX=83333 GN=zur PE=1 SV=1	163631	140927	150777	136146	128285	113403	0.0509083	125945	11550.6	6668.73	9.17116	151778	11385.5	6573.41	7.50138	1.20512	0.269176	0.192724	NoSig
P0AC53	zwf	Glucose-6-phosphate 1-dehydrogenase	Glucose-6-phosphate 1-dehydrogenase OS=Escherichia coli (strain K12) OX=83333 GN=zwf PE=1 SV=1	1.25415e+06	1.05642e+06	1.09789e+06	913156	955829	967541	0.0378875	945509	28623.9	16526	3.02735	1.13615e+06	104273	60201.8	9.17768	1.20163	0.264995	0.166228	NoSig
P0AC59	grxB	Glutaredoxin 2	Glutaredoxin 2 OS=Escherichia coli (strain K12) OX=83333 GN=grxB PE=1 SV=1	1.33233e+06	1.42067e+06	1.25414e+06	1.04069e+06	1.0319e+06	1.01917e+06	0.00326276	1.03059e+06	10821.1	6247.58	1.04999	1.33571e+06	83314.4	48101.6	6.23746	1.29606	0.374138	0.0568836	NoSig
P0AC62	grxC	Glutaredoxin 3	Glutaredoxin 3 OS=Escherichia coli (strain K12) OX=83333 GN=grxC PE=1 SV=2	1.03298e+06	993111	987919	913672	1.0003e+06	1.01081e+06	0.429958	974928	53308.8	30777.9	5.46798	1.00467e+06	24654.4	14234.2	2.45398	1.03051	0.0433543	0.617545	NoSig
P0AC69	grxD	Glutaredoxin 4	Glutaredoxin 4 OS=Escherichia coli (strain K12) OX=83333 GN=grxD PE=1 SV=1	1.9795e+06	2.13158e+06	1.92902e+06	1438331	1.47587e+06	1.48543e+06	0.000943294	1.46654e+06	24895.1	14373.2	1.69753	2.01337e+06	105437	60873.9	5.23684	1.37287	0.45719	0.0343159	NoSig
P0AC75	waaA	3-deoxy-D-manno-octulosonic acid transferase	3-deoxy-D-manno-octulosonic acid transferase OS=Escherichia coli (strain K12) OX=83333 GN=waaA PE=1 SV=1	220932	214516	223675	219838	182458	197739	0.15304	200012	18793.1	10850.2	9.39598	219708	4701.03	2714.14	2.13968	1.09847	0.1355	0.335567	NoSig
P0AC78	wecA	Undecaprenyl-phosphate alpha-N-acetylglucosaminyl 1-phosphate transferase	Undecaprenyl-phosphate alpha-N-acetylglucosaminyl 1-phosphate transferase OS=Escherichia coli (strain K12) OX=83333 GN=wecA PE=1 SV=1	37360.2	90708.2	70951.8	108426	51791.6	90570.6	0.492092	83596.1	28954.3	16716.7	34.6359	66340.1	26971.4	15571.9	40.6562	0.793578	-0.333555	0.66669	NoSig
P0AC81	gloA	Lactoylglutathione lyase	Lactoylglutathione lyase OS=Escherichia coli (strain K12) OX=83333 GN=gloA PE=1 SV=1	910951	938706	983922	686962	663290	847387	0.0262797	732546	100157	57825.6	13.6724	944526	36831.8	21264.9	3.8995	1.28937	0.366671	0.141016	NoSig
P0AC86	glgP	Glycogen phosphorylase	Glycogen phosphorylase OS=Escherichia coli (strain K12) OX=83333 GN=glgP PE=3 SV=1	561855	540160	578897	476709	525367	505657	0.032885	502577	24474.8	14130.5	4.86985	560304	19415.1	11209.3	3.46509	1.11486	0.156863	0.154912	NoSig
P0AC92	gnsA	Protein GnsA	Protein GnsA OS=Escherichia coli (strain K12) OX=83333 GN=gnsA PE=1 SV=1	1.27472e+06	1.28557e+06	1.2453e+06	1.17961e+06	1206649	1.24845e+06	0.0713231	1.21157e+06	34682.5	20023.9	2.8626	1.26853e+06	20832.7	12027.8	1.64227	1.04701	0.06628	0.227171	NoSig
P0AC96	gntU	Low-affinity gluconate transporter	Low-affinity gluconate transporter OS=Escherichia coli (strain K12) OX=83333 GN=gntU PE=1 SV=1	105712	109836	99333.1	138571	122726	113662	0.0642001	124986	12607.3	7278.82	10.0869	104961	5291.87	3055.26	5.04176	0.839779	-0.251919	0.214477	NoSig
P0ACA1	yibF	Uncharacterized GST-like protein YibF	Uncharacterized GST-like protein YibF OS=Escherichia coli (strain K12) OX=83333 GN=yibF PE=1 SV=1	57208.4	56716.7	72817.2	66961.4	91727.3	87603.7	0.0999219	82097.5	13269.3	7661.05	16.1629	62247.4	9157	5286.8	14.7107	0.758214	-0.399324	0.276691	NoSig
P0ACA3	sspA	Stringent starvation protein A	Stringent starvation protein A OS=Escherichia coli (strain K12) OX=83333 GN=sspA PE=1 SV=2	2.35044e+06	2.52987e+06	2648657	2.46936e+06	2435903	2532667	0.756053	2.47931e+06	49143.1	28372.8	1.98213	2.50966e+06	150133	86679.4	5.98222	1.01224	0.0175507	0.859381	NoSig
P0ACA7	gstB	Glutathione S-transferase GstB	Glutathione S-transferase GstB OS=Escherichia coli (strain K12) OX=83333 GN=gstB PE=1 SV=1	366958	343387	311311	352101	420595	398708	0.125623	390468	34982.7	20197.2	8.95916	340552	27931.4	16126.2	8.20179	0.872164	-0.197329	0.306538	NoSig
P0ACB2	hemB	Delta-aminolevulinic acid dehydratase	Delta-aminolevulinic acid dehydratase OS=Escherichia coli (strain K12) OX=83333 GN=hemB PE=1 SV=2	706524	764851	755282	634682	757315	749013	0.547413	713670	68531.3	39566.5	9.60265	742219	31281	18060.1	4.21452	1.04	0.0565875	0.714603	NoSig
P0ACB4	hemG	Protoporphyrinogen IX dehydrogenase [quinone]	Protoporphyrinogen IX dehydrogenase [quinone] OS=Escherichia coli (strain K12) OX=83333 GN=hemG PE=1 SV=1	232166	261120	257020	212531	246280	253438	0.45965	237416	21846.9	12613.3	9.20194	250102	15668	9045.92	6.26464	1.05343	0.0750973	0.636401	NoSig
P0ACB7	hemY	Protein HemY	Protein HemY OS=Escherichia coli (strain K12) OX=83333 GN=hemY PE=1 SV=1	574250	557675	575730	517764	537110	524414	0.00617433	526429	9829.14	5674.86	1.86713	569219	10024.4	5787.6	1.76108	1.08128	0.112743	0.0743726	NoSig
P0ACC1	prmC	Release factor glutamine methyltransferase	Release factor glutamine methyltransferase OS=Escherichia coli (strain K12) OX=83333 GN=prmC PE=1 SV=1	58969	48460.2	70424.7	43185.9	73261.1	40123.6	0.595827	52190.2	18312.1	10572.5	35.0872	59284.6	10985.7	6342.57	18.5304	1.13593	0.183879	0.752168	NoSig
P0ACD4	iscU	Iron-sulfur cluster assembly scaffold protein IscU	Iron-sulfur cluster assembly scaffold protein IscU OS=Escherichia coli (strain K12) OX=83333 GN=iscU PE=1 SV=1	884570	1101146	857220	891600	974857	953387	0.928941	939948	43225	24956	4.59866	947645	133637	77155.4	14.102	1.00819	0.0117664	0.96509	NoSig
P0ACD8	hyaB	Hydrogenase-1 large chain	Hydrogenase-1 large chain OS=Escherichia coli (strain K12) OX=83333 GN=hyaB PE=1 SV=1	798907	818128	767144	640152	641580	668537	0.00116919	650089	15991.9	9232.9	2.45995	794727	25747.7	14865.5	3.23982	1.22249	0.28982	0.0362974	NoSig
P0ACE0	hybC	Hydrogenase-2 large chain	Hydrogenase-2 large chain OS=Escherichia coli (strain K12) OX=83333 GN=hybC PE=1 SV=2	1.52016e+06	1.60644e+06	1.55608e+06	1.35299e+06	1659321	1.72925e+06	0.87619	1.58052e+06	200126	115543	12.662	1.56089e+06	43342.7	25023.9	2.77679	0.987581	-0.0180285	0.936629	NoSig
P0ACE3	hha	Hemolysin expression-modulating protein Hha	Hemolysin expression-modulating protein Hha OS=Escherichia coli (strain K12) OX=83333 GN=hha PE=1 SV=1	75223	80178.4	83909.8	90343.1	87587.9	81480.4	0.138792	86470.5	4535.74	2618.71	5.24542	79770.4	4357.73	2515.94	5.46284	0.922516	-0.116354	0.319762	NoSig
P0ACE7	hinT	Purine nucleoside phosphoramidase	Purine nucleoside phosphoramidase OS=Escherichia coli (strain K12) OX=83333 GN=hinT PE=1 SV=1	1.16867e+06	1.18466e+06	1.27378e+06	1.14855e+06	1.22206e+06	1.27548e+06	0.903946	1.21536e+06	63727.5	36793.1	5.2435	1.20904e+06	56634.7	32698	4.68428	0.994795	-0.00752861	0.952846	NoSig
P0ACF4	hupB	DNA-binding protein HU-beta	DNA-binding protein HU-beta OS=Escherichia coli (strain K12) OX=83333 GN=hupB PE=1 SV=1	4781753	4707222	3.86617e+06	4.22077e+06	4.5022e+06	4.68812e+06	0.956802	4.47036e+06	235296	135848	5.26347	4.45172e+06	508464	293562	11.4218	0.995829	-0.00602949	0.980481	NoSig
P0ACF8	hns	DNA-binding protein H-NS	DNA-binding protein H-NS OS=Escherichia coli (strain K12) OX=83333 GN=hns PE=1 SV=2	7.71693e+06	7.02635e+06	7703555	6.97779e+06	7.56335e+06	6.94874e+06	0.352444	7.16329e+06	346769	200207	4.84091	7.48228e+06	394903	227997	5.27784	1.04453	0.0628543	0.56639	NoSig
P0ACG1	stpA	DNA-binding protein StpA	DNA-binding protein StpA OS=Escherichia coli (strain K12) OX=83333 GN=stpA PE=1 SV=1	2289032	2233817	2.14242e+06	1.88274e+06	2.08822e+06	2.07522e+06	0.0592815	2.01539e+06	115065	66432.7	5.70931	2.22176e+06	74047.2	42751.2	3.33282	1.10239	0.140641	0.208346	NoSig
P0ACG8	hslR	Heat shock protein 15	Heat shock protein 15 OS=Escherichia coli (strain K12) OX=83333 GN=hslR PE=1 SV=1	164760	156962	142959	89404.2	94424.7	131253	0.0272011	105027	22850.3	13192.7	21.7566	154894	11046.9	6377.96	7.13196	1.47479	0.560514	0.143306	NoSig
P0ACH8	melR	Melibiose operon regulatory protein	Melibiose operon regulatory protein OS=Escherichia coli (strain K12) OX=83333 GN=melR PE=1 SV=1	15596.6	16946.1	15988.7	11750.3	15088.9	19226.2	0.727518	15355.1	3745.09	2162.23	24.3898	16177.2	694.22	400.808	4.29136	1.05353	0.075237	0.840786	NoSig
P0ACI0	rob	Right origin-binding protein	Right origin-binding protein OS=Escherichia coli (strain K12) OX=83333 GN=rob PE=1 SV=1	580031	681958	617044	674990	476338	571109	0.464639	574146	99360.8	57366	17.3059	626344	51596.4	29789.2	8.23771	1.09092	0.12554	0.640631	NoSig
P0ACI3	xylR	Xylose operon regulatory protein	Xylose operon regulatory protein OS=Escherichia coli (strain K12) OX=83333 GN=xylR PE=1 SV=1	34914.3	62924.1	30479.1	44048.8	58379.1	70647.4	0.306484	57691.8	13312.6	7686.04	23.0754	42772.5	17592.1	10156.8	41.1296	0.741397	-0.431682	0.519963	NoSig
P0ACI6	asnC	Regulatory protein AsnC	Regulatory protein AsnC OS=Escherichia coli (strain K12) OX=83333 GN=asnC PE=1 SV=1	76940.9	176423	187175	73250.3	157167	158610	0.722343	129676	48871.2	28215.8	37.6872	146846	60778	35090.2	41.3889	1.13241	0.179399	0.837638	NoSig
P0ACJ0	lrp	Leucine-responsive regulatory protein	Leucine-responsive regulatory protein OS=Escherichia coli (strain K12) OX=83333 GN=lrp PE=1 SV=2	975762	982687	1.07815e+06	1.09224e+06	1065100	1.06314e+06	0.148859	1073494	16267.8	9392.2	1.5154	1.0122e+06	57217.8	33034.7	5.65282	0.942901	-0.0848215	0.329388	NoSig
P0ACJ5	decR	DNA-binding transcriptional activator DecR	DNA-binding transcriptional activator DecR OS=Escherichia coli (strain K12) OX=83333 GN=decR PE=1 SV=1	734.186	17342.8	21017.8	734.186	734.186	18653.2	0.504642	6707.2	10345.6	5973.02	154.246	13031.6	10807.2	6239.57	82.931	1.94293	0.958233	0.67643	NoSig
P0ACJ8	crp	cAMP-activated global transcriptional regulator CRP	cAMP-activated global transcriptional regulator CRP OS=Escherichia coli (strain K12) OX=83333 GN=crp PE=1 SV=1	3232527	3.76229e+06	3656258	2590369	2.91053e+06	3.0667e+06	0.0315688	2.85587e+06	242826	140196	8.50272	3.55036e+06	280307	161836	7.89519	1.24318	0.314034	0.152659	NoSig
P0ACK2	agaR	Putative aga operon transcriptional repressor	Putative aga operon transcriptional repressor OS=Escherichia coli (strain K12) OX=83333 GN=agaR PE=4 SV=1	147044	165050	169722	191098	162561	173216	0.237476	175625	14420.5	8325.66	8.21094	160605	11974.8	6913.68	7.45607	0.914478	-0.128979	0.442865	NoSig
P0ACK5	deoR	Deoxyribose operon repressor	Deoxyribose operon repressor OS=Escherichia coli (strain K12) OX=83333 GN=deoR PE=1 SV=1	185459	209575	195358	218476	179178	166541	0.637085	188065	27083.9	15636.9	14.4014	196797	12122.2	6998.74	6.15973	1.04643	0.0654792	0.781247	NoSig
P0ACK8	fucR	L-fucose operon activator	L-fucose operon activator OS=Escherichia coli (strain K12) OX=83333 GN=fucR PE=4 SV=1	101317	108084	126186	115659	93194.7	111677	0.646865	106843	11986.7	6920.53	11.219	111862	12858.1	7423.63	11.4946	1.04698	0.0662271	0.788859	NoSig
P0ACL2	exuR	Exu regulon transcriptional regulator	Exu regulon transcriptional regulator OS=Escherichia coli (strain K12) OX=83333 GN=exuR PE=4 SV=1	271896	286728	277216	220547	257248	258852	0.0669654	245549	21667.4	12509.7	8.82406	278613	7513.81	4338.1	2.69686	1.13466	0.182254	0.219355	NoSig
P0ACL5	glcC	Glc operon transcriptional activator	Glc operon transcriptional activator OS=Escherichia coli (strain K12) OX=83333 GN=glcC PE=1 SV=1	184932	153527	163773	142272	154078	91631.4	0.147852	129327	33174.9	19153.5	25.6519	167410	16015.5	9246.58	9.56664	1.29447	0.372363	0.328497	NoSig
P0ACL7	lldR	Putative L-lactate dehydrogenase operon regulatory protein	Putative L-lactate dehydrogenase operon regulatory protein OS=Escherichia coli (strain K12) OX=83333 GN=lldR PE=2 SV=1	734.186	734.186	10612.2	734.186	734.186	734.186	0.373901	734.186	0	0	0	4026.87	5703.1	3292.69	141.626	5.48481	2.45544	0.578219	NoSig
P0ACL9	pdhR	Pyruvate dehydrogenase complex repressor	Pyruvate dehydrogenase complex repressor OS=Escherichia coli (strain K12) OX=83333 GN=pdhR PE=1 SV=1	1.47046e+06	1.12224e+06	1.38661e+06	1.3645e+06	1.40888e+06	1.3431e+06	0.690363	1.37216e+06	33553.7	19372.3	2.44532	1.32644e+06	181744	104930	13.7017	0.96668	-0.0488904	0.812733	NoSig
P0ACM5	yegW	Uncharacterized HTH-type transcriptional regulator YegW	Uncharacterized HTH-type transcriptional regulator YegW OS=Escherichia coli (strain K12) OX=83333 GN=yegW PE=4 SV=1	125101	124571	115791	119200	110112	102462	0.120275	110591	8379.68	4838.01	7.57716	121821	5229.01	3018.97	4.29236	1.10154	0.139527	0.300688	NoSig
P0ACM9	yihL	Uncharacterized HTH-type transcriptional regulator YihL	Uncharacterized HTH-type transcriptional regulator YihL OS=Escherichia coli (strain K12) OX=83333 GN=yihL PE=4 SV=1	64649.5	35251.9	39838.1	96775.1	65034.8	75730.4	0.0669059	79180.1	16148.9	9323.58	20.3952	46579.8	15816	9131.34	33.9545	0.588277	-0.765433	0.219355	NoSig
P0ACN7	cytR	HTH-type transcriptional repressor CytR	HTH-type transcriptional repressor CytR OS=Escherichia coli (strain K12) OX=83333 GN=cytR PE=1 SV=1	107354	108909	113639	76809.5	88722.6	84461.1	0.00255545	83331.1	6036.43	3485.13	7.24391	109968	3273.42	1889.91	2.97671	1.31965	0.400152	0.052462	NoSig
P0ACP1	cra	Catabolite repressor/activator	Catabolite repressor/activator OS=Escherichia coli (strain K12) OX=83333 GN=cra PE=1 SV=1	380660	370258	350605	327079	352894	353386	0.14024	344453	15048.3	8688.13	4.36874	367174	15263	8812.11	4.15689	1.06596	0.0921559	0.3201	NoSig
P0ACP5	gntR	HTH-type transcriptional regulator GntR	HTH-type transcriptional regulator GntR OS=Escherichia coli (strain K12) OX=83333 GN=gntR PE=1 SV=1	174243	190041	1644706	145568	1.8172e+06	1.72416e+06	0.485886	1.22898e+06	939411	542369	76.4386	669663	844449	487543	126.1	0.544896	-0.875948	0.660984	NoSig
P0ACQ0	rbsR	Ribose operon repressor	Ribose operon repressor OS=Escherichia coli (strain K12) OX=83333 GN=rbsR PE=1 SV=2	53426.2	734.186	734.186	734.186	17450.3	22684.9	0.815572	13623.1	11464.9	6619.27	84.1576	18298.2	30421.7	17564	166.255	1.34317	0.425641	0.897163	NoSig
P0ACQ4	oxyR	Hydrogen peroxide-inducible genes activator	Hydrogen peroxide-inducible genes activator OS=Escherichia coli (strain K12) OX=83333 GN=oxyR PE=1 SV=1	365232	386467	529408	537038	489010	506120	0.192363	510723	24342.8	14054.3	4.76634	427035	89290.4	51551.8	20.9094	0.83614	-0.258184	0.389725	NoSig
P0ACQ7	tdcA	HTH-type transcriptional regulator TdcA	HTH-type transcriptional regulator TdcA OS=Escherichia coli (strain K12) OX=83333 GN=tdcA PE=3 SV=1	25613.2	13569.3	12313	24559.2	21045.2	21789.5	0.292187	22464.6	1851.75	1069.11	8.24295	17165.2	7343.12	4239.55	42.7792	0.764098	-0.388171	0.504895	NoSig
P0ACR2	ydhB	Uncharacterized HTH-type transcriptional regulator YdhB	Uncharacterized HTH-type transcriptional regulator YdhB OS=Escherichia coli (strain K12) OX=83333 GN=ydhB PE=3 SV=1	11509.6	11832.2	14494.8	734.186	15482	11301	0.486247	9172.42	7600.86	4388.36	82.8665	12612.2	1638.32	945.887	12.99	1.37502	0.459449	0.661136	NoSig
P0ACR4	yeiE	Uncharacterized HTH-type transcriptional regulator YeiE	Uncharacterized HTH-type transcriptional regulator YeiE OS=Escherichia coli (strain K12) OX=83333 GN=yeiE PE=3 SV=1	204464	232922	170861	121615	120544	104853	0.00967909	115671	9383.7	5417.68	8.11243	202749	31066.1	17936	15.3224	1.75281	0.809673	0.090956	NoSig
P0ACR7	yfeR	Uncharacterized HTH-type transcriptional regulator YfeR	Uncharacterized HTH-type transcriptional regulator YfeR OS=Escherichia coli (strain K12) OX=83333 GN=yfeR PE=3 SV=1	734.186	734.186	13002.6	734.186	734.186	734.186	0.373901	734.186	0	0	0	4823.67	7083.2	4089.49	146.842	6.57009	2.71591	0.578219	NoSig
P0ACR9	mprA	Transcriptional repressor MprA	Transcriptional repressor MprA OS=Escherichia coli (strain K12) OX=83333 GN=mprA PE=2 SV=1	900909	854599	894803	836236	811281	825873	0.0220883	824463	12537.2	7238.34	1.52065	883437	25160.4	14526.4	2.84802	1.07153	0.0996723	0.130451	NoSig
P0ACS2	soxR	Redox-sensitive transcriptional activator SoxR	Redox-sensitive transcriptional activator SoxR OS=Escherichia coli (strain K12) OX=83333 GN=soxR PE=1 SV=1	15365.8	14522.9	13020.3	11506.6	5515.56	7129.99	0.0310199	8050.72	3099.84	1789.69	38.5038	14303	1188.15	685.98	8.30701	1.77661	0.829128	0.152348	NoSig
P0ACS5	zntR	HTH-type transcriptional regulator ZntR	HTH-type transcriptional regulator ZntR OS=Escherichia coli (strain K12) OX=83333 GN=zntR PE=1 SV=1	14322.1	32196.8	77672.4	734.186	8623.01	38453.2	0.313091	15936.8	19894.7	11486.2	124.835	41397.1	32661.9	18857.4	78.899	2.59758	1.37717	0.525786	NoSig
P0ACS7	rpiR	HTH-type transcriptional regulator RpiR	HTH-type transcriptional regulator RpiR OS=Escherichia coli (strain K12) OX=83333 GN=rpiR PE=1 SV=1	129587	111190	104467	113698	114573	86389.6	0.440438	104887	16024.9	9251.95	15.2783	115081	13004.2	7507.99	11.3	1.0972	0.133822	0.621841	NoSig
P0ACS9	acrR	HTH-type transcriptional regulator AcrR	HTH-type transcriptional regulator AcrR OS=Escherichia coli (strain K12) OX=83333 GN=acrR PE=1 SV=1	112158	108953	113190	111014	90172.6	92439.2	0.113965	97875.4	11434.9	6601.96	11.6832	111434	2209.66	1275.75	1.98293	1.13853	0.187169	0.297543	NoSig
P0ACT6	uidR	HTH-type transcriptional regulator UidR	HTH-type transcriptional regulator UidR OS=Escherichia coli (strain K12) OX=83333 GN=uidR PE=4 SV=1	195213	170802	147755	116031	105782	109275	0.0122455	110363	5210.5	3008.28	4.72125	171257	23732.7	13702.1	13.8579	1.55176	0.633908	0.101397	NoSig
P0ACU0	cecR	HTH-type transcriptional dual regulator CecR	HTH-type transcriptional dual regulator CecR OS=Escherichia coli (strain K12) OX=83333 GN=cecR PE=1 SV=1	90234.8	96901.8	89100.6	86997	80098.2	83455.8	0.0528392	83517	3449.83	1991.76	4.13069	92079	4214.94	2433.5	4.57753	1.10252	0.140803	0.195291	NoSig
P0ACU2	rutR	HTH-type transcriptional regulator RutR	HTH-type transcriptional regulator RutR OS=Escherichia coli (strain K12) OX=83333 GN=rutR PE=1 SV=1	39962.7	36045.2	38135.7	62992.5	69819.4	68052.6	0.000245906	66954.8	3543.37	2045.77	5.29218	38047.9	1960.21	1131.73	5.15196	0.568262	-0.815373	0.0183301	NoSig
P0ACU7	yjdC	HTH-type transcriptional regulator YjdC	HTH-type transcriptional regulator YjdC OS=Escherichia coli (strain K12) OX=83333 GN=yjdC PE=4 SV=1	233772	229048	210539	145274	150411	226687	0.138604	174124	45593.4	26323.4	26.1845	224453	12279.3	7089.44	5.47076	1.28904	0.366299	0.319762	NoSig
P0ACV0	lpxL	Lipid A biosynthesis lauroyltransferase	Lipid A biosynthesis lauroyltransferase OS=Escherichia coli (strain K12) OX=83333 GN=lpxL PE=1 SV=1	148153	231059	291538	167458	143728	140155	0.159889	150447	14839.7	8567.68	9.86371	223584	71984.6	41560.3	32.1958	1.48613	0.571557	0.34532	NoSig
P0ACV4	lapA	Lipopolysaccharide assembly protein A	Lipopolysaccharide assembly protein A OS=Escherichia coli (strain K12) OX=83333 GN=lapA PE=1 SV=1	20552.5	24751.7	24143.1	27150.5	20243	17113	0.638156	21502.2	5135.84	2965.18	23.8852	23149.1	2269.26	1310.16	9.80282	1.07659	0.106475	0.781837	NoSig
P0ACV6	mpaA	Murein peptide amidase A	Murein peptide amidase A OS=Escherichia coli (strain K12) OX=83333 GN=mpaA PE=1 SV=2	734.186	3918.18	6559.22	734.186	734.186	734.186	0.149112	734.186	0	0	0	3737.19	2916.73	1683.97	78.046	5.09025	2.34774	0.32945	NoSig
P0ACV8	ymjA	Uncharacterized protein YmjA	Uncharacterized protein YmjA OS=Escherichia coli (strain K12) OX=83333 GN=ymjA PE=4 SV=1	20994.5	23233.5	25656	21570.6	24770.4	22269.4	0.810749	22870.1	1682.36	971.311	7.35614	23294.7	2331.39	1346.03	10.0082	1.01856	0.026535	0.894663	NoSig
P0ACW6	ydcH	Uncharacterized protein YdcH	Uncharacterized protein YdcH OS=Escherichia coli (strain K12) OX=83333 GN=ydcH PE=4 SV=2	1.25662e+06	1.19782e+06	1.17102e+06	1.20022e+06	1.1474e+06	1.17737e+06	0.32034	1.175e+06	26490.9	15294.5	2.25454	1.20849e+06	43782.5	25277.8	3.62292	1.0285	0.0405431	0.534236	NoSig
P0ACX3	ydhR	Putative monooxygenase YdhR	Putative monooxygenase YdhR OS=Escherichia coli (strain K12) OX=83333 GN=ydhR PE=1 SV=1	4.16672e+06	3959468	4.51996e+06	2982851	3.6378e+06	3.65591e+06	0.0455078	3.42552e+06	383470	221396	11.1945	4215381	283395	163618	6.72287	1.23058	0.29934	0.180532	NoSig
P0ACX5	fumD	Fumarase D	Fumarase D OS=Escherichia coli (strain K12) OX=83333 GN=fumD PE=1 SV=1	107774	107224	85239.9	65792.6	77389.9	84167.8	0.0567968	75783.4	9292.32	5364.92	12.2617	100079	12854.2	7421.36	12.844	1.32059	0.401188	0.204499	NoSig
P0ACY1	ydjA	Putative NAD(P)H nitroreductase YdjA	Putative NAD(P)H nitroreductase YdjA OS=Escherichia coli (strain K12) OX=83333 GN=ydjA PE=1 SV=1	1.83699e+06	1.57709e+06	1606988	1.01557e+06	1.11463e+06	1.16716e+06	0.00353705	1.09912e+06	76974.3	44441.1	7.00326	1.67369e+06	142212	82106.4	8.49694	1.52275	0.606681	0.059906	NoSig
P0ACY3	yeaG	Uncharacterized protein YeaG	Uncharacterized protein YeaG OS=Escherichia coli (strain K12) OX=83333 GN=yeaG PE=3 SV=1	452107	460563	476397	490063	543391	520601	0.0318781	518019	26757.4	15448.4	5.16534	463022	12330.1	7118.77	2.66296	0.893834	-0.161922	0.153231	NoSig
P0ACY9	yebG	Uncharacterized protein YebG	Uncharacterized protein YebG OS=Escherichia coli (strain K12) OX=83333 GN=yebG PE=4 SV=1	104463	47746.4	65079.2	88953.8	98496.3	95934	0.265186	94461.4	4938.78	2851.41	5.22836	72429.4	29063.7	16780	40.127	0.766762	-0.383149	0.475162	NoSig
P0ACZ4	evgA	DNA-binding transcriptional activator EvgA	DNA-binding transcriptional activator EvgA OS=Escherichia coli (strain K12) OX=83333 GN=evgA PE=1 SV=1	318364	311470	335838	287073	297258	294520	0.0212085	292950	5270.64	3043	1.79916	321891	12561.2	7252.2	3.90231	1.09879	0.135915	0.129201	NoSig
P0ACZ8	cusR	Transcriptional regulatory protein CusR	Transcriptional regulatory protein CusR OS=Escherichia coli (strain K12) OX=83333 GN=cusR PE=1 SV=1	41578.8	33703.7	18427.9	20724.3	47902.9	43608.5	0.599128	37411.9	14610.5	8435.4	39.0532	31236.8	11771	6795.97	37.683	0.834942	-0.260252	0.753418	NoSig
P0AD05	yecA	Uncharacterized protein YecA	Uncharacterized protein YecA OS=Escherichia coli (strain K12) OX=83333 GN=yecA PE=4 SV=1	602922	585887	545091	591328	587652	591164	0.521137	590048	2076.52	1198.88	0.351923	577967	29717.8	17157.6	5.14178	0.979525	-0.0298461	0.691658	NoSig
P0AD07	yecF	Uncharacterized protein YecF	Uncharacterized protein YecF OS=Escherichia coli (strain K12) OX=83333 GN=yecF PE=4 SV=1	86515.6	105390	65850.2	81330.6	80005.5	87870.5	0.819155	83068.9	4210.77	2431.09	5.06901	85918.6	19776.8	11418.1	23.018	1.03431	0.0486631	0.899179	NoSig
P0AD10	yecJ	Uncharacterized protein YecJ	Uncharacterized protein YecJ OS=Escherichia coli (strain K12) OX=83333 GN=yecJ PE=4 SV=1	210848	185560	156637	182418	196193	195939	0.682958	191517	7880.52	4549.82	4.11479	184348	27126.2	15661.3	14.7146	0.962568	-0.0550389	0.809409	NoSig
P0AD12	yeeZ	Protein YeeZ	Protein YeeZ OS=Escherichia coli (strain K12) OX=83333 GN=yeeZ PE=1 SV=1	466322	516225	399504	398819	309412	321556	0.0555301	343262	48495.3	27998.8	14.1278	460684	58564.2	33812.1	12.7125	1.34207	0.424465	0.202333	NoSig
P0AD14	btsS	Sensor histidine kinase BtsS	Sensor histidine kinase BtsS OS=Escherichia coli (strain K12) OX=83333 GN=btsS PE=1 SV=1	63239.9	73140.7	93053.7	92528.5	91920.4	60604.7	0.723436	81684.6	18258.2	10541.4	22.3521	76478.1	15184.5	8766.78	19.8547	0.936261	-0.0950172	0.838262	NoSig
P0AD21	yejG	Uncharacterized protein YejG	Uncharacterized protein YejG OS=Escherichia coli (strain K12) OX=83333 GN=yejG PE=1 SV=1	28236.2	28353.1	734.186	48207.4	32442.2	36690	0.12469	39113.2	8157.13	4709.52	20.8552	19107.8	15912.2	9186.89	83.2755	0.488526	-1.03349	0.305388	NoSig
P0AD27	yejM	Inner membrane protein YejM	Inner membrane protein YejM OS=Escherichia coli (strain K12) OX=83333 GN=yejM PE=1 SV=1	103304	116622	100706	124811	128250	119264	0.03668	124108	4533.93	2617.67	3.65321	106878	8538.68	4929.81	7.98922	0.861163	-0.215642	0.162729	NoSig
P0AD33	yfcZ	UPF0381 protein YfcZ	UPF0381 protein YfcZ OS=Escherichia coli (strain K12) OX=83333 GN=yfcZ PE=3 SV=1	4.95544e+06	5926470	5822156	5445375	5012956	5628477	0.596057	5.36227e+06	316064	182480	5.89422	5.56802e+06	533071	307769	9.5738	1.03837	0.0543209	0.752168	NoSig
P0AD37	yfeC	Uncharacterized protein YfeC	Uncharacterized protein YfeC OS=Escherichia coli (strain K12) OX=83333 GN=yfeC PE=4 SV=1	145094	125663	134211	106028	113605	118235	0.0282657	112623	6162.8	3558.09	5.47208	134989	9738.5	5622.53	7.21428	1.1986	0.261348	0.146297	NoSig
P0AD42	pgpC	Phosphatidylglycerophosphatase C	Phosphatidylglycerophosphatase C OS=Escherichia coli (strain K12) OX=83333 GN=pgpC PE=1 SV=1	28035.6	26228.4	734.186	21673.2	23418.3	734.186	0.802436	15275.2	12623.1	7287.96	82.6377	18332.7	15267.6	8814.73	83.2803	1.20016	0.263228	0.889973	NoSig
P0AD44	yfhG	Uncharacterized protein YfhG	Uncharacterized protein YfhG OS=Escherichia coli (strain K12) OX=83333 GN=yfhG PE=3 SV=1	74551.8	75123.8	75497.7	63955	70045.9	74385.7	0.139266	69462.2	5239.75	3025.17	7.54332	75057.8	476.432	275.068	0.634754	1.08056	0.111773	0.319762	NoSig
P0AD49	raiA	Ribosome-associated inhibitor A	Ribosome-associated inhibitor A OS=Escherichia coli (strain K12) OX=83333 GN=raiA PE=1 SV=2	8011435	6.32224e+06	6.69117e+06	4.38481e+06	5483705	5.51354e+06	0.0411075	5.12735e+06	643232	371370	12.5451	7008282	888123	512758	12.6725	1.36684	0.450847	0.171551	NoSig
P0AD57	ispB	Octaprenyl diphosphate synthase	Octaprenyl diphosphate synthase OS=Escherichia coli (strain K12) OX=83333 GN=ispB PE=1 SV=1	127521	139193	101248	179847	196802	196546	0.00549454	191065	9715.92	5609.49	5.08515	122654	19435.1	11220.9	15.8455	0.641949	-0.639469	0.0690072	NoSig
P0AD59	ivy	Inhibitor of vertebrate lysozyme	Inhibitor of vertebrate lysozyme OS=Escherichia coli (strain K12) OX=83333 GN=ivy PE=1 SV=1	1085812	1.0396e+06	1.10158e+06	1.03971e+06	1.08867e+06	1039899	0.472833	1.05609e+06	28211.7	16288	2.67133	1.07566e+06	32213.8	18598.6	2.99478	1.01853	0.0264935	0.64822	NoSig
P0AD61	pykF	Pyruvate kinase I	Pyruvate kinase I OS=Escherichia coli (strain K12) OX=83333 GN=pykF PE=1 SV=1	2.82426e+06	3174306	3278313	3.9585e+06	3.78259e+06	3575752	0.0182083	3.77228e+06	191584	110611	5.07872	3.09229e+06	237879	137339	7.69264	0.819741	-0.28676	0.119924	NoSig
P0AD65	mrdA	Peptidoglycan D,D-transpeptidase MrdA	Peptidoglycan D,D-transpeptidase MrdA OS=Escherichia coli (strain K12) OX=83333 GN=mrdA PE=1 SV=1	89547.3	100684	112321	86063.8	88319.6	91064.9	0.140048	88482.8	2504.53	1445.99	2.83053	100851	11388	6574.86	11.2919	1.13978	0.188756	0.3201	NoSig
P0AD68	ftsI	Peptidoglycan D,D-transpeptidase FtsI	Peptidoglycan D,D-transpeptidase FtsI OS=Escherichia coli (strain K12) OX=83333 GN=ftsI PE=1 SV=1	119188	139574	127832	93029.6	113216	94981.2	0.031102	100409	11134.2	6428.31	11.0888	128865	10232.6	5907.79	7.94056	1.2834	0.35997	0.152348	NoSig
P0AD70	ampH	D-alanyl-D-alanine-carboxypeptidase/endopeptidase AmpH	D-alanyl-D-alanine-carboxypeptidase/endopeptidase AmpH OS=Escherichia coli (strain K12) OX=83333 GN=ampH PE=1 SV=1	66762.3	53878.8	31738.9	40423.3	63092.5	69873.7	0.632789	57796.5	15423	8904.45	26.6849	50793.3	17714.4	10227.4	34.8755	0.878831	-0.186343	0.778501	NoSig
P0AD99	brnQ	Branched-chain amino acid transport system 2 carrier protein	Branched-chain amino acid transport system 2 carrier protein OS=Escherichia coli (strain K12) OX=83333 GN=brnQ PE=1 SV=1	42828.2	93698.4	39765.4	43791.8	58204.9	39839.1	0.565489	47278.6	9666.66	5581.05	20.4462	58764	30292.9	17489.6	51.55	1.24293	0.313745	0.72922	NoSig
P0ADA1	tesA	Thioesterase 1/protease 1/lysophospholipase L1	Thioesterase 1/protease 1/lysophospholipase L1 OS=Escherichia coli (strain K12) OX=83333 GN=tesA PE=1 SV=1	208908	203876	208188	171109	177651	193629	0.0188989	180797	11584.8	6688.46	6.40762	206991	2720.98	1570.96	1.31454	1.14488	0.195197	0.121264	NoSig
P0ADA3	nlpD	Murein hydrolase activator NlpD	Murein hydrolase activator NlpD OS=Escherichia coli (strain K12) OX=83333 GN=nlpD PE=1 SV=1	434097	437964	447510	529071	485262	428641	0.233579	480991	50350.9	29070.1	10.4681	439857	6903.9	3985.97	1.56958	0.91448	-0.128976	0.438065	NoSig
P0ADA5	yajG	Uncharacterized lipoprotein YajG	Uncharacterized lipoprotein YajG OS=Escherichia coli (strain K12) OX=83333 GN=yajG PE=3 SV=1	1.24877e+06	1.38409e+06	1418485	1.16241e+06	1.23545e+06	1314193	0.170887	1.23735e+06	75909.8	43826.5	6.13487	1.35045e+06	89721.7	51800.8	6.64385	1.0914	0.126183	0.362861	NoSig
P0ADA7	osmB	Osmotically-inducible lipoprotein B	Osmotically-inducible lipoprotein B OS=Escherichia coli (strain K12) OX=83333 GN=osmB PE=2 SV=1	60708.8	64350.6	55878	62712.5	61955.1	38391.8	0.514956	54353.1	13828.1	7983.65	25.4412	60312.5	4250.14	2453.82	7.04687	1.10964	0.150093	0.687473	NoSig
P0ADB1	osmE	Osmotically-inducible putative lipoprotein OsmE	Osmotically-inducible putative lipoprotein OsmE OS=Escherichia coli (strain K12) OX=83333 GN=osmE PE=2 SV=1	1.84959e+06	1631724	1.8614e+06	1.84259e+06	1.92031e+06	1.93704e+06	0.211493	1.89998e+06	50396.6	29096.5	2.65248	1.7809e+06	129327	74667.2	7.2619	0.937328	-0.0933736	0.411264	NoSig
P0ADC3	lolC	Lipoprotein-releasing system transmembrane protein LolC	Lipoprotein-releasing system transmembrane protein LolC OS=Escherichia coli (strain K12) OX=83333 GN=lolC PE=1 SV=1	176069	154693	147239	158901	153421	144209	0.499272	152177	7424.32	4286.43	4.87874	159334	14964.6	8639.81	9.39198	1.04703	0.0663012	0.673527	NoSig
P0ADC6	lptG	Lipopolysaccharide export system permease protein LptG	Lipopolysaccharide export system permease protein LptG OS=Escherichia coli (strain K12) OX=83333 GN=lptG PE=1 SV=1	544626	786291	714836	771714	598909	628328	0.869905	666317	92453.7	53378.2	13.8753	681918	124150	71678.1	18.206	1.02341	0.0333881	0.932078	NoSig
P0ADE2	ytfK	Uncharacterized protein YtfK	Uncharacterized protein YtfK OS=Escherichia coli (strain K12) OX=83333 GN=ytfK PE=4 SV=1	38267.8	35416.6	20375.9	35576.8	35661.1	37929.5	0.419627	36389.1	1334.69	770.585	3.66784	31353.4	9613.13	5550.14	30.6605	0.861616	-0.214884	0.611344	NoSig
P0ADE4	tamA	Translocation and assembly module subunit TamA	Translocation and assembly module subunit TamA OS=Escherichia coli (strain K12) OX=83333 GN=tamA PE=1 SV=1	115542	106403	104317	117918	129467	122437	0.0393045	123274	5819.73	3360.02	4.72097	108754	5970.58	3447.11	5.48998	0.882214	-0.180799	0.168266	NoSig
P0ADE6	kbp	Potassium binding protein Kbp	Potassium binding protein Kbp OS=Escherichia coli (strain K12) OX=83333 GN=kbp PE=1 SV=2	1.44214e+06	1507018	1.46458e+06	1.32661e+06	1561507	1.29034e+06	0.418781	1.39282e+06	147208	84990.7	10.5691	1.47125e+06	32947.3	19022.1	2.23941	1.05631	0.0790291	0.611344	NoSig
P0ADF6	edd	Phosphogluconate dehydratase	Phosphogluconate dehydratase OS=Escherichia coli (strain K12) OX=83333 GN=edd PE=1 SV=1	361064	327942	330892	386466	414894	337687	0.186007	379682	39048.3	22544.5	10.2845	339966	18330.9	10583.4	5.39199	0.895396	-0.159402	0.384021	NoSig
P0ADF8	ilvN	Acetolactate synthase isozyme 1 small subunit	Acetolactate synthase isozyme 1 small subunit OS=Escherichia coli (strain K12) OX=83333 GN=ilvN PE=1 SV=1	14799.8	22475.4	27016	734.186	734.186	11556.7	0.0280603	4341.68	6248.36	3607.49	143.916	21430.4	6174.74	3564.99	28.813	4.93597	2.30333	0.14579	Up
P0ADG4	suhB	Nus factor SuhB	Nus factor SuhB OS=Escherichia coli (strain K12) OX=83333 GN=suhB PE=1 SV=1	697327	740826	787264	634606	671266	757587	0.294203	687820	63139.6	36453.6	9.17967	741805	44976.6	25967.2	6.06312	1.07849	0.10901	0.506231	NoSig
P0ADG7	guaB	Inosine-5'-monophosphate dehydrogenase	Inosine-5'-monophosphate dehydrogenase OS=Escherichia coli (strain K12) OX=83333 GN=guaB PE=1 SV=1	1.5808e+06	1.55858e+06	1.63331e+06	1558108	1617142	1.61358e+06	0.863031	1.59628e+06	33104.3	19112.8	2.07384	1.5909e+06	38372.2	22154.2	2.41199	0.996629	-0.00487155	0.928179	NoSig
P0ADH4	insE	Transposase InsE for insertion sequence IS3	Transposase InsE for insertion sequence IS3 OS=Escherichia coli O111:H- OX=168927 GN=insE PE=3 SV=2	36557.6	30470	33374.9	734.186	31534.1	42884.3	0.544173	25050.9	21810.2	12592.1	87.0635	33467.5	3044.84	1757.94	9.09791	1.33598	0.417899	0.711777	NoSig
P0ADH5	fimB	Type 1 fimbriae regulatory protein FimB	Type 1 fimbriae regulatory protein FimB OS=Escherichia coli (strain K12) OX=83333 GN=fimB PE=3 SV=1	734.186	4408.74	734.186	734.186	734.186	734.186	0.373901	734.186	0	0	0	1959.04	2121.51	1224.85	108.293	2.66831	1.41593	0.578219	NoSig
P0ADI4	entB	Enterobactin synthase component B	Enterobactin synthase component B OS=Escherichia coli (strain K12) OX=83333 GN=entB PE=1 SV=1	56697.4	55926.6	16387.4	57142.7	54352.2	51434	0.446695	54309.6	2854.56	1648.08	5.25608	43003.8	23053.7	13310.1	53.6085	0.791826	-0.336744	0.626855	NoSig
P0ADI7	yecD	Isochorismatase family protein YecD	Isochorismatase family protein YecD OS=Escherichia coli (strain K12) OX=83333 GN=yecD PE=1 SV=2	298667	327933	337158	290250	266727	272955	0.0302903	276644	12187.7	7036.58	4.40556	321253	20096.3	11602.6	6.25561	1.16125	0.215676	0.151738	NoSig
P0ADK0	yiaF	Uncharacterized protein YiaF	Uncharacterized protein YiaF OS=Escherichia coli (strain K12) OX=83333 GN=yiaF PE=4 SV=2	1.42566e+06	1.52071e+06	1.44009e+06	1.48508e+06	1.41975e+06	1.37633e+06	0.462886	1.42705e+06	54743.7	31606.3	3.83614	1.46215e+06	51222.4	29573.2	3.50321	1.0246	0.0350569	0.639212	NoSig
P0ADK6	yibA	Protein YibA	Protein YibA OS=Escherichia coli (strain K12) OX=83333 GN=yibA PE=1 SV=1	20078.6	19894.7	26073.6	8746.15	19982.1	10804.3	0.0920151	13177.5	5982.15	3453.8	45.3966	22015.6	3515.52	2029.69	15.9683	1.6707	0.740449	0.262759	NoSig
P0ADK8	yibL	Uncharacterized protein YibL	Uncharacterized protein YibL OS=Escherichia coli (strain K12) OX=83333 GN=yibL PE=1 SV=1	321851	311504	314792	304415	290991	302381	0.0315294	299262	7234.83	4177.03	2.41755	316049	5286.56	3052.2	1.6727	1.05609	0.0787374	0.152659	NoSig
P0ADM4	yidQ	Uncharacterized protein YidQ	Uncharacterized protein YidQ OS=Escherichia coli (strain K12) OX=83333 GN=yidQ PE=3 SV=1	144594	145880	142122	106432	135528	154341	0.435625	132100	24138.1	13936.1	18.2725	144199	1909.59	1102.5	1.32428	1.09158	0.126423	0.62129	NoSig
P0ADM8	yieE	Uncharacterized protein YieE	Uncharacterized protein YieE OS=Escherichia coli (strain K12) OX=83333 GN=yieE PE=4 SV=2	53028.1	55974.1	43277.6	21368.8	26328.7	24505.5	0.00287541	24067.7	2508.74	1448.42	10.4237	50759.9	6645.18	3836.6	13.0914	2.10905	1.07659	0.0543411	Up
P0ADN2	yifE	UPF0438 protein YifE	UPF0438 protein YifE OS=Escherichia coli (strain K12) OX=83333 GN=yifE PE=1 SV=2	1.8845e+06	1.92441e+06	2.08921e+06	2210247	2.09044e+06	2.04849e+06	0.130531	2.11639e+06	83946	48466.3	3.96647	1.96604e+06	108523	62655.5	5.51986	0.928959	-0.106313	0.311815	NoSig
P0ADN6	yifL	Uncharacterized lipoprotein YifL	Uncharacterized lipoprotein YifL OS=Escherichia coli (strain K12) OX=83333 GN=yifL PE=3 SV=1	249673	265533	303190	253817	250749	352175	0.74648	285580	57692.9	33309	20.202	272799	27488.5	15870.5	10.0765	0.955242	-0.0660611	0.852167	NoSig
P0ADP0	yigB	5-amino-6-(5-phospho-D-ribitylamino)uracil phosphatase YigB	5-amino-6-(5-phospho-D-ribitylamino)uracil phosphatase YigB OS=Escherichia coli (strain K12) OX=83333 GN=yigB PE=1 SV=1	150442	180711	176976	185237	159951	172374	0.806315	172521	12643.9	7299.96	7.32892	169377	16503.6	9528.37	9.74374	0.981776	-0.0265336	0.89208	NoSig
P0ADP2	yigI	Uncharacterized protein YigI	Uncharacterized protein YigI OS=Escherichia coli (strain K12) OX=83333 GN=yigI PE=4 SV=1	195412	172439	208579	145695	141277	86987.2	0.0355153	124653	32694.3	18876.1	26.2282	192143	18290.4	10560	9.51914	1.54142	0.624262	0.161433	NoSig
P0ADP7	ubiJ	Ubiquinone biosynthesis accessory factor UbiJ	Ubiquinone biosynthesis accessory factor UbiJ OS=Escherichia coli (strain K12) OX=83333 GN=ubiJ PE=1 SV=1	111760	112480	136473	94111.1	109996	125737	0.447119	109948	15813.2	9129.78	14.3825	120238	14064.6	8120.2	11.6973	1.09359	0.129066	0.626912	NoSig
P0ADP9	yihD	Protein YihD	Protein YihD OS=Escherichia coli (strain K12) OX=83333 GN=yihD PE=1 SV=1	1.20185e+06	1.24178e+06	1.14249e+06	1.04718e+06	1.18634e+06	1.17295e+06	0.320742	1.13549e+06	76771.1	44323.8	6.76105	1.19538e+06	49959.6	28844.2	4.1794	1.05274	0.0741483	0.534571	NoSig
P0ADQ2	fabY	Probable acyltransferase FabY	Probable acyltransferase FabY OS=Escherichia coli (strain K12) OX=83333 GN=fabY PE=2 SV=1	363942	455136	476250	422166	419222	466005	0.920037	435798	26201.4	15127.4	6.01228	431776	59687.3	34460.5	13.8237	0.990771	-0.0133767	0.962395	NoSig
P0ADR8	ppnN	Pyrimidine/purine nucleotide 5'-monophosphate nucleosidase	Pyrimidine/purine nucleotide 5'-monophosphate nucleosidase OS=Escherichia coli (strain K12) OX=83333 GN=ppnN PE=1 SV=1	810332	819260	964923	859112	901450	910537	0.652552	890366	27445.5	15845.6	3.08249	864838	86790.7	50108.6	10.0355	0.971328	-0.0419691	0.792451	NoSig
P0ADS6	yggE	Uncharacterized protein YggE	Uncharacterized protein YggE OS=Escherichia coli (strain K12) OX=83333 GN=yggE PE=4 SV=1	1.13701e+06	1.0876e+06	1.16252e+06	1.20584e+06	1.24196e+06	1417611	0.082002	1.28847e+06	113288	65407.1	8.79247	1.12904e+06	38093.2	21993.1	3.37393	0.876267	-0.190558	0.246658	NoSig
P0ADS9	yggN	Uncharacterized protein YggN	Uncharacterized protein YggN OS=Escherichia coli (strain K12) OX=83333 GN=yggN PE=4 SV=1	237586	258265	250648	267245	326468	274359	0.107792	289358	32335	18668.6	11.1747	248833	10458.4	6038.17	4.20298	0.85995	-0.217675	0.288244	NoSig
P0ADT5	ygiC	Putative acid--amine ligase YgiC	Putative acid--amine ligase YgiC OS=Escherichia coli (strain K12) OX=83333 GN=ygiC PE=1 SV=1	332331	335270	336772	310904	324874	344167	0.449807	326648	16702.5	9643.19	5.11329	334791	2258.6	1304	0.67463	1.02493	0.0355215	0.629017	NoSig
P0ADT8	ygiM	Uncharacterized protein YgiM	Uncharacterized protein YgiM OS=Escherichia coli (strain K12) OX=83333 GN=ygiM PE=3 SV=1	264114	275958	241027	289393	300587	309473	0.0286499	299818	10062.3	5809.45	3.35613	260366	17764.2	10256.2	6.82278	0.868416	-0.203542	0.146852	NoSig
P0ADU2	ygiN	Probable quinol monooxygenase YgiN	Probable quinol monooxygenase YgiN OS=Escherichia coli (strain K12) OX=83333 GN=ygiN PE=1 SV=1	720763	759905	827899	516072	722794	766008	0.290763	668291	133585	77125.5	19.9891	769523	54211.7	31299.2	7.04485	1.15148	0.203486	0.504048	NoSig
P0ADU5	ygiW	Protein YgiW	Protein YgiW OS=Escherichia coli (strain K12) OX=83333 GN=ygiW PE=1 SV=1	929942	991182	1.08549e+06	764522	889023	911434	0.0839141	854993	79147.4	45695.8	9.25708	1.0022e+06	78356.4	45239.1	7.81841	1.17218	0.229191	0.250985	NoSig
P0ADU7	yqiB	Uncharacterized protein YqiB	Uncharacterized protein YqiB OS=Escherichia coli (strain K12) OX=83333 GN=yqiB PE=4 SV=1	4605.42	4995.58	734.186	734.186	734.186	734.186	0.117031	734.186	0	0	0	3445.06	2355.78	1360.11	68.3813	4.69236	2.23031	0.297806	NoSig
P0ADV1	lptA	Lipopolysaccharide export system protein LptA	Lipopolysaccharide export system protein LptA OS=Escherichia coli (strain K12) OX=83333 GN=lptA PE=1 SV=1	564134	509290	561923	592676	627080	558581	0.14866	592779	34249.7	19774.1	5.77782	545116	31045.6	17924.2	5.69522	0.919594	-0.120932	0.329388	NoSig
P0ADV5	yhbW	Luciferase-like monooxygenase	Luciferase-like monooxygenase OS=Escherichia coli (strain K12) OX=83333 GN=yhbW PE=4 SV=1	67997.9	86575.8	91100.3	105428	84406	96680.1	0.21849	95504.6	10560.1	6096.87	11.0572	81891.3	12242.9	7068.43	14.9501	0.857459	-0.22186	0.417446	NoSig
P0ADV7	mlaC	Intermembrane phospholipid transport system binding protein MlaC	Intermembrane phospholipid transport system binding protein MlaC OS=Escherichia coli (strain K12) OX=83333 GN=mlaC PE=1 SV=1	945403	1.0201e+06	991805	1.04693e+06	915870	904272	0.584651	955692	79230	45743.5	8.29033	985770	37713.7	21774	3.82581	1.03147	0.0447057	0.745226	NoSig
P0ADV9	lptC	Lipopolysaccharide export system protein LptC	Lipopolysaccharide export system protein LptC OS=Escherichia coli (strain K12) OX=83333 GN=lptC PE=1 SV=1	113299	99821.5	107122	80141.6	96212.8	97371.9	0.0844179	91242.1	9630.78	5560.33	10.5552	106748	6746.46	3895.07	6.32001	1.16994	0.226432	0.251923	NoSig
P0ADW3	yhcB	Inner membrane protein YhcB	Inner membrane protein YhcB OS=Escherichia coli (strain K12) OX=83333 GN=yhcB PE=1 SV=2	2623449	2.83077e+06	2.07032e+06	2.15013e+06	2.40819e+06	2371483	0.456685	2.30993e+06	139609	80603.2	6.04384	2.50818e+06	393108	226961	15.673	1.08582	0.118789	0.633783	NoSig
P0ADW6	yhcC	Protein YhcC	Protein YhcC OS=Escherichia coli (strain K12) OX=83333 GN=yhcC PE=3 SV=1	27231.9	13345.5	11679.6	29533.4	10847.3	7313.34	0.866293	15898	11940.1	6893.6	75.1042	17419	8538.95	4929.97	49.0208	1.09567	0.131818	0.929423	NoSig
P0ADW8	yheV	Uncharacterized protein YheV	Uncharacterized protein YheV OS=Escherichia coli (strain K12) OX=83333 GN=yheV PE=4 SV=1	124831	93092.3	110339	92185.7	86825.3	91376.9	0.107353	90129.3	2889.79	1668.42	3.20627	109421	15889.2	9173.65	14.5212	1.21404	0.279819	0.28765	NoSig
P0ADX1	yhfA	Protein YhfA	Protein YhfA OS=Escherichia coli (strain K12) OX=83333 GN=yhfA PE=1 SV=1	304863	276653	303066	199670	183803	273554	0.0597414	219009	47899	27654.5	21.8708	294860	15794	9118.7	5.35645	1.34634	0.429042	0.208639	NoSig
P0ADX7	yhhA	Uncharacterized protein YhhA	Uncharacterized protein YhhA OS=Escherichia coli (strain K12) OX=83333 GN=yhhA PE=1 SV=1	163081	178420	157115	923876	213841	190797	0.314475	442838	416750	240611	94.109	166205	10990.8	6345.56	6.6128	0.375319	-1.41381	0.527109	NoSig
P0ADX9	rsmD	Ribosomal RNA small subunit methyltransferase D	Ribosomal RNA small subunit methyltransferase D OS=Escherichia coli (strain K12) OX=83333 GN=rsmD PE=1 SV=1	93227.3	47559.8	84970.7	22050.2	87453.2	90674.1	0.762933	66725.8	38723.7	22357.1	58.0341	75252.6	24335.4	14050.1	32.3383	1.12779	0.173497	0.863905	NoSig
P0ADY1	ppiD	Periplasmic chaperone PpiD	Periplasmic chaperone PpiD OS=Escherichia coli (strain K12) OX=83333 GN=ppiD PE=1 SV=1	1.2117e+06	1.11375e+06	1.11281e+06	995776	1.06619e+06	1.0669e+06	0.0631653	1.04296e+06	40862	23591.7	3.91789	1.14609e+06	56826.8	32809	4.95833	1.09888	0.136038	0.212816	NoSig
P0ADZ0	rplW	50S ribosomal protein L23	50S ribosomal protein L23 OS=Escherichia coli (strain K12) OX=83333 GN=rplW PE=1 SV=1	343354	298406	434139	220383	228308	382748	0.28599	277146	91539.8	52850.5	33.0294	358633	69144.6	39920.6	19.28	1.29402	0.371861	0.499258	NoSig
P0ADZ7	yajC	Sec translocon accessory complex subunit YajC	Sec translocon accessory complex subunit YajC OS=Escherichia coli (strain K12) OX=83333 GN=yajC PE=1 SV=1	1.07245e+06	1.06582e+06	879936	1.19368e+06	1.06052e+06	1.02961e+06	0.334297	1.0946e+06	87187.1	50337.5	7.96518	1.00607e+06	109285	63095.5	10.8625	0.919118	-0.121679	0.548475	NoSig
P0AE06	acrA	Multidrug efflux pump subunit AcrA	Multidrug efflux pump subunit AcrA OS=Escherichia coli (strain K12) OX=83333 GN=acrA PE=1 SV=1	957812	1.0658e+06	1.00839e+06	830151	952735	967530	0.154566	916806	75408.8	43537.3	8.22516	1.01067e+06	54029	31193.7	5.34588	1.10238	0.14062	0.337118	NoSig
P0AE08	ahpC	Alkyl hydroperoxide reductase C	Alkyl hydroperoxide reductase C OS=Escherichia coli (strain K12) OX=83333 GN=ahpC PE=1 SV=2	9421266	9437092	9740969	8680007	8078370	9162224	0.0539189	8.6402e+06	543022	313514	6.28484	9533109	180186	104030	1.89011	1.10334	0.141882	0.197628	NoSig
P0AE12	amn	AMP nucleosidase	AMP nucleosidase OS=Escherichia coli (strain K12) OX=83333 GN=amn PE=1 SV=1	499503	497527	474626	383469	462066	469832	0.143852	438456	47777.7	27584.5	10.8968	490552	13827.7	7983.42	2.8188	1.11882	0.161974	0.323605	NoSig
P0AE14	ampE	Protein AmpE	Protein AmpE OS=Escherichia coli (strain K12) OX=83333 GN=ampE PE=1 SV=1	20824.3	22363.4	24201.3	32676.3	19950.3	20347.5	0.686693	24324.7	7235.44	4177.38	29.7452	22463	1690.7	976.127	7.5266	0.923465	-0.11487	0.812004	NoSig
P0AE22	aphA	Class B acid phosphatase	Class B acid phosphatase OS=Escherichia coli (strain K12) OX=83333 GN=aphA PE=1 SV=1	626099	660306	615125	551013	645135	706783	0.992592	634310	78447.3	45291.6	12.3673	633843	23565.2	13605.4	3.71783	0.999264	-0.00106283	0.997485	NoSig
P0AE26	araH	L-arabinose transport system permease protein AraH	L-arabinose transport system permease protein AraH OS=Escherichia coli (strain K12) OX=83333 GN=araH PE=2 SV=2	11133.5	734.186	14244.4	734.186	13108	734.186	0.543933	4858.78	7144	4124.59	147.033	8704.03	7075.18	4084.86	81.2863	1.7914	0.841089	0.711777	NoSig
P0AE28	aroM	Protein AroM	Protein AroM OS=Escherichia coli (strain K12) OX=83333 GN=aroM PE=4 SV=1	23802.5	20404.3	734.186	18990.4	18839.2	14222.5	0.763496	17350.7	2710.15	1564.71	15.6199	14980.3	12454	7190.31	83.1355	0.863387	-0.211921	0.863905	NoSig
P0AE34	artQ	Arginine ABC transporter permease protein ArtQ	Arginine ABC transporter permease protein ArtQ OS=Escherichia coli (strain K12) OX=83333 GN=artQ PE=1 SV=1	84573.9	108328	67924.1	76993.4	83712.9	104657	0.921305	88454.4	14428.5	8330.27	16.3117	86941.9	20305.7	11723.5	23.3555	0.982901	-0.0248824	0.962395	NoSig
P0AE45	paeA	Polyamine export protein	Polyamine export protein OS=Escherichia coli (strain K12) OX=83333 GN=paeA PE=1 SV=1	87765.6	81757.1	79741.4	87461.1	56077.5	60859.7	0.211148	68132.8	16908.7	9762.27	24.8173	83088	4174.37	2410.07	5.02403	1.2195	0.286291	0.411264	NoSig
P0AE48	ytfP	Gamma-glutamylcyclotransferase family protein YtfP	Gamma-glutamylcyclotransferase family protein YtfP OS=Escherichia coli (strain K12) OX=83333 GN=ytfP PE=1 SV=1	398966	367299	402592	292022	299970	339522	0.0128297	310505	25441.8	14688.8	8.1937	389619	19414.5	11208.9	4.98293	1.25479	0.32745	0.103606	NoSig
P0AE52	bcp	Peroxiredoxin Bcp	Peroxiredoxin Bcp OS=Escherichia coli (strain K12) OX=83333 GN=bcp PE=1 SV=1	1.8852e+06	1741336	1.61808e+06	1.68296e+06	1.60702e+06	1.5846e+06	0.210216	1.62486e+06	51550.3	29762.6	3.1726	1.74821e+06	133691	77186.7	7.64734	1.07591	0.105561	0.411123	NoSig
P0AE58	caiF	Transcriptional activatory protein CaiF	Transcriptional activatory protein CaiF OS=Escherichia coli (strain K12) OX=83333 GN=caiF PE=4 SV=1	734.186	734.186	734.186	734.186	734.186	734.186		734.186	0	0	0	734.186	0	0	0	1	0		NoSig
P0AE63	chaB	Putative cation transport regulator ChaB	Putative cation transport regulator ChaB OS=Escherichia coli (strain K12) OX=83333 GN=chaB PE=3 SV=1	34145.2	30172.3	40499.8	42652.7	44329.4	36847.2	0.167727	41276.4	3926.39	2266.9	9.51243	34939.1	5209.3	3007.59	14.9097	0.846466	-0.240476	0.357584	NoSig
P0AE70	mazF	Endoribonuclease toxin MazF	Endoribonuclease toxin MazF OS=Escherichia coli (strain K12) OX=83333 GN=mazF PE=1 SV=1	734.186	13893.4	64891.9	43131.3	97335.4	39909.8	0.281265	60125.5	32264.9	18628.2	53.6626	26506.5	33887.6	19565	127.846	0.440853	-1.18163	0.494266	NoSig
P0AE72	mazE	Antitoxin MazE	Antitoxin MazE OS=Escherichia coli (strain K12) OX=83333 GN=mazE PE=1 SV=1	37100.9	43433.8	45490.2	18629.9	734.186	38719.2	0.114585	19361.1	19003.1	10971.4	98.1507	42008.3	4372.51	2524.47	10.4087	2.16973	1.11751	0.297806	NoSig
P0AE76	cobU	Bifunctional adenosylcobalamin biosynthesis protein CobU	Bifunctional adenosylcobalamin biosynthesis protein CobU OS=Escherichia coli (strain K12) OX=83333 GN=cobU PE=2 SV=1	41984.3	30149.1	37449	32468	38456.3	33163.2	0.665579	34695.9	3275.17	1890.92	9.43965	36527.5	5971.18	3447.46	16.3471	1.05279	0.0742178	0.7996	NoSig
P0AE78	corC	Magnesium and cobalt efflux protein CorC	Magnesium and cobalt efflux protein CorC OS=Escherichia coli (strain K12) OX=83333 GN=corC PE=1 SV=1	587565	552054	705832	478726	489029	472256	0.0445008	480004	8459.01	4883.81	1.76228	615150	80514.9	46485.3	13.0887	1.28155	0.357894	0.178488	NoSig
P0AE82	cpxA	Sensor histidine kinase CpxA	Sensor histidine kinase CpxA OS=Escherichia coli (strain K12) OX=83333 GN=cpxA PE=1 SV=1	175253	162481	132616	98535.4	121605	116568	0.0367885	112236	12129.5	7002.96	10.8071	156783	21881.9	12633.5	13.9568	1.39691	0.482235	0.162754	NoSig
P0AE85	cpxP	Periplasmic protein CpxP	Periplasmic protein CpxP OS=Escherichia coli (strain K12) OX=83333 GN=cpxP PE=1 SV=1	134855	125535	110011	150253	161648	146410	0.0267953	152770	7924.96	4575.48	5.1875	123467	12550.5	7246.04	10.1651	0.808188	-0.307237	0.142015	NoSig
P0AE88	cpxR	Transcriptional regulatory protein CpxR	Transcriptional regulatory protein CpxR OS=Escherichia coli (strain K12) OX=83333 GN=cpxR PE=1 SV=1	864244	892786	850652	491241	463672	465749	1.31268e-05	473554	15352.5	8863.77	3.24197	869227	21504.5	12415.6	2.47398	1.83554	0.876205	0.00362249	NoSig
P0AE91	creA	Protein CreA	Protein CreA OS=Escherichia coli (strain K12) OX=83333 GN=creA PE=3 SV=1	328390	367582	371565	336435	394112	442031	0.354826	390859	52873.2	30526.4	13.5274	355846	23861	13776.2	6.70543	0.91042	-0.135396	0.569165	NoSig
P0AEB2	dacA	D-alanyl-D-alanine carboxypeptidase DacA	D-alanyl-D-alanine carboxypeptidase DacA OS=Escherichia coli (strain K12) OX=83333 GN=dacA PE=1 SV=1	1.38215e+06	1.37505e+06	1291676	1147798	1.2596e+06	1.26312e+06	0.0574271	1.22351e+06	65589.9	37868.3	5.36081	1.34962e+06	50310.2	29046.6	3.72772	1.10308	0.141535	0.205069	NoSig
P0AEB5	ynaI	Low conductance mechanosensitive channel YnaI	Low conductance mechanosensitive channel YnaI OS=Escherichia coli (strain K12) OX=83333 GN=ynaI PE=1 SV=1	36768.1	34112.7	734.186	65912	61962.8	58204.5	0.0319183	62026.4	3854.16	2225.2	6.21374	23871.7	20081.6	11594.1	84.1231	0.384863	-1.37758	0.153231	Down
P0AEB7	yoaB	RutC family protein YoaB	RutC family protein YoaB OS=Escherichia coli (strain K12) OX=83333 GN=yoaB PE=3 SV=1	1.12461e+06	1.04721e+06	1.08089e+06	1.06593e+06	912897	993814	0.132683	990879	76556.1	44199.7	7.72608	1.08423e+06	38808.9	22406.3	3.57938	1.09421	0.129896	0.3145	NoSig
P0AEC0	yoaE	UPF0053 inner membrane protein YoaE	UPF0053 inner membrane protein YoaE OS=Escherichia coli (strain K12) OX=83333 GN=yoaE PE=1 SV=1	157674	167038	143871	184907	166923	161424	0.202369	171085	12282	7090.99	7.17888	156195	11654.2	6728.55	7.46132	0.912967	-0.131365	0.401706	NoSig
P0AEC5	barA	Signal transduction histidine-protein kinase BarA	Signal transduction histidine-protein kinase BarA OS=Escherichia coli (strain K12) OX=83333 GN=barA PE=1 SV=1	64032.4	61978.6	44119.3	56054.5	54177.8	32080.8	0.404645	47437.7	13332.5	7697.54	28.1054	56710.1	10952.2	6323.26	19.3126	1.19547	0.257572	0.599275	NoSig
P0AEC8	dcuS	Sensor histidine kinase DcuS	Sensor histidine kinase DcuS OS=Escherichia coli (strain K12) OX=83333 GN=dcuS PE=1 SV=1	11462.1	13556.7	18601.6	12682.6	11142.5	15284	0.570928	13036.4	2093.31	1208.57	16.0575	14540.2	3669.93	2118.83	25.2399	1.11535	0.157501	0.733733	NoSig
P0AED0	uspA	Universal stress protein A	Universal stress protein A OS=Escherichia coli (strain K12) OX=83333 GN=uspA PE=1 SV=2	2983046	2.69772e+06	2.87279e+06	2402923	2.1594e+06	2.14423e+06	0.00644036	2.23552e+06	145176	83817.2	6.49405	2.85119e+06	143886	83072.8	5.04654	1.2754	0.350953	0.0758531	NoSig
P0AED9	dcm	DNA-cytosine methyltransferase	DNA-cytosine methyltransferase OS=Escherichia coli (strain K12) OX=83333 GN=dcm PE=1 SV=1	140488	141592	142192	137341	142655	138136	0.301925	139377	2866.33	1654.88	2.05652	141424	864.203	498.948	0.611072	1.01468	0.0210312	0.515196	NoSig
P0AEE1	dcrB	Inner membrane lipoprotein DcrB	Inner membrane lipoprotein DcrB OS=Escherichia coli (strain K12) OX=83333 GN=dcrB PE=1 SV=1	1.74241e+06	1.49259e+06	1601478	1.29594e+06	1.24745e+06	1267329	0.00972547	1.27024e+06	24377.2	14074.2	1.9191	1.61216e+06	125251	72313.9	7.76919	1.26918	0.343893	0.0910689	NoSig
P0AEE3	degS	Serine endoprotease DegS	Serine endoprotease DegS OS=Escherichia coli (strain K12) OX=83333 GN=degS PE=1 SV=1	110135	105037	148504	88199.7	117962	114054	0.431952	106739	16173.6	9337.81	15.1525	121226	23761.4	13718.6	19.601	1.13572	0.183613	0.618074	NoSig
P0AEE5	mglB	D-galactose/methyl-galactoside binding periplasmic protein MglB	D-galactose/methyl-galactoside binding periplasmic protein MglB OS=Escherichia coli (strain K12) OX=83333 GN=mglB PE=1 SV=1	4339626	4340890	4280488	4747023	4781256	4454001	0.0323021	4660760	179875	103851	3.85934	4.32033e+06	34514	19926.7	0.798874	0.926959	-0.109422	0.153958	NoSig
P0AEE8	dam	DNA adenine methylase	DNA adenine methylase OS=Escherichia coli (strain K12) OX=83333 GN=dam PE=1 SV=1	734.186	20803	51008.6	78992.2	16387.6	734.186	0.793088	32038	41409.9	23908	129.252	24181.9	25307	14611	104.652	0.754788	-0.405856	0.882318	NoSig
P0AEF0	dnaC	DNA replication protein DnaC	DNA replication protein DnaC OS=Escherichia coli (strain K12) OX=83333 GN=dnaC PE=1 SV=1	80590.7	75320.1	76893.6	60837.2	69081.7	75474.2	0.113043	68464.4	7338.03	4236.61	10.718	77601.5	2705.66	1562.11	3.48661	1.13346	0.18073	0.296221	NoSig
P0AEF4	dpiA	Transcriptional regulatory protein DpiA	Transcriptional regulatory protein DpiA OS=Escherichia coli (strain K12) OX=83333 GN=dpiA PE=1 SV=1	58630.9	54047.1	54728.9	51207.7	45913.5	42038.9	0.0354871	46386.7	4602.69	2657.36	9.92244	55802.3	2473.27	1427.95	4.43221	1.20298	0.266615	0.161433	NoSig
P0AEF8	dppB	Dipeptide transport system permease protein DppB	Dipeptide transport system permease protein DppB OS=Escherichia coli (strain K12) OX=83333 GN=dppB PE=1 SV=1	80441.2	84901.7	72130.1	100327	96648.8	102624	0.00739701	99866.7	3014.27	1740.29	3.01829	79157.6	6481.85	3742.3	8.18854	0.792633	-0.335276	0.0803364	NoSig
P0AEG1	dppC	Dipeptide transport system permease protein DppC	Dipeptide transport system permease protein DppC OS=Escherichia coli (strain K12) OX=83333 GN=dppC PE=1 SV=1	734.186	30802.8	734.186	10788.4	19612.2	33632.6	0.428481	21344.4	11520.2	6651.2	53.973	10757.1	17360.1	10022.9	161.384	0.503976	-0.988572	0.617545	NoSig
P0AEG4	dsbA	Thiol:disulfide interchange protein DsbA	Thiol:disulfide interchange protein DsbA OS=Escherichia coli (strain K12) OX=83333 GN=dsbA PE=1 SV=1	1.98116e+06	1.91485e+06	1744913	1.7808e+06	1.80408e+06	1.80617e+06	0.304769	1.79702e+06	14082.9	8130.79	0.783685	1.88031e+06	121851	70350.7	6.48038	1.04635	0.0653648	0.518714	NoSig
P0AEG6	dsbC	Thiol:disulfide interchange protein DsbC	Thiol:disulfide interchange protein DsbC OS=Escherichia coli (strain K12) OX=83333 GN=dsbC PE=1 SV=1	645335	603207	583296	610992	695782	609483	0.452895	638752	49394.6	28518	7.73299	610613	31675.6	18287.9	5.18752	0.955946	-0.0649987	0.631006	NoSig
P0AEH1	rseP	Regulator of sigma-E protease RseP	Regulator of sigma-E protease RseP OS=Escherichia coli (strain K12) OX=83333 GN=rseP PE=1 SV=1	97582.1	120464	145088	117096	140883	138344	0.518711	132108	13062.6	7541.67	9.88782	121044	23758	13716.7	19.6275	0.916257	-0.126177	0.690746	NoSig
P0AEH3	elaA	Protein ElaA	Protein ElaA OS=Escherichia coli (strain K12) OX=83333 GN=elaA PE=1 SV=1	74157.9	99697.6	91150.3	15598.4	61548.6	85440.9	0.192818	54196	35497	20494.2	65.4975	88335.3	13000.4	7505.81	14.7172	1.62992	0.704803	0.390349	NoSig
P0AEH5	elaB	Protein ElaB	Protein ElaB OS=Escherichia coli (strain K12) OX=83333 GN=elaB PE=1 SV=1	1.20974e+06	1.03722e+06	1.03284e+06	1.06713e+06	1.09085e+06	1.21532e+06	0.69602	1.12443e+06	79602.4	45958.5	7.07933	1.09327e+06	100894	58251.3	9.22871	0.972281	-0.0405549	0.817214	NoSig
P0AEJ0	emrB	Multidrug export protein EmrB	Multidrug export protein EmrB OS=Escherichia coli (strain K12) OX=83333 GN=emrB PE=1 SV=1	734.186	13896	734.186	734.186	27569.9	18996	0.304624	15766.7	13706.2	7913.28	86.9313	5121.47	7599	4387.29	148.375	0.324829	-1.62225	0.518714	NoSig
P0AEJ4	envZ	Sensor histidine kinase EnvZ	Sensor histidine kinase EnvZ OS=Escherichia coli (strain K12) OX=83333 GN=envZ PE=1 SV=1	70811.3	63155.8	56390.3	418322	55666.6	70624.7	0.375566	181538	205197	118471	113.033	63452.5	7215.09	4165.63	11.3709	0.349528	-1.51652	0.579188	NoSig
P0AEJ6	eutB	Ethanolamine ammonia-lyase large subunit	Ethanolamine ammonia-lyase large subunit OS=Escherichia coli (strain K12) OX=83333 GN=eutB PE=1 SV=1	248262	246936	238193	174458	211079	214258	0.0276508	199932	22118	12769.8	11.0628	244464	5471.15	3158.77	2.23802	1.22274	0.290114	0.144526	NoSig
P0AEK0	exoX	Exodeoxyribonuclease 10	Exodeoxyribonuclease 10 OS=Escherichia coli (strain K12) OX=83333 GN=exoX PE=1 SV=1	48932.3	49836.1	47364.6	24221.1	49530.2	42786.8	0.264145	38846	13106.7	7567.14	33.7401	48711	1250.53	721.992	2.56724	1.25395	0.326482	0.474888	NoSig
P0AEK2	fabG	3-oxoacyl-[acyl-carrier-protein] reductase FabG	3-oxoacyl-[acyl-carrier-protein] reductase FabG OS=Escherichia coli (strain K12) OX=83333 GN=fabG PE=1 SV=1	2310472	2.59675e+06	2.48549e+06	2124199	1.94644e+06	2.06937e+06	0.0132765	2.04667e+06	91025.5	52553.6	4.44749	2.46424e+06	144319	83322.5	5.85652	1.20402	0.267863	0.103784	NoSig
P0AEK4	fabI	Enoyl-[acyl-carrier-protein] reductase [NADH] FabI	Enoyl-[acyl-carrier-protein] reductase [NADH] FabI OS=Escherichia coli (strain K12) OX=83333 GN=fabI PE=1 SV=2	2763008	2.79813e+06	2.53184e+06	2.07685e+06	2.98229e+06	3.03836e+06	0.996493	2.69917e+06	539669	311578	19.9939	2.69766e+06	144670	83525.5	5.36281	0.999441	-0.000806441	0.998672	NoSig
P0AEL0	fdoI	Formate dehydrogenase, cytochrome b556(fdo) subunit	Formate dehydrogenase, cytochrome b556(fdo) subunit OS=Escherichia coli (strain K12) OX=83333 GN=fdoI PE=1 SV=1	91383.4	72547.1	80798.3	129728	120142	110728	0.00752047	120199	9500.36	5485.04	7.90385	81576.3	9442.27	5451.5	11.5748	0.678676	-0.559206	0.0809655	NoSig
P0AEL3	feoA	Fe(2+) transport protein A	Fe(2+) transport protein A OS=Escherichia coli (strain K12) OX=83333 GN=feoA PE=1 SV=1	39105.5	34178.9	33265.3	15644	32841.4	33241.6	0.244999	27242.3	10046.4	5800.32	36.8781	35516.6	3141.52	1813.76	8.84522	1.30373	0.382642	0.452446	NoSig
P0AEL6	fepB	Ferric enterobactin-binding periplasmic protein FepB	Ferric enterobactin-binding periplasmic protein FepB OS=Escherichia coli (strain K12) OX=83333 GN=fepB PE=1 SV=1	109527	96749.5	83691.7	21211	72576.2	44673.1	0.0384136	46153.4	25714.6	14846.3	55.7154	96656	12917.8	7458.1	13.3647	2.09423	1.06642	0.166606	Up
P0AEM0	fkpB	FKBP-type 16 kDa peptidyl-prolyl cis-trans isomerase	FKBP-type 16 kDa peptidyl-prolyl cis-trans isomerase OS=Escherichia coli (strain K12) OX=83333 GN=fkpB PE=1 SV=2	590751	450146	472177	352493	343158	325944	0.0209451	340532	13468.2	7775.87	3.95505	504358	75625.1	43662.1	14.9943	1.48109	0.566658	0.128781	NoSig
P0AEM4	flgM	Negative regulator of flagellin synthesis	Negative regulator of flagellin synthesis OS=Escherichia coli (strain K12) OX=83333 GN=flgM PE=1 SV=1	595467	643882	517455	532712	605926	564537	0.695584	567725	36711.1	21195.1	6.46635	585602	63788.5	36828.3	10.8928	1.03149	0.0447279	0.817065	NoSig
P0AEM6	fliA	RNA polymerase sigma factor FliA	RNA polymerase sigma factor FliA OS=Escherichia coli (strain K12) OX=83333 GN=fliA PE=1 SV=1	490187	466174	466028	514310	574203	573593	0.0203039	554035	34404.5	19863.5	6.20981	474130	13906.1	8028.71	2.93298	0.855775	-0.224696	0.126899	NoSig
P0AEM9	tcyJ	L-cystine-binding protein TcyJ	L-cystine-binding protein TcyJ OS=Escherichia coli (strain K12) OX=83333 GN=tcyJ PE=1 SV=1	1.22183e+06	1132948	1.23457e+06	1348609	1.35086e+06	1.27827e+06	0.0314582	1.32591e+06	41277.9	23831.8	3.11317	1.19645e+06	55360.8	31962.6	4.6271	0.902358	-0.148228	0.152659	NoSig
P0AEN1	fre	NAD(P)H-flavin reductase	NAD(P)H-flavin reductase OS=Escherichia coli (strain K12) OX=83333 GN=fre PE=1 SV=2	750560	742299	738372	493289	531588	524736	5.09704e-05	516538	20423.1	11791.3	3.95384	743744	6221.21	3591.81	0.836472	1.43986	0.525932	0.00794538	NoSig
P0AEN4	ftsL	Cell division protein FtsL	Cell division protein FtsL OS=Escherichia coli (strain K12) OX=83333 GN=ftsL PE=1 SV=1	118462	124446	109622	108301	105225	98014.3	0.0606975	103847	5280.27	3048.57	5.08466	117510	7457.86	4305.8	6.34657	1.13157	0.178325	0.208928	NoSig
P0AEP1	galP	Galactose-proton symporter	Galactose-proton symporter OS=Escherichia coli (strain K12) OX=83333 GN=galP PE=1 SV=1	18038.1	21300.1	22347.1	37602.3	31247.5	22556.5	0.0950089	30468.8	7553.04	4360.75	24.7895	20561.8	2247.39	1297.53	10.9299	0.674847	-0.567367	0.269315	NoSig
P0AEP3	galU	UTP--glucose-1-phosphate uridylyltransferase	UTP--glucose-1-phosphate uridylyltransferase OS=Escherichia coli (strain K12) OX=83333 GN=galU PE=1 SV=2	1.77929e+06	1.77092e+06	1.93734e+06	1.70933e+06	1.65729e+06	1.69595e+06	0.0657284	1.68752e+06	27023.3	15601.9	1.60136	1.82919e+06	93759.2	54131.9	5.12573	1.08395	0.116297	0.216968	NoSig
P0AEP7	gcl	Glyoxylate carboligase	Glyoxylate carboligase OS=Escherichia coli (strain K12) OX=83333 GN=gcl PE=1 SV=2	734.186	14848.3	734.186	734.186	7338.46	14069.7	0.765378	7380.8	6667.88	3849.7	90.3409	5438.9	8148.8	4704.71	149.824	0.736898	-0.440463	0.865295	NoSig
P0AEP9	glcD	Glycolate oxidase subunit GlcD	Glycolate oxidase subunit GlcD OS=Escherichia coli (strain K12) OX=83333 GN=glcD PE=1 SV=1	85044.6	58750.7	88037.5	93771.7	88664.4	94573.8	0.187589	92336.6	3205.41	1850.65	3.47144	77277.6	16114.4	9303.65	20.8526	0.836912	-0.256853	0.385059	NoSig
P0AEQ1	glcG	Protein GlcG	Protein GlcG OS=Escherichia coli (strain K12) OX=83333 GN=glcG PE=2 SV=1	993390	718400	866187	1.29878e+06	1219262	1141127	0.017019	1.21972e+06	78826.6	45510.6	6.46267	859326	137623	79456.9	16.0153	0.704526	-0.505276	0.1155	NoSig
P0AEQ3	glnH	Glutamine-binding periplasmic protein	Glutamine-binding periplasmic protein OS=Escherichia coli (strain K12) OX=83333 GN=glnH PE=1 SV=1	2.90591e+06	3053805	2912846	3.4043e+06	3797099	3.9427e+06	0.010733	3.7147e+06	278501	160793	7.49728	2.95752e+06	83458	48184.5	2.82189	0.796166	-0.328858	0.0951256	NoSig
P0AEQ6	glnP	Glutamine transport system permease protein GlnP	Glutamine transport system permease protein GlnP OS=Escherichia coli (strain K12) OX=83333 GN=glnP PE=1 SV=1	196832	223138	120508	366787	313603	286319	0.0215473	322236	40923	23626.9	12.6997	180159	53307.7	30777.2	29.5892	0.559091	-0.838845	0.129624	NoSig
P0AER0	glpF	Glycerol uptake facilitator protein	Glycerol uptake facilitator protein OS=Escherichia coli (strain K12) OX=83333 GN=glpF PE=1 SV=1	351467	283520	266141	396717	444344	419486	0.0152346	420182	23821.5	13753.3	5.66932	300376	45091.3	26033.5	15.0116	0.714871	-0.484245	0.109201	NoSig
P0AES0	gss	Bifunctional glutathionylspermidine synthetase/amidase	Bifunctional glutathionylspermidine synthetase/amidase OS=Escherichia coli (strain K12) OX=83333 GN=gss PE=1 SV=1	577141	612731	599868	798144	699527	727197	0.00962305	741623	50866.3	29367.7	6.85878	596580	18021.3	10404.6	3.02076	0.804425	-0.31397	0.0907512	NoSig
P0AES2	gudD	Glucarate dehydratase	Glucarate dehydratase OS=Escherichia coli (strain K12) OX=83333 GN=gudD PE=1 SV=2	406788	410170	450346	345240	354720	340794	0.00660875	346918	7113.08	4106.74	2.05036	422435	24230.9	13989.7	5.73602	1.21768	0.284134	0.0768122	NoSig
P0AES4	gyrA	DNA gyrase subunit A	DNA gyrase subunit A OS=Escherichia coli (strain K12) OX=83333 GN=gyrA PE=1 SV=1	990392	930322	857931	901607	1077879	930903	0.545888	970130	94456.3	54534.4	9.73646	926215	66326.2	38293.4	7.16099	0.954733	-0.0668306	0.713315	NoSig
P0AES6	gyrB	DNA gyrase subunit B	DNA gyrase subunit B OS=Escherichia coli (strain K12) OX=83333 GN=gyrB PE=1 SV=2	874815	866687	910934	995571	909624	878921	0.306386	928039	60465.8	34910	6.51544	884145	23552.9	13598.3	2.66392	0.952703	-0.0699015	0.519963	NoSig
P0AES9	hdeA	Acid stress chaperone HdeA	Acid stress chaperone HdeA OS=Escherichia coli (strain K12) OX=83333 GN=hdeA PE=1 SV=1	501064	460042	422136	534992	525264	424406	0.466592	494888	61232.2	35352.4	12.3729	461081	39474.2	22790.4	8.56123	0.931688	-0.102082	0.641988	NoSig
P0AET2	hdeB	Acid stress chaperone HdeB	Acid stress chaperone HdeB OS=Escherichia coli (strain K12) OX=83333 GN=hdeB PE=1 SV=1	3.26285e+06	2863155	3.26619e+06	3.85774e+06	4.18471e+06	4389967	0.00776234	4.14414e+06	268424	154975	6.4772	3.13073e+06	231734	133792	7.40192	0.75546	-0.404573	0.0822808	NoSig
P0AET8	hdhA	7alpha-hydroxysteroid dehydrogenase	7alpha-hydroxysteroid dehydrogenase OS=Escherichia coli (strain K12) OX=83333 GN=hdhA PE=1 SV=1	1.14982e+06	1.02097e+06	889396	905747	1.2952e+06	1.20717e+06	0.453529	1.13604e+06	204238	117917	17.9781	1.02006e+06	130212	75177.9	12.7651	0.897909	-0.155359	0.631557	NoSig
P0AEU0	hisJ	Histidine-binding periplasmic protein	Histidine-binding periplasmic protein OS=Escherichia coli (strain K12) OX=83333 GN=hisJ PE=1 SV=1	745223	695831	691123	768642	731084	773683	0.0981079	757803	23276.6	13438.7	3.07159	710726	29968.3	17302.2	4.21658	0.937877	-0.0925301	0.273901	NoSig
P0AEU7	skp	Chaperone protein Skp	Chaperone protein Skp OS=Escherichia coli (strain K12) OX=83333 GN=skp PE=1 SV=1	2973019	3.02846e+06	3.20137e+06	3.43929e+06	3484145	3.48328e+06	0.00466729	3.4689e+06	25650.3	14809.2	0.739435	3067616	119105	68765.1	3.88264	0.884318	-0.177362	0.0650965	NoSig
P0AEV1	rssB	Regulator of RpoS	Regulator of RpoS OS=Escherichia coli (strain K12) OX=83333 GN=rssB PE=1 SV=1	94899.8	95567.5	83295.6	79982.2	73197.8	72098.8	0.0260645	75092.9	4269.75	2465.14	5.68596	91254.3	6900.55	3984.04	7.56189	1.21522	0.281215	0.141016	NoSig
P0AEV9	hycI	Hydrogenase 3 maturation protease	Hydrogenase 3 maturation protease OS=Escherichia coli (strain K12) OX=83333 GN=hycI PE=1 SV=2	24650.5	61802.4	26502.7	63426.2	15018.3	64269.8	0.650284	47571.4	28195	16278.4	59.2687	37651.9	20935.5	12087.1	55.6028	0.791481	-0.337373	0.790845	NoSig
P0AEW4	cpdA	3',5'-cyclic adenosine monophosphate phosphodiesterase CpdA	3',5'-cyclic adenosine monophosphate phosphodiesterase CpdA OS=Escherichia coli (strain K12) OX=83333 GN=cpdA PE=1 SV=1	157322	158740	125977	142121	166368	162875	0.497007	157121	13107.5	7567.62	8.34228	147346	18520.1	10692.6	12.5691	0.937786	-0.092669	0.671631	NoSig
P0AEW6	gsk	Guanosine-inosine kinase	Guanosine-inosine kinase OS=Escherichia coli (strain K12) OX=83333 GN=gsk PE=1 SV=1	266139	282218	249307	243811	236675	229894	0.0478158	236794	6959.32	4017.97	2.93898	265888	16457.3	9501.6	6.18954	1.12287	0.167188	0.186455	NoSig
P0AEW9	fruK	1-phosphofructokinase	1-phosphofructokinase OS=Escherichia coli (strain K12) OX=83333 GN=fruK PE=1 SV=1	323343	335759	334665	384753	317825	329542	0.575793	344040	35741.8	20635.5	10.3889	331256	6874.14	3968.78	2.07518	0.962841	-0.0546306	0.73677	NoSig
P0AEX3	kgtP	Alpha-ketoglutarate permease	Alpha-ketoglutarate permease OS=Escherichia coli (strain K12) OX=83333 GN=kgtP PE=1 SV=1	352427	353470	356718	380665	334868	387175	0.463625	367569	28506.7	16458.4	7.75547	354205	2238.35	1292.31	0.631936	0.963642	-0.0534315	0.639899	NoSig
P0AEX5	prkB	Probable phosphoribulokinase	Probable phosphoribulokinase OS=Escherichia coli (strain K12) OX=83333 GN=prkB PE=3 SV=1	139659	137258	132026	142001	134527	130868	0.903079	135799	5674.21	3276.01	4.1784	136314	3902.94	2253.36	2.86319	1.0038	0.00546756	0.952312	NoSig
P0AEX9	malE	Maltose/maltodextrin-binding periplasmic protein	Maltose/maltodextrin-binding periplasmic protein OS=Escherichia coli (strain K12) OX=83333 GN=malE PE=1 SV=1	4051036	4.70331e+06	3.8286e+06	3.3771e+06	3.93639e+06	4552179	0.607029	3.95523e+06	587764	339346	14.8604	4194315	454617	262473	10.8389	1.06045	0.0846754	0.760321	NoSig
P0AEY3	mazG	Nucleoside triphosphate pyrophosphohydrolase	Nucleoside triphosphate pyrophosphohydrolase OS=Escherichia coli (strain K12) OX=83333 GN=mazG PE=1 SV=1	134554	119682	137426	108381	121895	121383	0.131785	117220	7658.67	4421.74	6.5336	130554	9524	5498.68	7.29506	1.11375	0.155431	0.313211	NoSig
P0AEY5	mdaB	NADPH:quinone oxidoreductase MdaB	NADPH:quinone oxidoreductase MdaB OS=Escherichia coli (strain K12) OX=83333 GN=mdaB PE=1 SV=1	422242	365243	429187	342471	394465	352609	0.175307	363182	27562.3	15913.1	7.58912	405557	35085.5	20256.6	8.65118	1.11668	0.159214	0.369635	NoSig
P0AEZ3	minD	Septum site-determining protein MinD	Septum site-determining protein MinD OS=Escherichia coli (strain K12) OX=83333 GN=minD PE=1 SV=2	3.41133e+06	3.30759e+06	3.27833e+06	2.94707e+06	2.93024e+06	2.78638e+06	0.00239497	2.88789e+06	88314.9	50988.6	3.05811	3.33242e+06	69888	40349.8	2.09722	1.15393	0.20655	0.0503705	NoSig
P0AEZ9	moaB	Molybdenum cofactor biosynthesis protein B	Molybdenum cofactor biosynthesis protein B OS=Escherichia coli (strain K12) OX=83333 GN=moaB PE=1 SV=2	2.52685e+06	2.81108e+06	2584539	2.00711e+06	2.32179e+06	2.34324e+06	0.0400249	2.22404e+06	188177	108644	8.46104	2640826	150243	86742.6	5.68923	1.1874	0.247803	0.169435	NoSig
P0AF03	mog	Molybdopterin adenylyltransferase	Molybdopterin adenylyltransferase OS=Escherichia coli (strain K12) OX=83333 GN=mog PE=1 SV=1	436111	434356	413115	318017	407089	409572	0.184679	378226	52157.5	30113.1	13.79	427861	12800.4	7390.33	2.99173	1.13123	0.177894	0.382642	NoSig
P0AF06	motB	Motility protein B	Motility protein B OS=Escherichia coli (strain K12) OX=83333 GN=motB PE=1 SV=1	120855	130949	115897	111650	46046.3	116964	0.252791	91553.5	39499.9	22805.3	43.144	122567	7670.57	4428.61	6.25825	1.33875	0.420886	0.464677	NoSig
P0AF08	mrp	Iron-sulfur cluster carrier protein	Iron-sulfur cluster carrier protein OS=Escherichia coli (strain K12) OX=83333 GN=mrp PE=3 SV=1	1.36573e+06	1.38439e+06	1.23509e+06	1.14886e+06	1.13146e+06	1059405	0.0167113	1.11324e+06	47428.2	27382.7	4.26037	1.3284e+06	81350.6	46967.8	6.12393	1.19328	0.254928	0.114885	NoSig
P0AF10	mtlR	Mannitol operon repressor	Mannitol operon repressor OS=Escherichia coli (strain K12) OX=83333 GN=mtlR PE=1 SV=1	26116.1	22296.6	23624.1	18600.4	22737.2	33968.8	0.828929	25102.1	7952.48	4591.36	31.6805	24012.3	1939.09	1119.54	8.07543	0.956583	-0.0640381	0.902861	NoSig
P0AF16	murJ	Lipid II flippase MurJ	Lipid II flippase MurJ OS=Escherichia coli (strain K12) OX=83333 GN=murJ PE=1 SV=1	33782.5	59163.6	63868.9	21521.6	64090.6	26028.5	0.410984	37213.6	23385	13501.3	62.84	52271.7	16184	9343.86	30.9614	1.40464	0.4902	0.605397	NoSig
P0AF18	nagA	N-acetylglucosamine-6-phosphate deacetylase	N-acetylglucosamine-6-phosphate deacetylase OS=Escherichia coli (strain K12) OX=83333 GN=nagA PE=1 SV=1	586388	591977	542206	511416	546845	558701	0.178677	538987	24602.5	14204.2	4.56457	573524	27265.5	15741.8	4.75404	1.06408	0.0896016	0.373418	NoSig
P0AF20	nagC	N-acetylglucosamine repressor	N-acetylglucosamine repressor OS=Escherichia coli (strain K12) OX=83333 GN=nagC PE=2 SV=1	355544	357338	324158	340631	347997	332273	0.669323	340300	7866.78	4541.89	2.31172	345680	18660.4	10773.6	5.39816	1.01581	0.022629	0.801902	NoSig
P0AF24	nagD	Ribonucleotide monophosphatase NagD	Ribonucleotide monophosphatase NagD OS=Escherichia coli (strain K12) OX=83333 GN=nagD PE=1 SV=1	611710	516510	671941	567430	497661	486848	0.185542	517313	43737.9	25252.1	8.45483	600054	78368.3	45246	13.0602	1.15994	0.214054	0.38383	NoSig
P0AF26	narJ	Nitrate reductase molybdenum cofactor assembly chaperone NarJ	Nitrate reductase molybdenum cofactor assembly chaperone NarJ OS=Escherichia coli (strain K12) OX=83333 GN=narJ PE=1 SV=1	71308.7	111911	100252	116931	108574	119252	0.177473	114919	5616.07	3242.44	4.88698	94490.6	20905.3	12069.7	22.1242	0.822236	-0.282376	0.37284	NoSig
P0AF28	narL	Nitrate/nitrite response regulator protein NarL	Nitrate/nitrite response regulator protein NarL OS=Escherichia coli (strain K12) OX=83333 GN=narL PE=1 SV=1	1.20771e+06	1.11339e+06	944120	809582	770504	769042	0.0175019	783043	22995.3	13276.3	2.93666	1.08841e+06	133559	77110.4	12.2711	1.38997	0.475055	0.117418	NoSig
P0AF48	yjbQ	UPF0047 protein YjbQ	UPF0047 protein YjbQ OS=Escherichia coli (strain K12) OX=83333 GN=yjbQ PE=3 SV=1	162528	158635	163899	104858	124778	153108	0.072681	127581	24246.5	13998.7	19.0047	161687	2730.57	1576.5	1.6888	1.26733	0.341787	0.229944	NoSig
P0AF50	yjbR	Uncharacterized protein YjbR	Uncharacterized protein YjbR OS=Escherichia coli (strain K12) OX=83333 GN=yjbR PE=1 SV=1	552645	524138	610939	611677	590299	571303	0.367243	591093	20198.7	11661.7	3.41718	562574	44243.9	25544.2	7.86454	0.951752	-0.0713426	0.578219	NoSig
P0AF54	yjcH	Inner membrane protein YjcH	Inner membrane protein YjcH OS=Escherichia coli (strain K12) OX=83333 GN=yjcH PE=1 SV=1	37004.5	38354	31094.9	14718.5	36330.4	33734.9	0.370615	28261.3	11800	6812.71	41.7531	35484.5	3860.88	2229.08	10.8805	1.25559	0.32836	0.578219	NoSig
P0AF56	yjcO	Sel1-repeat-containing protein YjcO	Sel1-repeat-containing protein YjcO OS=Escherichia coli (strain K12) OX=83333 GN=yjcO PE=3 SV=1	93203.5	86148.6	86092.7	70810.3	85122.7	75458.5	0.0785695	77130.5	7301.23	4215.36	9.46607	88481.6	4089.42	2361.03	4.62177	1.14717	0.198075	0.239651	NoSig
P0AF67	tsaE	tRNA threonylcarbamoyladenosine biosynthesis protein TsaE	tRNA threonylcarbamoyladenosine biosynthesis protein TsaE OS=Escherichia coli (strain K12) OX=83333 GN=tsaE PE=1 SV=1	405436	403816	393929	287403	351799	363934	0.0500084	334378	41132.1	23747.6	12.3011	401060	6228.95	3596.29	1.55312	1.19942	0.262337	0.19113	NoSig
P0AF70	yjeI	Uncharacterized protein YjeI	Uncharacterized protein YjeI OS=Escherichia coli (strain K12) OX=83333 GN=yjeI PE=3 SV=1	229785	242912	225129	276053	285762	266186	0.00502856	276001	9788.19	5651.21	3.54644	232609	9221.62	5324.11	3.96444	0.842782	-0.246768	0.0667662	NoSig
P0AF82	yjfN	Uncharacterized protein YjfN	Uncharacterized protein YjfN OS=Escherichia coli (strain K12) OX=83333 GN=yjfN PE=3 SV=1	25316.6	20292.3	734.186	734.186	734.186	20389.8	0.458447	7286.07	11348.2	6551.89	155.752	15447.7	12987.6	7498.38	84.0743	2.12017	1.08418	0.635068	NoSig
P0AF90	rraB	Regulator of ribonuclease activity B	Regulator of ribonuclease activity B OS=Escherichia coli (strain K12) OX=83333 GN=rraB PE=1 SV=1	925731	907137	973528	905280	841480	831566	0.0667425	859442	40005.2	23097	4.65479	935465	34249.1	19773.8	3.66119	1.08846	0.122284	0.219326	NoSig
P0AF93	ridA	2-iminobutanoate/2-iminopropanoate deaminase	2-iminobutanoate/2-iminopropanoate deaminase OS=Escherichia coli (strain K12) OX=83333 GN=ridA PE=1 SV=2	3244710	3400651	3576150	2.43898e+06	2.8077e+06	3321675	0.113956	2856120	443333	255958	15.5222	3.40717e+06	165816	95734	4.86668	1.19294	0.254517	0.297543	NoSig
P0AF96	tabA	Toxin-antitoxin biofilm protein TabA	Toxin-antitoxin biofilm protein TabA OS=Escherichia coli (strain K12) OX=83333 GN=tabA PE=1 SV=1	281185	154979	347506	292549	264612	354795	0.531068	303986	46166.6	26654.3	15.1871	261223	97803.4	56466.8	37.4405	0.859328	-0.21872	0.700396	NoSig
P0AF98	lptF	Lipopolysaccharide export system permease protein LptF	Lipopolysaccharide export system permease protein LptF OS=Escherichia coli (strain K12) OX=83333 GN=lptF PE=1 SV=1	149159	162121	154100	178903	187824	169844	0.0208958	178857	8990.14	5190.46	5.02645	155127	6541.74	3776.87	4.21702	0.867326	-0.205354	0.128776	NoSig
P0AFA2	narX	Nitrate/nitrite sensor protein NarX	Nitrate/nitrite sensor protein NarX OS=Escherichia coli (strain K12) OX=83333 GN=narX PE=1 SV=1	94872	101545	96274.5	79164.7	95828.2	87339.3	0.124672	87444	8332.26	4810.63	9.52867	97563.9	3518.49	2031.4	3.60635	1.11573	0.157987	0.305388	NoSig
P0AFA9	nikC	Nickel transport system permease protein NikC	Nickel transport system permease protein NikC OS=Escherichia coli (strain K12) OX=83333 GN=nikC PE=1 SV=1	734.186	734.186	734.186	22981.6	21628.5	15236.3	0.00129598	19948.8	4136.85	2388.41	20.7373	734.186	0	0	0	0.0368035	-4.76401	0.0365357	Down
P0AFB5	glnL	Sensory histidine kinase/phosphatase NtrB	Sensory histidine kinase/phosphatase NtrB OS=Escherichia coli (strain K12) OX=83333 GN=glnL PE=1 SV=1	135001	128723	35638.5	29246	116901	95969.8	0.670269	80705.5	45777.6	26429.7	56.7217	99787.5	55643.2	32125.6	55.7618	1.23644	0.306191	0.801902	NoSig
P0AFB8	glnG	DNA-binding transcriptional regulator NtrC	DNA-binding transcriptional regulator NtrC OS=Escherichia coli (strain K12) OX=83333 GN=glnG PE=1 SV=1	188145	167899	188769	200184	173026	171333	0.994175	181514	16190.3	9347.48	8.91958	181604	11872.9	6854.81	6.53778	1.0005	0.000715391	0.997674	NoSig
P0AFC0	nudB	Dihydroneopterin triphosphate diphosphatase	Dihydroneopterin triphosphate diphosphatase OS=Escherichia coli (strain K12) OX=83333 GN=nudB PE=1 SV=1	39829	32562.6	24313	39857.9	24615.5	40376	0.71177	34949.8	8953.5	5169.31	25.6182	32234.9	7763.23	4482.1	24.0833	0.92232	-0.116661	0.829543	NoSig
P0AFD1	nuoE	NADH-quinone oxidoreductase subunit E	NADH-quinone oxidoreductase subunit E OS=Escherichia coli (strain K12) OX=83333 GN=nuoE PE=1 SV=1	1.17717e+06	1.18913e+06	1250100	1.09629e+06	1.08942e+06	1.07035e+06	0.00733171	1.08535e+06	13441.8	7760.64	1.23847	1.20547e+06	39112.4	22581.6	3.24458	1.11067	0.151428	0.0802371	NoSig
P0AFE8	nuoM	NADH-quinone oxidoreductase subunit M	NADH-quinone oxidoreductase subunit M OS=Escherichia coli (strain K12) OX=83333 GN=nuoM PE=1 SV=1	246582	238281	200391	171322	338676	174901	0.998444	228300	95605.4	55197.8	41.8771	228418	24624.5	14216.9	10.7804	1.00052	0.000747148	0.998821	NoSig
P0AFF2	nupC	Nucleoside permease NupC	Nucleoside permease NupC OS=Escherichia coli (strain K12) OX=83333 GN=nupC PE=1 SV=1	472079	377336	352374	525584	552063	570341	0.0184185	549329	22503.5	12992.4	4.09654	400596	63151.6	36460.6	15.7644	0.729246	-0.455522	0.119924	NoSig
P0AFF6	nusA	Transcription termination/antitermination protein NusA	Transcription termination/antitermination protein NusA OS=Escherichia coli (strain K12) OX=83333 GN=nusA PE=1 SV=1	1.88677e+06	1.93419e+06	1.88772e+06	1.6463e+06	1807179	1.70845e+06	0.0210113	1.72064e+06	81128.2	46839.4	4.71499	1.90289e+06	27109.1	15651.4	1.42462	1.10592	0.145248	0.128889	NoSig
P0AFG3	sucA	2-oxoglutarate dehydrogenase E1 component	2-oxoglutarate dehydrogenase E1 component OS=Escherichia coli (strain K12) OX=83333 GN=sucA PE=1 SV=1	4.94663e+06	4.30415e+06	4905961	3.9874e+06	4.01717e+06	4021189	0.0268981	4.00859e+06	18459.6	10657.6	0.460501	4.71891e+06	359774	207716	7.62409	1.1772	0.235361	0.142276	NoSig
P0AFG6	sucB	Dihydrolipoyllysine-residue succinyltransferase component of 2-oxoglutarate dehydrogenase complex	Dihydrolipoyllysine-residue succinyltransferase component of 2-oxoglutarate dehydrogenase complex OS=Escherichia coli (strain K12) OX=83333 GN=sucB PE=1 SV=2	8.31883e+06	8457822	8430868	7.53309e+06	7130721	7302302	0.000958256	7.32204e+06	201909	116572	2.75755	8.40251e+06	73707.3	42554.9	0.877205	1.14756	0.198575	0.0343159	NoSig
P0AFG8	aceE	Pyruvate dehydrogenase E1 component	Pyruvate dehydrogenase E1 component OS=Escherichia coli (strain K12) OX=83333 GN=aceE PE=1 SV=2	8180772	8156148	7745139	7487665	7.71309e+06	7763951	0.086721	7.6549e+06	147048	84898.2	1.92097	8027353	244714	141286	3.04851	1.04866	0.0685402	0.254807	NoSig
P0AFH0	ogt	Methylated-DNA--protein-cysteine methyltransferase	Methylated-DNA--protein-cysteine methyltransferase OS=Escherichia coli (strain K12) OX=83333 GN=ogt PE=1 SV=1	86878.8	71779.7	75455.1	107059	83255.8	62826.2	0.664452	84380.2	22137.7	12781.2	26.2356	78037.9	7873.91	4546.01	10.0899	0.924836	-0.112731	0.799273	NoSig
P0AFH2	oppB	Oligopeptide transport system permease protein OppB	Oligopeptide transport system permease protein OppB OS=Escherichia coli (strain K12) OX=83333 GN=oppB PE=1 SV=1	376915	359854	253916	284695	293076	296755	0.372987	291508	6180.82	3568.5	2.12029	330228	66636.4	38472.5	20.1789	1.13283	0.179927	0.578219	NoSig
P0AFH6	oppC	Oligopeptide transport system permease protein OppC	Oligopeptide transport system permease protein OppC OS=Escherichia coli (strain K12) OX=83333 GN=oppC PE=1 SV=1	248334	274988	201568	243044	271160	238886	0.712257	251030	17556.9	10136.5	6.99395	241630	37166.1	21457.9	15.3814	0.962555	-0.0550596	0.829662	NoSig
P0AFH8	osmY	Osmotically-inducible protein Y	Osmotically-inducible protein Y OS=Escherichia coli (strain K12) OX=83333 GN=osmY PE=1 SV=1	2873801	3.05336e+06	3.08967e+06	2.79799e+06	2697444	2862196	0.0555665	2.78588e+06	83041.3	47943.9	2.9808	3.00561e+06	115583	66732	3.84559	1.07887	0.109526	0.202333	NoSig
P0AFI2	parC	DNA topoisomerase 4 subunit A	DNA topoisomerase 4 subunit A OS=Escherichia coli (strain K12) OX=83333 GN=parC PE=1 SV=1	528109	493708	505477	400046	383380	347850	0.00200174	377092	26660	15392.2	7.0699	509098	17484.1	10094.4	3.43433	1.35006	0.433027	0.0466996	NoSig
P0AFI9	perM	Putative permease PerM	Putative permease PerM OS=Escherichia coli (strain K12) OX=83333 GN=perM PE=3 SV=1	109429	121722	100575	113858	107065	118678	0.726545	113200	5834.55	3368.58	5.15419	110575	10620	6131.47	9.60434	0.976811	-0.0338486	0.840028	NoSig
P0AFJ1	yjdM	Protein YjdM	Protein YjdM OS=Escherichia coli (strain K12) OX=83333 GN=yjdM PE=3 SV=1	307582	267061	287042	307035	309154	305949	0.161094	307379	1629.9	941.021	0.530256	287228	20261	11697.7	7.05398	0.934442	-0.0978228	0.347638	NoSig
P0AFJ5	phoB	Phosphate regulon transcriptional regulatory protein PhoB	Phosphate regulon transcriptional regulatory protein PhoB OS=Escherichia coli (strain K12) OX=83333 GN=phoB PE=1 SV=1	182862	156673	162199	109844	152035	150015	0.132459	137298	23797.5	13739.5	17.3328	167245	13804.6	7970.07	8.25412	1.21811	0.28465	0.314248	NoSig
P0AFJ7	pitA	Low-affinity inorganic phosphate transporter PitA	Low-affinity inorganic phosphate transporter PitA OS=Escherichia coli (strain K12) OX=83333 GN=pitA PE=1 SV=1	245919	275005	257340	455510	378014	347624	0.0155613	393716	55630.4	32118.2	14.1296	259422	14654.4	8460.74	5.64889	0.658906	-0.601856	0.11075	NoSig
P0AFK0	pmbA	Metalloprotease PmbA	Metalloprotease PmbA OS=Escherichia coli (strain K12) OX=83333 GN=pmbA PE=1 SV=1	635698	582954	677913	588305	632360	633721	0.676153	618129	25836.8	14916.9	4.17984	632188	47576.5	27468.3	7.52568	1.02275	0.032447	0.805668	NoSig
P0AFK4	potB	Spermidine/putrescine transport system permease protein PotB	Spermidine/putrescine transport system permease protein PotB OS=Escherichia coli (strain K12) OX=83333 GN=potB PE=1 SV=1	69625.2	82601.4	68752.6	97648.3	78071.5	78283.9	0.235199	84667.9	11241.9	6490.49	13.2776	73659.7	7755.97	4477.91	10.5295	0.869984	-0.20094	0.439857	NoSig
P0AFK6	potC	Spermidine/putrescine transport system permease protein PotC	Spermidine/putrescine transport system permease protein PotC OS=Escherichia coli (strain K12) OX=83333 GN=potC PE=3 SV=1	734.186	14083.6	13112.4	20673.9	16891.3	15732.1	0.136574	17765.7	2584.37	1492.09	14.5469	9310.04	7442.77	4297.08	79.9434	0.524045	-0.932239	0.318033	NoSig
P0AFK9	potD	Spermidine/putrescine-binding periplasmic protein	Spermidine/putrescine-binding periplasmic protein OS=Escherichia coli (strain K12) OX=83333 GN=potD PE=1 SV=1	1.07028e+06	1.11849e+06	1.03904e+06	1.04127e+06	1.2735e+06	1.37851e+06	0.203871	1.23109e+06	172574	99635.6	14.0179	1.07594e+06	40025.1	23108.5	3.72002	0.873969	-0.194346	0.403269	NoSig
P0AFL3	ppiA	Peptidyl-prolyl cis-trans isomerase A	Peptidyl-prolyl cis-trans isomerase A OS=Escherichia coli (strain K12) OX=83333 GN=ppiA PE=1 SV=1	328322	344030	343363	430468	398044	367200	0.0341034	398571	31637.6	18266	7.93775	338572	8882.82	5128.5	2.62361	0.849465	-0.235374	0.157832	NoSig
P0AFL6	ppx	Exopolyphosphatase	Exopolyphosphatase OS=Escherichia coli (strain K12) OX=83333 GN=ppx PE=1 SV=2	397278	381450	375915	356728	361013	363688	0.0220668	360476	3510.92	2027.03	0.973967	384881	11086.8	6400.96	2.88058	1.0677	0.0945078	0.130451	NoSig
P0AFM2	proX	Glycine betaine/proline betaine-binding periplasmic protein	Glycine betaine/proline betaine-binding periplasmic protein OS=Escherichia coli (strain K12) OX=83333 GN=proX PE=1 SV=1	734.186	11278.7	13193	734.186	734.186	16215.5	0.717381	5894.63	8938.15	5160.44	151.632	8401.95	6709.1	3873.5	79.8517	1.42536	0.511324	0.833798	NoSig
P0AFM4	psiF	Phosphate starvation-inducible protein PsiF	Phosphate starvation-inducible protein PsiF OS=Escherichia coli (strain K12) OX=83333 GN=psiF PE=1 SV=1	55011.9	62193.1	28927.2	39217.7	27627.7	29030.6	0.194032	31958.7	6325.51	3652.04	19.7928	48710.7	17505.2	10106.7	35.9372	1.52418	0.608033	0.391909	NoSig
P0AFM6	pspA	Phage shock protein A	Phage shock protein A OS=Escherichia coli (strain K12) OX=83333 GN=pspA PE=1 SV=2	829117	883537	849073	809367	841442	812095	0.156683	820968	17783.2	10267.1	2.16612	853909	27530.6	15894.8	3.22406	1.04012	0.0567563	0.340615	NoSig
P0AFM9	pspB	Phage shock protein B	Phage shock protein B OS=Escherichia coli (strain K12) OX=83333 GN=pspB PE=1 SV=1	215602	230614	191420	57959.3	111015	106971	0.00419291	91981.9	29533.8	17051.3	32.1082	212545	19775.1	11417.2	9.30397	2.31073	1.20835	0.0638576	Up
P0AFN2	pspC	Phage shock protein C	Phage shock protein C OS=Escherichia coli (strain K12) OX=83333 GN=pspC PE=1 SV=1	11588.4	26998.5	15830.4	8601.44	8193.46	734.186	0.0795562	5843.03	4429.09	2557.14	75.8012	18139.1	7960.23	4595.84	43.8843	3.10441	1.63432	0.241494	NoSig
P0AFP4	ybbO	Uncharacterized oxidoreductase YbbO	Uncharacterized oxidoreductase YbbO OS=Escherichia coli (strain K12) OX=83333 GN=ybbO PE=3 SV=1	107258	92416	66292.2	107259	57346.2	103208	0.976912	89270.8	27721.6	16005.1	31.0534	88655.3	20740.1	11974.3	23.3941	0.993106	-0.00998066	0.990366	NoSig
P0AFP6	ybgI	GTP cyclohydrolase 1 type 2 homolog	GTP cyclohydrolase 1 type 2 homolog OS=Escherichia coli (strain K12) OX=83333 GN=ybgI PE=1 SV=1	1.71357e+06	1.58363e+06	1.69175e+06	1.13956e+06	1.19953e+06	1.2055e+06	0.000445888	1.18153e+06	36469.7	21055.8	3.08665	1.66299e+06	69582.6	40173.5	4.18419	1.40749	0.493122	0.0248192	NoSig
P0AFP9	ybhR	Probable multidrug ABC transporter permease YbhR	Probable multidrug ABC transporter permease YbhR OS=Escherichia coli (strain K12) OX=83333 GN=ybhR PE=1 SV=1	18913.5	734.186	20813	19496	734.186	18526.9	0.951866	12919	10563.5	6098.83	81.767	13486.9	11084.9	6399.87	82.1904	1.04396	0.0620602	0.977214	NoSig
P0AFQ7	ycfH	Uncharacterized metal-dependent hydrolase YcfH	Uncharacterized metal-dependent hydrolase YcfH OS=Escherichia coli (strain K12) OX=83333 GN=ycfH PE=1 SV=1	257202	256256	269542	292778	255955	336405	0.223276	295046	40272.9	23251.6	13.6497	261000	7412.72	4279.73	2.84012	0.884609	-0.176888	0.423985	NoSig
P0AFR0	rssA	NTE family protein RssA	NTE family protein RssA OS=Escherichia coli (strain K12) OX=83333 GN=rssA PE=3 SV=2	734.186	23717.9	14825.6	734.186	28929.6	32665.7	0.559848	20776.5	17457.4	10079	84.0247	13092.6	11589.5	6691.18	88.5194	0.630162	-0.666206	0.724767	NoSig
P0AFR2	dauA	C4-dicarboxylic acid transporter DauA	C4-dicarboxylic acid transporter DauA OS=Escherichia coli (strain K12) OX=83333 GN=dauA PE=1 SV=2	50498.5	51778.7	43158.7	26598.9	49953.1	43731	0.325151	40094.3	12094.4	6982.68	30.1648	48478.6	4651.46	2685.52	9.59487	1.20911	0.273951	0.539881	NoSig
P0AFR4	yciO	Uncharacterized protein YciO	Uncharacterized protein YciO OS=Escherichia coli (strain K12) OX=83333 GN=yciO PE=1 SV=1	656024	639316	646644	537516	635898	638351	0.265518	603922	57522	33210.3	9.52474	647328	8374.81	4835.2	1.29375	1.07187	0.100135	0.47542	NoSig
P0AFS7	ydiK	Putative transport protein YdiK	Putative transport protein YdiK OS=Escherichia coli (strain K12) OX=83333 GN=ydiK PE=1 SV=1	42266.3	74026.6	35683.4	69897.8	72278.7	64712.9	0.203262	68963.2	3868.51	2233.49	5.60953	50658.7	20503	11837.4	40.4729	0.734577	-0.445014	0.403021	NoSig
P0AFT5	btsR	Transcriptional regulatory protein BtsR	Transcriptional regulatory protein BtsR OS=Escherichia coli (strain K12) OX=83333 GN=btsR PE=1 SV=1	265443	253088	235696	206938	197221	185092	0.00678233	196417	10945.1	6319.18	5.5724	251409	14944.5	8628.23	5.94432	1.27997	0.356114	0.0771333	NoSig
P0AFU0	yejB	Inner membrane ABC transporter permease protein YejB	Inner membrane ABC transporter permease protein YejB OS=Escherichia coli (strain K12) OX=83333 GN=yejB PE=1 SV=1	21828.5	24602	18358.3	734.186	16240.3	24529.3	0.341918	13834.6	12078.6	6973.57	87.3072	21596.3	3128.33	1806.14	14.4855	1.56104	0.642503	0.557246	NoSig
P0AFU4	glrR	Transcriptional regulatory protein GlrR	Transcriptional regulatory protein GlrR OS=Escherichia coli (strain K12) OX=83333 GN=glrR PE=1 SV=1	1.14474e+06	1.11359e+06	789981	386409	318181	261727	0.00430873	322106	62433.6	36046.1	19.383	1.0161e+06	196446	113418	19.3333	3.15456	1.65744	0.0648757	Up
P0AFU8	ribC	Riboflavin synthase	Riboflavin synthase OS=Escherichia coli (strain K12) OX=83333 GN=ribC PE=1 SV=1	1.47736e+06	1.59763e+06	1300774	860350	1.20917e+06	1.24715e+06	0.0785876	1.10556e+06	213204	123093	19.2848	1.45859e+06	149317	86208.4	10.2371	1.31932	0.399798	0.239651	NoSig
P0AFV2	yhiD	Putative magnesium transporter YhiD	Putative magnesium transporter YhiD OS=Escherichia coli (strain K12) OX=83333 GN=yhiD PE=3 SV=1	734.186	734.186	734.186	734.186	734.186	184108	0.373901	61858.8	105871	61124.6	171.149	734.186	0	0	0	0.0118687	-6.39669	0.578219	NoSig
P0AFV4	mepS	Murein DD-endopeptidase MepS/Murein LD-carboxypeptidase	Murein DD-endopeptidase MepS/Murein LD-carboxypeptidase OS=Escherichia coli (strain K12) OX=83333 GN=mepS PE=1 SV=1	19054.7	22724.4	20147.7	11341.9	14063.2	13114	0.0044371	12839.7	1381.24	797.46	10.7576	20642.3	1884.19	1087.84	9.12784	1.60769	0.684993	0.0649107	NoSig
P0AFW2	rmf	Ribosome modulation factor	Ribosome modulation factor OS=Escherichia coli (strain K12) OX=83333 GN=rmf PE=1 SV=1	1.0326e+06	1.07716e+06	1.10216e+06	795340	924711	1.12639e+06	0.283584	948814	166836	96322.8	17.5836	1.07064e+06	35231.6	20341	3.2907	1.1284	0.174278	0.496694	NoSig
P0AFW4	rnk	Regulator of nucleoside diphosphate kinase	Regulator of nucleoside diphosphate kinase OS=Escherichia coli (strain K12) OX=83333 GN=rnk PE=1 SV=1	518478	568364	564567	433488	491718	81498.1	0.171429	335568	221949	128142	66.1413	550470	27770.4	16033.2	5.04485	1.64041	0.714058	0.36372	NoSig
P0AFW8	rof	Protein rof	Protein rof OS=Escherichia coli (strain K12) OX=83333 GN=rof PE=1 SV=1	686178	658381	608417	701556	662652	729549	0.191575	697919	33596	19396.7	4.81374	650992	39403.3	22749.5	6.05281	0.932761	-0.10042	0.389462	NoSig
P0AFX0	hpf	Ribosome hibernation promoting factor	Ribosome hibernation promoting factor OS=Escherichia coli (strain K12) OX=83333 GN=hpf PE=1 SV=1	868213	822713	925856	647333	712724	722900	0.00951086	694319	41008.2	23676.1	5.90625	872261	51690.5	29843.5	5.92604	1.25628	0.32916	0.0903361	NoSig
P0AFX7	rseA	Anti-sigma-E factor RseA	Anti-sigma-E factor RseA OS=Escherichia coli (strain K12) OX=83333 GN=rseA PE=1 SV=1	128122	131900	112627	185151	208841	123363	0.13889	172452	44131.3	25479.2	25.5905	124216	10212.5	5896.18	8.22154	0.720296	-0.473339	0.319762	NoSig
P0AFX9	rseB	Sigma-E factor regulatory protein RseB	Sigma-E factor regulatory protein RseB OS=Escherichia coli (strain K12) OX=83333 GN=rseB PE=1 SV=1	311442	371872	306789	258916	263691	217955	0.0310114	246854	25140.6	14514.9	10.1844	330034	36307.2	20962	11.001	1.33696	0.418956	0.152348	NoSig
P0AFY2	sanA	Protein SanA	Protein SanA OS=Escherichia coli (strain K12) OX=83333 GN=sanA PE=4 SV=1	14980.8	13335.6	31607.8	27485	25408	40636.8	0.211356	31176.6	8258.3	4767.93	26.4888	19974.7	10108	5835.88	50.6042	0.640696	-0.642288	0.411264	NoSig
P0AFY6	sbmA	Peptide antibiotic transporter SbmA	Peptide antibiotic transporter SbmA OS=Escherichia coli (strain K12) OX=83333 GN=sbmA PE=1 SV=1	13649.5	18707.9	734.186	734.186	17762.3	20862.9	0.812194	13119.8	10837.7	6257.15	82.6058	11030.5	9268.65	5351.26	84.0273	0.840755	-0.250242	0.895305	NoSig
P0AFY8	seqA	Negative modulator of initiation of replication	Negative modulator of initiation of replication OS=Escherichia coli (strain K12) OX=83333 GN=seqA PE=1 SV=1	1.46538e+06	1.52179e+06	1.45026e+06	1309084	1.22448e+06	1176470	0.00549277	1.23668e+06	67143.4	38765.2	5.42934	1.47914e+06	37699.7	21765.9	2.54876	1.19606	0.25829	0.0690072	NoSig
P0AFZ1	sseB	Protein SseB	Protein SseB OS=Escherichia coli (strain K12) OX=83333 GN=sseB PE=4 SV=1	145420	170042	148864	119525	110367	141710	0.0626742	123867	16116	9304.59	13.0107	154775	13332.7	7697.66	8.61425	1.24952	0.321379	0.211915	NoSig
P0AFZ3	sspB	Stringent starvation protein B	Stringent starvation protein B OS=Escherichia coli (strain K12) OX=83333 GN=sspB PE=1 SV=1	142148	164389	169075	165310	181386	196504	0.139774	181067	15599.7	9006.51	8.61546	158537	14385.7	8305.57	9.074	0.875573	-0.1917	0.3201	NoSig
P0AG00	wzzE	ECA polysaccharide chain length modulation protein	ECA polysaccharide chain length modulation protein OS=Escherichia coli (strain K12) OX=83333 GN=wzzE PE=1 SV=2	298291	284615	309199	289614	333782	316208	0.341398	313202	22237.3	12838.7	7.10001	297368	12317.9	7111.76	4.14231	0.949448	-0.0748394	0.556741	NoSig
P0AG03	ubiX	Flavin prenyltransferase UbiX	Flavin prenyltransferase UbiX OS=Escherichia coli (strain K12) OX=83333 GN=ubiX PE=2 SV=1	120537	110166	110590	100620	57599.7	82520.4	0.0604513	80246.7	21600.2	12470.9	26.9172	113765	5869.25	3388.61	5.15912	1.41768	0.503536	0.208928	NoSig
P0AG07	rpe	Ribulose-phosphate 3-epimerase	Ribulose-phosphate 3-epimerase OS=Escherichia coli (strain K12) OX=83333 GN=rpe PE=1 SV=1	462002	449477	449348	434082	462639	447969	0.592159	448230	14280.7	8244.95	3.18602	453609	7268.93	4196.72	1.60247	1.012	0.0172097	0.749389	NoSig
P0AG14	sohB	Probable protease SohB	Probable protease SohB OS=Escherichia coli (strain K12) OX=83333 GN=sohB PE=1 SV=1	328906	327354	281328	322703	305328	328712	0.727947	318914	12143.7	7011.15	3.80781	312529	27032.2	15607.1	8.6495	0.979979	-0.0291773	0.840916	NoSig
P0AG16	purF	Amidophosphoribosyltransferase	Amidophosphoribosyltransferase OS=Escherichia coli (strain K12) OX=83333 GN=purF PE=1 SV=2	143731	130231	135059	129652	67499.5	126358	0.238169	107837	34971.9	20191	32.4304	136340	6840.62	3949.43	5.01732	1.26432	0.33836	0.443845	NoSig
P0AG18	purE	N5-carboxyaminoimidazole ribonucleotide mutase	N5-carboxyaminoimidazole ribonucleotide mutase OS=Escherichia coli (strain K12) OX=83333 GN=purE PE=1 SV=2	130091	94371.7	113066	96142.9	85869.2	85687	0.0991224	89233.1	5984.84	3455.35	6.70697	112509	17866.1	10315	15.8797	1.26085	0.334395	0.27534	NoSig
P0AG20	relA	GTP pyrophosphokinase	GTP pyrophosphokinase OS=Escherichia coli (strain K12) OX=83333 GN=relA PE=1 SV=1	161650	174640	178474	203457	170699	175324	0.3687	183160	17729.3	10236	9.67969	171588	8817.7	5090.9	5.13887	0.936823	-0.0941513	0.578219	NoSig
P0AG24	spoT	Bifunctional (p)ppGpp synthase/hydrolase SpoT	Bifunctional (p)ppGpp synthase/hydrolase SpoT OS=Escherichia coli (strain K12) OX=83333 GN=spoT PE=1 SV=1	260341	184713	151188	134590	122158	227826	0.467484	161525	57754	33344.3	35.7555	198747	55913.5	32281.7	28.133	1.23044	0.299177	0.642881	NoSig
P0AG27	yibN	Uncharacterized protein YibN	Uncharacterized protein YibN OS=Escherichia coli (strain K12) OX=83333 GN=yibN PE=1 SV=1	428431	742426	783016	608787	658117	667574	0.957318	644826	31566.6	18225	4.89537	651291	194066	112044	29.7972	1.01003	0.0143913	0.980631	NoSig
P0AG30	rho	Transcription termination factor Rho	Transcription termination factor Rho OS=Escherichia coli (strain K12) OX=83333 GN=rho PE=1 SV=1	2.41252e+06	2.97964e+06	2.77873e+06	2.33112e+06	2.60318e+06	2.74483e+06	0.470048	2.55971e+06	210252	121389	8.2139	2.72363e+06	287546	166015	10.5574	1.06404	0.089553	0.645737	NoSig
P0AG40	ribF	Bifunctional riboflavin kinase/FMN adenylyltransferase	Bifunctional riboflavin kinase/FMN adenylyltransferase OS=Escherichia coli (strain K12) OX=83333 GN=ribF PE=1 SV=1	184735	170840	177751	166787	189399	189382	0.657564	181856	13050.3	7534.57	7.17615	177776	6947.27	4011.01	3.90789	0.977562	-0.0327403	0.794675	NoSig
P0AG67	rpsA	30S ribosomal protein S1	30S ribosomal protein S1 OS=Escherichia coli (strain K12) OX=83333 GN=rpsA PE=1 SV=1	8054563	7.64515e+06	7.50292e+06	8498005	9925476	10074539	0.028927	9499340	870379	502513	9.16252	7.73421e+06	286402	165354	3.70306	0.814184	-0.296573	0.147494	NoSig
P0AG71	rmuC	DNA recombination protein RmuC	DNA recombination protein RmuC OS=Escherichia coli (strain K12) OX=83333 GN=rmuC PE=3 SV=1	137957	74373.3	89773.7	94091.6	96512.1	90381.9	0.732905	93661.8	3087.62	1782.64	3.29656	100701	33170.5	19151	32.9395	1.07516	0.104549	0.844037	NoSig
P0AG76	sbcD	Nuclease SbcCD subunit D	Nuclease SbcCD subunit D OS=Escherichia coli (strain K12) OX=83333 GN=sbcD PE=1 SV=1	38736.9	53416.1	38069	57226.6	34950.4	37010	0.970248	43062.3	12309.8	7107.05	28.586	43407.3	8674.24	5008.07	19.9834	1.00801	0.0115127	0.98655	NoSig
P0AG82	pstS	Phosphate-binding protein PstS	Phosphate-binding protein PstS OS=Escherichia coli (strain K12) OX=83333 GN=pstS PE=1 SV=1	288829	334798	304950	330351	219704	284369	0.41817	278141	55585.6	32092.4	19.9847	309525	23323.5	13465.8	7.53523	1.11284	0.15424	0.611344	NoSig
P0AG84	yghA	Uncharacterized oxidoreductase YghA	Uncharacterized oxidoreductase YghA OS=Escherichia coli (strain K12) OX=83333 GN=yghA PE=1 SV=1	93291.6	156642	132314	136310	146136	134797	0.56834	139081	6156.38	3554.39	4.42648	127416	31957.8	18450.8	25.0815	0.916125	-0.126383	0.731472	NoSig
P0AG90	secD	Protein translocase subunit SecD	Protein translocase subunit SecD OS=Escherichia coli (strain K12) OX=83333 GN=secD PE=1 SV=1	521656	1.17629e+06	1.14029e+06	730235	706605	631675	0.297758	689505	51456.9	29708.6	7.46287	946078	368000	212465	38.8975	1.37211	0.456398	0.510717	NoSig
P0AG93	secF	Protein translocase subunit SecF	Protein translocase subunit SecF OS=Escherichia coli (strain K12) OX=83333 GN=secF PE=1 SV=1	449608	543388	448056	573768	490004	514279	0.318979	526017	43097.6	24882.4	8.1932	480350	54597.6	31522	11.3662	0.913184	-0.131022	0.532637	NoSig
P0AG96	secE	Protein translocase subunit SecE	Protein translocase subunit SecE OS=Escherichia coli (strain K12) OX=83333 GN=secE PE=1 SV=1	83395.8	102795	103779	88565.8	87083.1	91909.4	0.332889	89186.1	2472.26	1427.36	2.77202	96656.6	11494.8	6636.5	11.8924	1.08376	0.116049	0.54738	NoSig
P0AG99	secG	Protein-export membrane protein SecG	Protein-export membrane protein SecG OS=Escherichia coli (strain K12) OX=83333 GN=secG PE=1 SV=1	974766	958309	943988	864121	989767	1.01406e+06	0.951862	955982	80475.7	46462.7	8.41812	959021	15401.3	8891.93	1.60594	1.00318	0.00457875	0.977214	NoSig
P0AGA2	secY	Protein translocase subunit SecY	Protein translocase subunit SecY OS=Escherichia coli (strain K12) OX=83333 GN=secY PE=1 SV=1	685725	798505	715190	962896	848808	850083	0.0384121	887262	65503.5	37818.4	7.38265	733140	58493.5	33771.3	7.97849	0.826295	-0.275271	0.166606	NoSig
P0AGA6	uhpA	Transcriptional regulatory protein UhpA	Transcriptional regulatory protein UhpA OS=Escherichia coli (strain K12) OX=83333 GN=uhpA PE=1 SV=1	21550.9	17815	18145.8	734.186	734.186	734.186	0.000102661	734.186	0	0	0	19170.5	2068.05	1193.99	10.7876	26.1113	4.7066	0.0113355	Up
P0AGB0	serB	Phosphoserine phosphatase	Phosphoserine phosphatase OS=Escherichia coli (strain K12) OX=83333 GN=serB PE=1 SV=1	341920	405232	406708	441722	448754	336143	0.596428	408873	63084	36421.6	15.4287	384620	36986.6	21354.2	9.61639	0.940683	-0.0882193	0.752277	NoSig
P0AGB3	rpoH	RNA polymerase sigma factor RpoH	RNA polymerase sigma factor RpoH OS=Escherichia coli (strain K12) OX=83333 GN=rpoH PE=1 SV=1	41789.6	45070.2	42191.8	32475.7	43027.2	55071.3	0.942472	43524.7	11306	6527.51	25.976	43017.2	1789.31	1033.06	4.15951	0.988339	-0.0169219	0.974133	NoSig
P0AGB6	rpoE	ECF RNA polymerase sigma-E factor	ECF RNA polymerase sigma-E factor OS=Escherichia coli (strain K12) OX=83333 GN=rpoE PE=1 SV=1	208993	216734	214884	288320	261945	227575	0.0614247	259280	30459.9	17586	11.7479	213537	4042.15	2333.74	1.89295	0.823577	-0.280025	0.210576	NoSig
P0AGC3	slt	Soluble lytic murein transglycosylase	Soluble lytic murein transglycosylase OS=Escherichia coli (strain K12) OX=83333 GN=slt PE=1 SV=1	228964	255295	216141	223856	223431	210724	0.314808	219337	7462.27	4308.34	3.4022	233467	19961.7	11524.9	8.55013	1.06442	0.0900684	0.527333	NoSig
P0AGC7	ytjB	Probable inner membrane protein Smp	Probable inner membrane protein Smp OS=Escherichia coli (strain K12) OX=83333 GN=ytjB PE=2 SV=1	38263	29860.4	33542	27360	28983.3	30406.6	0.126911	28916.7	1524.4	880.112	5.2717	33888.5	4212.01	2431.8	12.429	1.17194	0.228894	0.308196	NoSig
P0AGD1	sodC	Superoxide dismutase [Cu-Zn]	Superoxide dismutase [Cu-Zn] OS=Escherichia coli (strain K12) OX=83333 GN=sodC PE=1 SV=1	131764	126841	140068	174369	188399	160394	0.00979222	174387	14002.8	8084.54	8.02974	132891	6684.83	3859.49	5.03032	0.762045	-0.392052	0.0913711	NoSig
P0AGD3	sodB	Superoxide dismutase [Fe]	Superoxide dismutase [Fe] OS=Escherichia coli (strain K12) OX=83333 GN=sodB PE=1 SV=2	5482209	5.09191e+06	4.72313e+06	5.31107e+06	6.67801e+06	6.25294e+06	0.0995215	6.08067e+06	699563	403893	11.5047	5.09908e+06	379591	219157	7.44429	0.838572	-0.253993	0.275926	NoSig
P0AGD7	ffh	Signal recognition particle protein	Signal recognition particle protein OS=Escherichia coli (strain K12) OX=83333 GN=ffh PE=1 SV=1	873043	805794	818052	807969	849813	835782	0.965464	831188	21296.6	12295.6	2.56219	832296	35816	20678.4	4.30327	1.00133	0.0019224	0.983274	NoSig
P0AGE0	ssb	Single-stranded DNA-binding protein	Single-stranded DNA-binding protein OS=Escherichia coli (strain K12) OX=83333 GN=ssb PE=1 SV=2	1.94233e+06	1.90847e+06	1.93758e+06	1.59441e+06	1.72965e+06	1802841	0.0236174	1.70897e+06	105745	61051.8	6.18765	1.92946e+06	18332	10584	0.95011	1.12902	0.175074	0.133731	NoSig
P0AGE6	chrR	Quinone reductase	Quinone reductase OS=Escherichia coli (strain K12) OX=83333 GN=chrR PE=1 SV=1	673608	636252	575998	529298	566634	577011	0.0902176	557648	25093.4	14487.7	4.49987	628620	49250.5	28434.8	7.83471	1.12727	0.172833	0.259866	NoSig
P0AGE9	sucD	Succinate--CoA ligase [ADP-forming] subunit alpha	Succinate--CoA ligase [ADP-forming] subunit alpha OS=Escherichia coli (strain K12) OX=83333 GN=sucD PE=1 SV=2	6141906	6.11209e+06	6750649	6750348	6.14556e+06	5.56345e+06	0.673758	6153120	593486	342649	9.64528	6.33488e+06	360373	208062	5.68872	1.02954	0.0419996	0.803687	NoSig
P0AGF2	csdE	Sulfur acceptor protein CsdE	Sulfur acceptor protein CsdE OS=Escherichia coli (strain K12) OX=83333 GN=csdE PE=1 SV=1	114033	116812	113115	113484	115835	115913	0.771952	115077	1380.51	797.036	1.19963	114653	1925.4	1111.63	1.67932	0.996314	-0.00532794	0.869471	NoSig
P0AGF6	tdcB	L-threonine dehydratase catabolic TdcB	L-threonine dehydratase catabolic TdcB OS=Escherichia coli (strain K12) OX=83333 GN=tdcB PE=1 SV=1	208205	227260	220356	177215	217876	218010	0.38677	204367	23514.2	13575.9	11.5059	218607	9647.16	5569.79	4.41301	1.06968	0.0971818	0.587358	NoSig
P0AGG2	tesB	Acyl-CoA thioesterase 2	Acyl-CoA thioesterase 2 OS=Escherichia coli (strain K12) OX=83333 GN=tesB PE=1 SV=2	385704	394054	300949	386831	343308	351172	0.995366	360437	23193.5	13390.8	6.43483	360236	51513.4	29741.3	14.2999	0.999441	-0.000806835	0.998002	NoSig
P0AGG4	trxC	Thioredoxin 2	Thioredoxin 2 OS=Escherichia coli (strain K12) OX=83333 GN=trxC PE=1 SV=1	428363	498084	510943	385676	434369	464337	0.212332	428127	39700.2	22920.9	9.27298	479130	44433.2	25653.5	9.27373	1.11913	0.162376	0.411264	NoSig
P0AGG8	tldD	Metalloprotease TldD	Metalloprotease TldD OS=Escherichia coli (strain K12) OX=83333 GN=tldD PE=1 SV=1	495055	296385	252061	256098	310802	268165	0.415327	278355	28740.3	16593.2	10.3251	347834	129409	74714.5	37.2044	1.2496	0.321472	0.608748	NoSig
P0AGH1	yhhJ	Inner membrane transport permease YhhJ	Inner membrane transport permease YhhJ OS=Escherichia coli (strain K12) OX=83333 GN=yhhJ PE=1 SV=3	28624.9	12470.9	22209.2	47479.7	39931.5	38276.2	0.0192411	41895.8	4906.11	2832.55	11.7103	21101.7	8133.74	4696.02	38.5454	0.503671	-0.989447	0.122865	NoSig
P0AGH3	sapB	Putrescine export system permease protein SapB	Putrescine export system permease protein SapB OS=Escherichia coli (strain K12) OX=83333 GN=sapB PE=1 SV=1	31701.6	33313.7	35156.5	236052	32199.3	31574	0.383542	99941.8	117875	68055.4	117.944	33390.6	1728.75	998.096	5.17737	0.3341	-1.58165	0.584129	NoSig
P0AGH5	sapC	Putrescine export system permease protein SapC	Putrescine export system permease protein SapC OS=Escherichia coli (strain K12) OX=83333 GN=sapC PE=1 SV=1	16248.7	15991.5	18815.3	18491.2	17591.3	14327.3	0.896488	16803.3	2190.94	1264.94	13.0388	17018.5	1561.38	901.462	9.17458	1.01281	0.0183624	0.947246	NoSig
P0AGI1	rbsC	Ribose import permease protein RbsC	Ribose import permease protein RbsC OS=Escherichia coli (strain K12) OX=83333 GN=rbsC PE=1 SV=1	404507	380766	363631	598891	571739	496980	0.00613472	555870	52776.1	30470.3	9.49433	382968	20526.9	11851.2	5.35995	0.688953	-0.537522	0.0743069	NoSig
P0AGI4	xylH	Xylose transport system permease protein XylH	Xylose transport system permease protein XylH OS=Escherichia coli (strain K12) OX=83333 GN=xylH PE=1 SV=1	26816.5	23958.6	20608	26290	25632.2	24120.8	0.46074	25347.7	1112.23	642.144	4.38788	23794.4	3107.5	1794.12	13.0598	0.938719	-0.091234	0.63658	NoSig
P0AGI8	trkA	Trk system potassium uptake protein TrkA	Trk system potassium uptake protein TrkA OS=Escherichia coli (strain K12) OX=83333 GN=trkA PE=1 SV=1	276613	276573	249563	277931	281727	250685	0.858251	270115	16933.1	9776.34	6.26886	267583	15605.8	9010.04	5.83215	0.990627	-0.0135857	0.924914	NoSig
P0AGJ2	trmH	tRNA (guanosine(18)-2'-O)-methyltransferase	tRNA (guanosine(18)-2'-O)-methyltransferase OS=Escherichia coli (strain K12) OX=83333 GN=trmH PE=1 SV=1	146804	143750	100844	164538	146002	153892	0.197746	154811	9301.94	5370.48	6.0086	130466	25699.2	14837.4	19.698	0.842746	-0.246831	0.39639	NoSig
P0AGJ5	yfiF	Uncharacterized tRNA/rRNA methyltransferase YfiF	Uncharacterized tRNA/rRNA methyltransferase YfiF OS=Escherichia coli (strain K12) OX=83333 GN=yfiF PE=1 SV=1	1278508	1.21553e+06	1.22241e+06	898099	875406	918635	0.000131151	897380	21623.5	12484.3	2.40962	1.23882e+06	34545.6	19944.9	2.7886	1.38048	0.465171	0.0133673	NoSig
P0AGJ7	trmL	tRNA (cytidine(34)-2'-O)-methyltransferase	tRNA (cytidine(34)-2'-O)-methyltransferase OS=Escherichia coli (strain K12) OX=83333 GN=trmL PE=1 SV=1	195111	182624	171037	159737	144573	149726	0.0186854	151345	7710.3	4451.54	5.09451	182924	12039.4	6950.96	6.58165	1.20865	0.273402	0.120355	NoSig
P0AGK4	yhbY	RNA-binding protein YhbY	RNA-binding protein YhbY OS=Escherichia coli (strain K12) OX=83333 GN=yhbY PE=1 SV=1	330712	374557	382374	358364	370439	369719	0.837253	366174	6773.43	3910.64	1.84979	362548	27846.1	16076.9	7.68067	0.990097	-0.0143581	0.909312	NoSig
P0AGL2	tdcF	Putative reactive intermediate deaminase TdcF	Putative reactive intermediate deaminase TdcF OS=Escherichia coli (strain K12) OX=83333 GN=tdcF PE=1 SV=1	759085	722504	666563	1.13961e+06	1.29513e+06	1.10928e+06	0.00185056	1.18134e+06	99704.6	57564.5	8.43993	716051	46597.2	26902.9	6.50753	0.606132	-0.722295	0.0437855	NoSig
P0AGL7	rsmE	Ribosomal RNA small subunit methyltransferase E	Ribosomal RNA small subunit methyltransferase E OS=Escherichia coli (strain K12) OX=83333 GN=rsmE PE=1 SV=1	371938	361203	319859	238828	256532	274699	0.00762041	256687	17935.9	10355.3	6.98748	351000	27498.1	15876	7.83422	1.36743	0.451464	0.0814277	NoSig
P0AGM5	ychA	UPF0162 protein YchA	UPF0162 protein YchA OS=Escherichia coli (strain K12) OX=83333 GN=ychA PE=3 SV=1	734.186	734.186	734.186	734.186	734.186	734.186		734.186	0	0	0	734.186	0	0	0	1	0		NoSig
P0C077	relE	mRNA interferase toxin RelE	mRNA interferase toxin RelE OS=Escherichia coli (strain K12) OX=83333 GN=relE PE=1 SV=1	20765.1	23321.3	20806.6	15704.5	38559.6	20934.2	0.64773	25066.1	11974.7	6913.58	47.7724	21631	1464.02	845.25	6.76813	0.862959	-0.212636	0.789043	NoSig
P0C079	relB	Antitoxin RelB	Antitoxin RelB OS=Escherichia coli (strain K12) OX=83333 GN=relB PE=1 SV=1	229766	269318	199480	189951	206044	183518	0.135916	193171	11603.4	6699.23	6.00681	232855	35020.9	20219.3	15.0398	1.20543	0.269553	0.317546	NoSig
P0C0K3	srkA	Stress response kinase A	Stress response kinase A OS=Escherichia coli (strain K12) OX=83333 GN=srkA PE=1 SV=1	95663.3	96158.2	84504.6	109674	106413	110100	0.0139509	108729	2016.76	1164.38	1.85485	92108.7	6590.01	3804.74	7.1546	0.847139	-0.239329	0.105128	NoSig
P0C0L2	osmC	Peroxiredoxin OsmC	Peroxiredoxin OsmC OS=Escherichia coli (strain K12) OX=83333 GN=osmC PE=1 SV=2	1379168	1487311	1.45678e+06	1.33215e+06	1.48273e+06	1.46634e+06	0.8196	1.42707e+06	82612.6	47696.4	5.78895	1.44108e+06	55752.9	32188.9	3.86881	1.00982	0.0140955	0.899179	NoSig
P0C0L7	proP	Proline/betaine transporter	Proline/betaine transporter OS=Escherichia coli (strain K12) OX=83333 GN=proP PE=1 SV=1	264204	421070	286392	533174	395341	362109	0.212395	430208	90706	52369.1	21.0842	323888	84889.6	49011.1	26.2095	0.752865	-0.409538	0.411264	NoSig
P0C0S1	mscS	Small-conductance mechanosensitive channel	Small-conductance mechanosensitive channel OS=Escherichia coli (strain K12) OX=83333 GN=mscS PE=1 SV=1	692124	1.27215e+06	1.1734e+06	1.41432e+06	1193350	844050	0.690289	1.15057e+06	287533	166007	24.9904	1.04589e+06	310323	179165	29.6707	0.909015	-0.137624	0.812733	NoSig
P0C0V0	degP	Periplasmic serine endoprotease DegP	Periplasmic serine endoprotease DegP OS=Escherichia coli (strain K12) OX=83333 GN=degP PE=1 SV=1	1.58357e+06	1.55639e+06	1534245	1.84756e+06	1.84347e+06	1.83512e+06	4.26273e-05	1.84205e+06	6344.47	3662.98	0.344424	1.55807e+06	24706	14264	1.58568	0.845834	-0.241553	0.00753083	NoSig
P0C265	yibT	Uncharacterized protein YibT	Uncharacterized protein YibT OS=Escherichia coli O157:H7 OX=83334 GN=yibT PE=4 SV=1	745653	1001660	633052	613805	761866	979708	0.959002	785126	184057	106265	23.443	793455	188896	109059	23.8068	1.01061	0.0152239	0.981207	NoSig
P0CK95	yghJ	Putative lipoprotein AcfD homolog	Putative lipoprotein AcfD homolog OS=Escherichia coli (strain K12) OX=83333 GN=yghJ PE=3 SV=1	118898	119542	132011	119995	117739	146131	0.679708	127955	15781.4	9111.37	12.3335	123483	7391.79	4267.65	5.98606	0.965053	-0.0513205	0.808087	NoSig
P0DM85	crfC	Clamp-binding protein CrfC	Clamp-binding protein CrfC OS=Escherichia coli (strain K12) OX=83333 GN=crfC PE=1 SV=1	734.186	734.186	121002	108681	79225.6	117469	0.21775	101792	20031	11564.9	19.6784	40823.3	69436.4	40089.1	170.09	0.401046	-1.31816	0.416466	NoSig
P0DMC7	rcsB	Transcriptional regulatory protein RcsB	Transcriptional regulatory protein RcsB OS=Escherichia coli (strain K12) OX=83333 GN=rcsB PE=1 SV=1	1.18878e+06	1.17757e+06	1.27834e+06	1.1423e+06	1.2181e+06	1.20074e+06	0.517475	1.18705e+06	39716.1	22930.1	3.34578	1.21489e+06	55231.3	31887.8	4.54618	1.02346	0.033452	0.690141	NoSig
P10121	ftsY	Signal recognition particle receptor FtsY	Signal recognition particle receptor FtsY OS=Escherichia coli (strain K12) OX=83333 GN=ftsY PE=1 SV=1	472663	482195	474218	325542	426570	452913	0.12751	401675	67236	38818.7	16.7389	476359	5113.7	2952.4	1.0735	1.18593	0.24602	0.308868	NoSig
P10346	glnQ	Glutamine transport ATP-binding protein GlnQ	Glutamine transport ATP-binding protein GlnQ OS=Escherichia coli (strain K12) OX=83333 GN=glnQ PE=1 SV=1	737329	740001	602271	755433	777225	909856	0.14213	814171	83578.8	48254.3	10.2655	693200	78758.7	45471.4	11.3616	0.851418	-0.23206	0.321855	NoSig
P10423	iap	Alkaline phosphatase isozyme conversion protein	Alkaline phosphatase isozyme conversion protein OS=Escherichia coli (strain K12) OX=83333 GN=iap PE=3 SV=1	181849	206555	199621	161185	172486	207528	0.378368	180400	24163.8	13951	13.3946	196008	12743.1	7357.25	6.50132	1.08652	0.11972	0.580773	NoSig
P10902	nadB	L-aspartate oxidase	L-aspartate oxidase OS=Escherichia coli (strain K12) OX=83333 GN=nadB PE=1 SV=4	734.186	734.186	734.186	244270	734.186	226793	0.116667	157266	135842	78428.3	86.3772	734.186	0	0	0	0.00466844	-7.74284	0.297806	NoSig
P10903	narK	Nitrate/nitrite antiporter NarK	Nitrate/nitrite antiporter NarK OS=Escherichia coli (strain K12) OX=83333 GN=narK PE=1 SV=2	358906	547812	347217	486177	455087	404568	0.680965	448611	41188	23779.9	9.18124	417978	112591	65004.4	26.937	0.931717	-0.102036	0.808232	NoSig
P10908	ugpQ	Glycerophosphodiester phosphodiesterase, cytoplasmic	Glycerophosphodiester phosphodiesterase, cytoplasmic OS=Escherichia coli (strain K12) OX=83333 GN=ugpQ PE=1 SV=1	275618	277847	154410	265546	257751	234860	0.708969	252719	15950	9208.74	6.31136	235958	70631.7	40779.2	29.934	0.933677	-0.0990045	0.828496	NoSig
P11072	lit	Cell death peptidase	Cell death peptidase OS=Escherichia coli (strain K12) OX=83333 GN=lit PE=3 SV=2	734.186	734.186	734.186	734.186	734.186	10928	0.373901	4132.11	5885.38	3397.93	142.43	734.186	0	0	0	0.177678	-2.49266	0.578219	NoSig
P11349	narH	Respiratory nitrate reductase 1 beta chain	Respiratory nitrate reductase 1 beta chain OS=Escherichia coli (strain K12) OX=83333 GN=narH PE=1 SV=3	1.28769e+06	1.1541e+06	1101121	1.27039e+06	1.15756e+06	1.24825e+06	0.533999	1.2254e+06	59788.8	34519.1	4.87912	1.18097e+06	96144	55508.7	8.14109	0.963743	-0.0532794	0.70297	NoSig
P11454	entF	Enterobactin synthase component F	Enterobactin synthase component F OS=Escherichia coli (strain K12) OX=83333 GN=entF PE=1 SV=3	9206.24	9884.51	11205.3	734.186	734.186	734.186	9.02096e-05	734.186	0	0	0	10098.7	1016.58	586.924	10.0665	13.7549	3.78188	0.0103937	Up
P11880	murF	UDP-N-acetylmuramoyl-tripeptide--D-alanyl-D-alanine ligase	UDP-N-acetylmuramoyl-tripeptide--D-alanyl-D-alanine ligase OS=Escherichia coli (strain K12) OX=83333 GN=murF PE=1 SV=2	276004	294230	304144	201791	232216	302627	0.212429	245545	51722.4	29861.9	21.0643	291460	14273.1	8240.58	4.89711	1.18699	0.24731	0.411264	NoSig
P12281	moeA	Molybdopterin molybdenumtransferase	Molybdopterin molybdenumtransferase OS=Escherichia coli (strain K12) OX=83333 GN=moeA PE=1 SV=1	419168	364295	434029	432867	444001	386019	0.613482	420962	30770.1	17765.1	7.30947	405831	36730.3	21206.2	9.05064	0.964055	-0.0528126	0.765048	NoSig
P12282	moeB	Molybdopterin-synthase adenylyltransferase	Molybdopterin-synthase adenylyltransferase OS=Escherichia coli (strain K12) OX=83333 GN=moeB PE=1 SV=1	78878.6	67655.8	62192.5	76444.2	80085.4	41901.9	0.806575	66143.9	21072.9	12166.5	31.8592	69575.7	8507.1	4911.58	12.2271	1.05188	0.0729758	0.89208	NoSig
P12758	udp	Uridine phosphorylase	Uridine phosphorylase OS=Escherichia coli (strain K12) OX=83333 GN=udp PE=1 SV=3	2448863	2.4168e+06	2.42542e+06	2331080	2.33271e+06	2238178	0.0165516	2.30066e+06	54114.1	31242.8	2.35212	2.43036e+06	16593.5	9580.24	0.682757	1.05638	0.0791245	0.114885	NoSig
P12994	ybhB	UPF0098 protein YbhB	UPF0098 protein YbhB OS=Escherichia coli (strain K12) OX=83333 GN=ybhB PE=1 SV=2	259584	280267	263640	221968	227047	231424	0.00400054	226813	4732.08	2732.07	2.08634	267830	10959.9	6327.69	4.0921	1.18084	0.239815	0.062395	NoSig
P13009	metH	Methionine synthase	Methionine synthase OS=Escherichia coli (strain K12) OX=83333 GN=metH PE=1 SV=5	174600	170728	156511	161218	177567	179189	0.535719	172658	9940.62	5739.22	5.7574	167280	9524.36	5498.89	5.69368	0.968849	-0.0456567	0.703496	NoSig
P13016	ampD	1,6-anhydro-N-acetylmuramyl-L-alanine amidase AmpD	1,6-anhydro-N-acetylmuramyl-L-alanine amidase AmpD OS=Escherichia coli (strain K12) OX=83333 GN=ampD PE=1 SV=1	162504	187276	162332	161417	161612	194276	0.905629	172435	18915.6	10920.9	10.9697	170704	14351.8	8286.03	8.40742	0.989963	-0.0145528	0.954208	NoSig
P13035	glpD	Aerobic glycerol-3-phosphate dehydrogenase	Aerobic glycerol-3-phosphate dehydrogenase OS=Escherichia coli (strain K12) OX=83333 GN=glpD PE=1 SV=3	7.77208e+06	7.46736e+06	7361406	6513481	6102578	6.83133e+06	0.0126067	6.48246e+06	365366	210944	5.63622	7.53361e+06	213203	123093	2.83003	1.16215	0.2168	0.102793	NoSig
P13036	fecA	Fe(3+) dicitrate transport protein FecA	Fe(3+) dicitrate transport protein FecA OS=Escherichia coli (strain K12) OX=83333 GN=fecA PE=1 SV=2	891365	862650	832234	599926	564214	644404	0.000843444	602848	40174.9	23195	6.66418	862083	29569.8	17072.1	3.43004	1.43002	0.516033	0.0333601	NoSig
P13445	rpoS	RNA polymerase sigma factor RpoS	RNA polymerase sigma factor RpoS OS=Escherichia coli (strain K12) OX=83333 GN=rpoS PE=1 SV=3	458823	440488	435349	351290	345175	366166	0.00066363	354210	10795.9	6233.03	3.04789	444887	12339.6	7124.25	2.77364	1.256	0.328833	0.0296818	NoSig
P13458	sbcC	Nuclease SbcCD subunit C	Nuclease SbcCD subunit C OS=Escherichia coli (strain K12) OX=83333 GN=sbcC PE=1 SV=1	127957	110213	142968	40924.9	113180	39363.8	0.0748021	64489.7	42174.6	24349.5	65.3974	127046	16396.6	9466.6	12.9061	1.97002	0.978207	0.232386	NoSig
P13518	csrD	RNase E specificity factor CsrD	RNase E specificity factor CsrD OS=Escherichia coli (strain K12) OX=83333 GN=csrD PE=1 SV=2	67897.1	66494.7	51721.6	66263	68499.6	51020.6	0.989057	61927.7	9511.82	5491.65	15.3596	62037.8	8961.54	5173.95	14.4453	1.00178	0.00256238	0.995886	NoSig
P13656	chiA	Probable bifunctional chitinase/lysozyme	Probable bifunctional chitinase/lysozyme OS=Escherichia coli (strain K12) OX=83333 GN=chiA PE=1 SV=2	18092.6	18645.2	17271.6	10332.9	6939.84	6050.38	0.00169364	7774.37	2259.94	1304.78	29.0691	18003.1	691.114	399.015	3.83885	2.3157	1.21145	0.0411756	Up
P13669	mngR	Mannosyl-D-glycerate transport/metabolism system repressor MngR	Mannosyl-D-glycerate transport/metabolism system repressor MngR OS=Escherichia coli (strain K12) OX=83333 GN=mngR PE=1 SV=1	127129	78927.4	105809	84424.9	97466.7	96413.9	0.485128	92768.5	7244.93	4182.86	7.80968	103955	24154.4	13945.6	23.2354	1.12059	0.164255	0.660292	NoSig
P13857	rimL	Ribosomal-protein-serine acetyltransferase	Ribosomal-protein-serine acetyltransferase OS=Escherichia coli (strain K12) OX=83333 GN=rimL PE=1 SV=1	81771.8	73804	53167.1	83613.7	89256.4	72732.9	0.278463	81867.7	8398.98	4849.15	10.2592	69581	14762.5	8523.15	21.2163	0.84992	-0.234601	0.491582	NoSig
P14081	selB	Selenocysteine-specific elongation factor	Selenocysteine-specific elongation factor OS=Escherichia coli (strain K12) OX=83333 GN=selB PE=1 SV=3	356314	325282	305350	283326	274642	287803	0.0372524	281924	6691.67	3863.44	2.37357	328982	25682.4	14827.7	7.80663	1.16692	0.222703	0.164258	NoSig
P14175	proV	Glycine betaine/proline betaine transport system ATP-binding protein ProV	Glycine betaine/proline betaine transport system ATP-binding protein ProV OS=Escherichia coli (strain K12) OX=83333 GN=proV PE=1 SV=1	734.186	734.186	734.186	734.186	734.186	734.186		734.186	0	0	0	734.186	0	0	0	1	0		NoSig
P14294	topB	DNA topoisomerase 3	DNA topoisomerase 3 OS=Escherichia coli (strain K12) OX=83333 GN=topB PE=1 SV=1	75039.4	72874.7	61250.3	183442	78141.9	49884.7	0.450909	103823	70384.7	40636.7	67.7931	69721.4	7415.67	4281.44	10.6361	0.671542	-0.57445	0.629572	NoSig
P14407	fumB	Fumarate hydratase class I, anaerobic	Fumarate hydratase class I, anaerobic OS=Escherichia coli (strain K12) OX=83333 GN=fumB PE=1 SV=2	2.93403e+06	2.9022e+06	2895187	2686585	2.82454e+06	2.76736e+06	0.0224581	2.7595e+06	69313.3	40018.1	2.51181	2.91047e+06	20701.2	11951.9	0.711267	1.05471	0.0768486	0.131377	NoSig
P15005	mcrB	Type IV methyl-directed restriction enzyme EcoKMcrB subunit	Type IV methyl-directed restriction enzyme EcoKMcrB subunit OS=Escherichia coli (strain K12) OX=83333 GN=mcrB PE=1 SV=3	207398	188042	223699	173294	131515	185292	0.0895545	163367	28229.4	16298.3	17.2798	206380	17850.2	10305.8	8.64921	1.26329	0.337183	0.258749	NoSig
P15006	mcrC	Type IV methyl-directed restriction enzyme EcoKMcrBC	Type IV methyl-directed restriction enzyme EcoKMcrBC OS=Escherichia coli (strain K12) OX=83333 GN=mcrC PE=1 SV=3	31818.8	30735.9	27270.9	734.186	734.186	24881	0.0605938	8783.12	13941.2	8048.93	158.727	29941.9	2375.61	1371.56	7.93408	3.40903	1.76936	0.208928	NoSig
P15028	fecB	Fe(3+) dicitrate-binding periplasmic protein	Fe(3+) dicitrate-binding periplasmic protein OS=Escherichia coli (strain K12) OX=83333 GN=fecB PE=2 SV=3	367505	635356	571261	445588	903634	880752	0.266617	743325	258102	149015	34.7226	524708	139862	80749.5	26.6553	0.705893	-0.502479	0.476327	NoSig
P15031	fecE	Fe(3+) dicitrate transport ATP-binding protein FecE	Fe(3+) dicitrate transport ATP-binding protein FecE OS=Escherichia coli (strain K12) OX=83333 GN=fecE PE=2 SV=1	104822	116825	104266	99703.5	60134.3	69622.3	0.0633437	76486.7	20658.4	11927.2	27.0092	108638	7095.5	4096.59	6.53134	1.42035	0.506245	0.212816	NoSig
P15034	pepP	Xaa-Pro aminopeptidase	Xaa-Pro aminopeptidase OS=Escherichia coli (strain K12) OX=83333 GN=pepP PE=1 SV=2	658746	636224	688773	530366	581990	460949	0.0231915	524435	60738.2	35067.2	11.5816	661248	26363.6	15221	3.98695	1.26088	0.334427	0.133314	NoSig
P15038	helD	DNA helicase IV	DNA helicase IV OS=Escherichia coli (strain K12) OX=83333 GN=helD PE=1 SV=2	208329	239438	230102	273532	476065	409950	0.0563287	386515	103280	59628.7	26.7208	225956	15963.6	9216.56	7.06489	0.584598	-0.774483	0.203644	NoSig
P15047	entA	2,3-dihydro-2,3-dihydroxybenzoate dehydrogenase	2,3-dihydro-2,3-dihydroxybenzoate dehydrogenase OS=Escherichia coli (strain K12) OX=83333 GN=entA PE=1 SV=1	45957.1	76848	51632.9	50527.9	40115	37047.2	0.206028	42563.4	7065.98	4079.54	16.6011	58146	16443.2	9493.47	28.2791	1.3661	0.450068	0.406836	NoSig
P15078	cstA	Peptide transporter CstA	Peptide transporter CstA OS=Escherichia coli (strain K12) OX=83333 GN=cstA PE=1 SV=3	205937	261311	221158	346130	340788	316923	0.00501448	334614	15551.6	8978.71	4.64762	229469	28607.1	16516.3	12.4667	0.685772	-0.5442	0.0667662	NoSig
P15082	srlR	Glucitol operon repressor	Glucitol operon repressor OS=Escherichia coli (strain K12) OX=83333 GN=srlR PE=1 SV=1	63285.1	122000	112687	29761.5	63492.1	105948	0.313737	66400.5	38176.4	22041.1	57.4941	99323.8	31555.8	18218.8	31.7707	1.49583	0.580945	0.526537	NoSig
P15286	flk	Flagellar regulator flk	Flagellar regulator flk OS=Escherichia coli (strain K12) OX=83333 GN=flk PE=3 SV=2	38786.7	38452.5	38894	24195.6	23774.2	24348.3	2.92625e-07	24106	297.32	171.658	1.23338	38711.1	230.274	132.949	0.594853	1.60587	0.683352	0.000387728	NoSig
P15288	pepD	Cytosol non-specific dipeptidase	Cytosol non-specific dipeptidase OS=Escherichia coli (strain K12) OX=83333 GN=pepD PE=1 SV=3	2929102	2.93075e+06	2688974	2.63838e+06	2948276	3.02463e+06	0.891139	2.87043e+06	204553	118099	7.12623	2.84961e+06	139115	80318	4.8819	0.992746	-0.0105035	0.943475	NoSig
P15877	gcd	Quinoprotein glucose dehydrogenase	Quinoprotein glucose dehydrogenase OS=Escherichia coli (strain K12) OX=83333 GN=gcd PE=1 SV=3	288816	86763.5	270429	235438	320228	236530	0.526648	264065	48641.2	28083	18.4202	215336	111726	64505	51.8845	0.815465	-0.294305	0.696764	NoSig
P15977	malQ	4-alpha-glucanotransferase	4-alpha-glucanotransferase OS=Escherichia coli (strain K12) OX=83333 GN=malQ PE=1 SV=2	221132	313013	313293	180656	172265	172754	0.0252835	175225	4709.6	2719.09	2.68775	282479	53128.3	30673.6	18.8078	1.6121	0.688938	0.139007	NoSig
P15993	aroP	Aromatic amino acid transport protein AroP	Aromatic amino acid transport protein AroP OS=Escherichia coli (strain K12) OX=83333 GN=aroP PE=1 SV=3	734.186	734.186	734.186	6027.13	4677.01	734.186	0.124547	3812.78	2750.27	1587.87	72.1331	734.186	0	0	0	0.19256	-2.37662	0.305388	NoSig
P16095	sdaA	L-serine dehydratase 1	L-serine dehydratase 1 OS=Escherichia coli (strain K12) OX=83333 GN=sdaA PE=1 SV=3	1.09102e+06	1058363	1.08199e+06	920962	1.04393e+06	1.12991e+06	0.499681	1.0316e+06	105019	60632.5	10.1802	1.07712e+06	16862.8	9735.75	1.56554	1.04413	0.0622974	0.673527	NoSig
P16528	iclR	Transcriptional repressor IclR	Transcriptional repressor IclR OS=Escherichia coli (strain K12) OX=83333 GN=iclR PE=1 SV=1	77949.8	92930.9	67624.2	95768.4	57009.1	50362.3	0.500896	67713.2	24522.7	14158.2	36.2155	79501.6	12724.5	7346.5	16.0053	1.17409	0.231546	0.674026	NoSig
P16681	yjdN	Protein YjdN	Protein YjdN OS=Escherichia coli (strain K12) OX=83333 GN=yjdN PE=4 SV=1	32067.3	39592.8	52342.8	61479.2	30529.3	30975.4	0.978468	40994.6	17741.6	10243.1	43.2778	41334.3	10249.4	5917.47	24.7962	1.00829	0.0119045	0.99049	NoSig
P16691	phnO	Aminoalkylphosphonate N-acetyltransferase	Aminoalkylphosphonate N-acetyltransferase OS=Escherichia coli (strain K12) OX=83333 GN=phnO PE=1 SV=1	59288.3	54917.5	42965.7	31421.4	47237.4	63943.1	0.670078	47533.9	16262.9	9389.37	34.2132	52390.5	8449.63	4878.4	16.1282	1.10217	0.140347	0.801902	NoSig
P16700	cysP	Thiosulfate-binding protein	Thiosulfate-binding protein OS=Escherichia coli (strain K12) OX=83333 GN=cysP PE=1 SV=1	5402.24	734.186	734.186	10128.8	12355.2	9122.2	0.0106916	10535.4	1654.43	955.188	15.7036	2290.2	2695.1	1556.02	117.68	0.217382	-2.2017	0.0950762	Down
P16703	cysM	Cysteine synthase B	Cysteine synthase B OS=Escherichia coli (strain K12) OX=83333 GN=cysM PE=1 SV=1	134384	144279	146546	130484	144932	133480	0.399535	136299	7625.24	4402.43	5.59451	141737	6467.46	3733.99	4.56301	1.0399	0.0564396	0.596375	NoSig
P16926	mreC	Cell shape-determining protein MreC	Cell shape-determining protein MreC OS=Escherichia coli (strain K12) OX=83333 GN=mreC PE=1 SV=1	221670	220162	201488	218211	218298	177133	0.549789	204547	23741.5	13707.2	11.6069	214440	11242.1	6490.61	5.24253	1.04837	0.0681422	0.716293	NoSig
P17117	nfsA	Oxygen-insensitive NADPH nitroreductase	Oxygen-insensitive NADPH nitroreductase OS=Escherichia coli (strain K12) OX=83333 GN=nfsA PE=1 SV=2	768505	764980	851409	776573	726208	733270	0.199696	745350	27269.5	15744	3.65861	794965	48914.1	28240.5	6.15299	1.06657	0.0929722	0.398299	NoSig
P17315	cirA	Colicin I receptor	Colicin I receptor OS=Escherichia coli (strain K12) OX=83333 GN=cirA PE=1 SV=2	581111	684136	696322	531393	541784	626311	0.13858	566496	52061.2	30057.6	9.19004	653856	63293.4	36542.4	9.68001	1.15421	0.206908	0.319762	NoSig
P17802	mutY	Adenine DNA glycosylase	Adenine DNA glycosylase OS=Escherichia coli (strain K12) OX=83333 GN=mutY PE=1 SV=1	87115.8	85548.9	86649	36859.9	35214.1	74362	0.0423344	48812	22142.3	12783.8	45.3623	86437.9	804.496	464.476	0.930722	1.77083	0.824428	0.173818	NoSig
P17888	priA	Primosomal protein N'	Primosomal protein N' OS=Escherichia coli (strain K12) OX=83333 GN=priA PE=1 SV=2	21792.5	22114.6	24825.5	22883	23337.6	20412.9	0.624929	22211.2	1573.85	908.665	7.08587	22910.9	1665.94	961.833	7.27142	1.0315	0.0447463	0.773986	NoSig
P18390	yjjA	Uncharacterized protein YjjA	Uncharacterized protein YjjA OS=Escherichia coli (strain K12) OX=83333 GN=yjjA PE=3 SV=3	315824	314245	274927	178844	226713	188021	0.00638773	197859	25405.5	14667.9	12.8402	301665	23169.6	13377	7.68057	1.52465	0.608474	0.0756031	NoSig
P18392	rstB	Sensor protein RstB	Sensor protein RstB OS=Escherichia coli (strain K12) OX=83333 GN=rstB PE=1 SV=2	88557.9	91519.1	86078.6	34770	69634.8	67703.1	0.0516608	57369.3	19595.4	11313.4	34.1566	88718.5	2723.79	1572.58	3.07015	1.54645	0.628957	0.193365	NoSig
P18775	dmsA	Dimethyl sulfoxide reductase DmsA	Dimethyl sulfoxide reductase DmsA OS=Escherichia coli (strain K12) OX=83333 GN=dmsA PE=1 SV=2	583349	502890	1.65886e+06	697230	617742	683201	0.541448	666058	42426.4	24494.9	6.36978	915034	645431	372640	70.5362	1.37381	0.458178	0.709613	NoSig
P18776	dmsB	Anaerobic dimethyl sulfoxide reductase chain B	Anaerobic dimethyl sulfoxide reductase chain B OS=Escherichia coli (strain K12) OX=83333 GN=dmsB PE=1 SV=4	440055	391931	452832	537455	537628	579908	0.00611144	551663	24460.5	14122.3	4.43396	428272	32114.8	18541.5	7.49868	0.776329	-0.365259	0.0743069	NoSig
P18811	malI	Maltose regulon regulatory protein MalI	Maltose regulon regulatory protein MalI OS=Escherichia coli (strain K12) OX=83333 GN=malI PE=2 SV=2	15643.8	734.186	12320.1	734.186	734.186	734.186	0.122338	734.186	0	0	0	9566.05	7827.08	4518.96	81.8214	13.0295	3.70371	0.302986	NoSig
P19318	narY	Respiratory nitrate reductase 2 beta chain	Respiratory nitrate reductase 2 beta chain OS=Escherichia coli (strain K12) OX=83333 GN=narY PE=1 SV=2	836322	863426	794326	951303	982435	928229	0.00860213	953989	27202.5	15705.4	2.85145	831358	34816.4	20101.3	4.1879	0.871455	-0.198502	0.0846536	NoSig
P19323	fhlA	Formate hydrogenlyase transcriptional activator FhlA	Formate hydrogenlyase transcriptional activator FhlA OS=Escherichia coli (strain K12) OX=83333 GN=fhlA PE=1 SV=1	6901.75	734.186	7555.01	734.186	7604.51	734.186	0.553477	3024.29	3966.58	2290.11	131.157	5063.65	3763.62	2172.93	74.3263	1.67432	0.743579	0.719011	NoSig
P19642	malX	PTS system maltose-specific EIICB component	PTS system maltose-specific EIICB component OS=Escherichia coli (strain K12) OX=83333 GN=malX PE=1 SV=3	33377.2	10643	17093.5	26971	30083.4	15118.1	0.674761	24057.5	7896.58	4559.09	32.8238	20371.2	11716.1	6764.32	57.5133	0.846772	-0.239955	0.804371	NoSig
P19926	agp	Glucose-1-phosphatase	Glucose-1-phosphatase OS=Escherichia coli (strain K12) OX=83333 GN=agp PE=1 SV=1	1.96257e+06	1.95977e+06	2.07493e+06	2355613	1.47445e+06	2.28095e+06	0.900471	2.03701e+06	488615	282102	23.987	1.99909e+06	65693.2	37928	3.28615	0.981388	-0.0271044	0.950273	NoSig
P19931	hyaE	Hydrogenase-1 operon protein HyaE	Hydrogenase-1 operon protein HyaE OS=Escherichia coli (strain K12) OX=83333 GN=hyaE PE=1 SV=1	89969.7	77367.7	77329.1	84612.6	109243	96096.8	0.141862	96650.9	12324.6	7115.63	12.7517	81555.5	7286.93	4207.11	8.93493	0.843815	-0.245002	0.321855	NoSig
P19932	hyaF	Hydrogenase-1 operon protein HyaF	Hydrogenase-1 operon protein HyaF OS=Escherichia coli (strain K12) OX=83333 GN=hyaF PE=3 SV=1	96302.6	79748.9	89018.2	64618.4	75661.9	56576.7	0.0359693	65619	9581.85	5532.09	14.6023	88356.5	8296.65	4790.07	9.38997	1.34651	0.429224	0.162316	NoSig
P19934	tolA	Tol-Pal system protein TolA	Tol-Pal system protein TolA OS=Escherichia coli (strain K12) OX=83333 GN=tolA PE=1 SV=1	253112	222394	237051	199464	211417	204910	0.0275748	205264	5984.46	3455.13	2.9155	237519	15364.6	8870.77	6.46879	1.15714	0.210567	0.144526	NoSig
P20083	parE	DNA topoisomerase 4 subunit B	DNA topoisomerase 4 subunit B OS=Escherichia coli (strain K12) OX=83333 GN=parE PE=1 SV=3	267362	278571	248873	277449	287316	280556	0.139087	281773	5044.88	2912.67	1.79041	264935	14997.1	8658.59	5.66067	0.940243	-0.0888946	0.319762	NoSig
P20099	bisC	Biotin sulfoxide reductase	Biotin sulfoxide reductase OS=Escherichia coli (strain K12) OX=83333 GN=bisC PE=1 SV=3	108828	94707.5	92239	100779	89399.9	80816.4	0.346834	90331.9	10014	5781.6	11.0858	98591.4	8950.43	5167.54	9.07831	1.09144	0.126227	0.562146	NoSig
P20605	fic	Probable protein adenylyltransferase Fic	Probable protein adenylyltransferase Fic OS=Escherichia coli (strain K12) OX=83333 GN=fic PE=1 SV=1	22613.3	36610	28710.8	35566.4	22238.2	41974.8	0.60707	33259.8	10068.4	5813	30.272	29311.4	7017.66	4051.65	23.9417	0.881285	-0.182319	0.760321	NoSig
P20966	fruA	PTS system fructose-specific EIIB'BC component	PTS system fructose-specific EIIB'BC component OS=Escherichia coli (strain K12) OX=83333 GN=fruA PE=1 SV=1	546209	563344	443656	663495	614337	525672	0.203742	601168	69848.9	40327.3	11.6189	517736	64725.3	37369.2	12.5016	0.861217	-0.215551	0.403269	NoSig
P21169	speC	Constitutive ornithine decarboxylase	Constitutive ornithine decarboxylase OS=Escherichia coli (strain K12) OX=83333 GN=speC PE=1 SV=2	73617	82574.6	64801	17568.2	69020.4	79620.7	0.409403	55403.1	33191.8	19163.3	59.9097	73664.2	8886.89	5130.85	12.0641	1.3296	0.410997	0.603403	NoSig
P21179	katE	Catalase HPII	Catalase HPII OS=Escherichia coli (strain K12) OX=83333 GN=katE PE=1 SV=1	166711	340891	367160	267427	308200	330596	0.880658	302075	32026.9	18490.7	10.6023	291587	108941	62896.9	37.3613	0.965282	-0.0509774	0.938377	NoSig
P21338	rna	Ribonuclease I	Ribonuclease I OS=Escherichia coli (strain K12) OX=83333 GN=rna PE=1 SV=1	210124	207860	205313	198267	232872	246706	0.277352	225948	24950.9	14405.4	11.0427	207766	2406.48	1389.38	1.15827	0.919528	-0.121035	0.489988	NoSig
P21345	gltP	Proton/glutamate-aspartate symporter	Proton/glutamate-aspartate symporter OS=Escherichia coli (strain K12) OX=83333 GN=gltP PE=1 SV=2	13758	19687.8	17721.6	13638.1	16508.7	21962.6	0.921678	17369.8	4228.53	2441.34	24.3441	17055.8	3020.47	1743.87	17.7093	0.981921	-0.0263208	0.962395	NoSig
P21362	yciF	Protein YciF	Protein YciF OS=Escherichia coli (strain K12) OX=83333 GN=yciF PE=1 SV=1	70920.4	66659.6	75726.4	138831	290453	67730.5	0.22363	165671	113761	65680.1	68.6668	71102.1	4536.13	2618.94	6.37974	0.429176	-1.22036	0.424209	NoSig
P21363	yciE	Protein YciE	Protein YciE OS=Escherichia coli (strain K12) OX=83333 GN=yciE PE=1 SV=1	168638	201354	156521	149361	161631	164301	0.294294	158431	7967.72	4600.16	5.02914	175504	23191.6	13389.6	13.2142	1.10777	0.147653	0.506231	NoSig
P21367	ycaC	Probable hydrolase YcaC	Probable hydrolase YcaC OS=Escherichia coli (strain K12) OX=83333 GN=ycaC PE=1 SV=1	576856	612905	613796	485696	546930	621080	0.289939	551235	67795.1	39141.5	12.2988	601186	21074.7	12167.5	3.50552	1.09062	0.125143	0.503498	NoSig
P21369	pncA	Nicotinamidase	Nicotinamidase OS=Escherichia coli (strain K12) OX=83333 GN=pncA PE=1 SV=1	109456	111798	105197	114360	111602	115259	0.0912105	113740	1905.9	1100.37	1.67566	108817	3346.89	1932.33	3.07571	0.956714	-0.0638407	0.261589	NoSig
P21420	nmpC	Putative outer membrane porin protein NmpC	Putative outer membrane porin protein NmpC OS=Escherichia coli (strain K12) OX=83333 GN=nmpC PE=5 SV=2	5.9139e+06	5799552	6.06754e+06	6972494	7756966	9485639	0.0453139	8.0717e+06	1.28579e+06	742354	15.9297	5926998	134474	77638.6	2.26884	0.734294	-0.445571	0.180234	NoSig
P21499	rnr	Ribonuclease R	Ribonuclease R OS=Escherichia coli (strain K12) OX=83333 GN=rnr PE=1 SV=2	987074	1.07798e+06	942530	681031	708478	733341	0.00228985	707616	26165.6	15106.7	3.6977	1.00253e+06	69034.1	39856.9	6.88601	1.41677	0.502603	0.0489363	NoSig
P21507	srmB	ATP-dependent RNA helicase SrmB	ATP-dependent RNA helicase SrmB OS=Escherichia coli (strain K12) OX=83333 GN=srmB PE=1 SV=1	773287	734753	797356	444112	621320	704696	0.0867305	590043	133078	76832.6	22.5539	768465	31578.8	18232	4.10933	1.30239	0.38116	0.254807	NoSig
P21513	rne	Ribonuclease E	Ribonuclease E OS=Escherichia coli (strain K12) OX=83333 GN=rne PE=1 SV=6	1.27537e+06	1302518	1.35529e+06	1.23039e+06	1.26285e+06	1.27161e+06	0.102574	1.25495e+06	21716.8	12538.2	1.73049	1.31106e+06	40635.8	23461.1	3.09946	1.04471	0.0631033	0.279799	NoSig
P21514	pdeL	Cyclic di-GMP phosphodiesterase PdeL	Cyclic di-GMP phosphodiesterase PdeL OS=Escherichia coli (strain K12) OX=83333 GN=pdeL PE=1 SV=2	19590.3	734.186	21892.1	734.186	734.186	32181.8	0.829733	11216.7	18156.3	10482.5	161.868	14072.2	11608.3	6702.03	82.4907	1.25458	0.327199	0.903366	NoSig
P21599	pykA	Pyruvate kinase II	Pyruvate kinase II OS=Escherichia coli (strain K12) OX=83333 GN=pykA PE=1 SV=3	3216677	3.04905e+06	3.00145e+06	2.66898e+06	2.60349e+06	2.62581e+06	0.00257361	2.63276e+06	33293.3	19221.9	1.26458	3089057	113056	65272.9	3.65989	1.17331	0.23059	0.052462	NoSig
P21693	dbpA	ATP-dependent RNA helicase DbpA	ATP-dependent RNA helicase DbpA OS=Escherichia coli (strain K12) OX=83333 GN=dbpA PE=1 SV=2	18039.1	19496.2	15447.9	734.186	17740.1	22567.4	0.585834	13680.6	11468.7	6621.48	83.8324	17661.1	2050.49	1183.85	11.6102	1.29096	0.368444	0.745359	NoSig
P21829	ybhA	Pyridoxal phosphate phosphatase YbhA	Pyridoxal phosphate phosphatase YbhA OS=Escherichia coli (strain K12) OX=83333 GN=ybhA PE=1 SV=3	263652	244953	278588	291122	271522	289482	0.134956	284042	10873.8	6277.98	3.82823	262398	16852.6	9729.88	6.42256	0.923799	-0.114349	0.317332	NoSig
P21865	kdpD	Sensor protein KdpD	Sensor protein KdpD OS=Escherichia coli (strain K12) OX=83333 GN=kdpD PE=1 SV=2	21813.5	42746.4	32291.6	15905.6	13456.5	13818	0.0425035	14393.3	1322.08	763.305	9.18538	32283.9	10466.4	6042.79	32.42	2.24297	1.16541	0.173818	Up
P21893	recJ	Single-stranded-DNA-specific exonuclease RecJ	Single-stranded-DNA-specific exonuclease RecJ OS=Escherichia coli (strain K12) OX=83333 GN=recJ PE=1 SV=2	116174	115049	108354	1104341	1.49987e+06	1.62674e+06	0.00118042	1.41032e+06	272472	157312	19.3199	113192	4227.54	2440.77	3.73483	0.08026	-3.63917	0.0362974	Down
P22106	asnB	Asparagine synthetase B [glutamine-hydrolyzing]	Asparagine synthetase B [glutamine-hydrolyzing] OS=Escherichia coli (strain K12) OX=83333 GN=asnB PE=1 SV=3	425019	428388	448562	435931	544423	435104	0.364842	471819	62878.1	36302.7	13.3267	433990	12731.9	7350.74	2.93368	0.919822	-0.120573	0.577929	NoSig
P22256	gabT	4-aminobutyrate aminotransferase GabT	4-aminobutyrate aminotransferase GabT OS=Escherichia coli (strain K12) OX=83333 GN=gabT PE=1 SV=1	574024	625727	658911	731222	613034	658940	0.318782	667732	59582.2	34399.8	8.92307	619554	42779.2	24698.6	6.90484	0.927848	-0.108039	0.532637	NoSig
P22525	ycbB	Probable L,D-transpeptidase YcbB	Probable L,D-transpeptidase YcbB OS=Escherichia coli (strain K12) OX=83333 GN=ycbB PE=1 SV=2	79455.9	105958	112991	109904	143627	143298	0.0962138	132276	19375.4	11186.4	14.6477	99468.1	17684.2	10209.9	17.7787	0.751971	-0.41125	0.271819	NoSig
P22586	fliO	Flagellar protein FliO	Flagellar protein FliO OS=Escherichia coli (strain K12) OX=83333 GN=fliO PE=3 SV=3	15812.8	20493.1	67102.5	52114.2	68952.4	78064.5	0.151854	66377.1	13165.5	7601.09	19.8344	34469.5	28357.8	16372.4	82.2692	0.519298	-0.945365	0.333953	NoSig
P22939	ispA	Farnesyl diphosphate synthase	Farnesyl diphosphate synthase OS=Escherichia coli (strain K12) OX=83333 GN=ispA PE=1 SV=1	314040	273577	287208	265831	301462	310053	0.965036	292448	23448.2	13537.8	8.01788	291608	20587	11885.9	7.05982	0.997127	-0.00415094	0.983274	NoSig
P23256	malY	Protein MalY	Protein MalY OS=Escherichia coli (strain K12) OX=83333 GN=malY PE=1 SV=1	211309	214002	204164	212249	249347	232132	0.126221	231243	18565.1	10718.6	8.02841	209825	5084.28	2935.41	2.4231	0.907381	-0.14022	0.307432	NoSig
P23305	yigA	Uncharacterized protein YigA	Uncharacterized protein YigA OS=Escherichia coli (strain K12) OX=83333 GN=yigA PE=4 SV=1	132440	175147	158791	96097	135035	130475	0.116503	120536	21286.8	12289.9	17.6602	155459	21547.7	12440.6	13.8607	1.28974	0.36708	0.297806	NoSig
P23524	garK	Glycerate 2-kinase	Glycerate 2-kinase OS=Escherichia coli (strain K12) OX=83333 GN=garK PE=1 SV=2	238077	260180	268278	227647	197420	202771	0.0234823	209279	16130.7	9313.05	7.70772	255512	15632	9025.15	6.11793	1.22091	0.287959	0.133731	NoSig
P23538	ppsA	Phosphoenolpyruvate synthase	Phosphoenolpyruvate synthase OS=Escherichia coli (strain K12) OX=83333 GN=ppsA PE=1 SV=5	1.79081e+06	1.83219e+06	1.84445e+06	1.61467e+06	1.73052e+06	1.76234e+06	0.0657455	1.70251e+06	77715.3	44869	4.56474	1.82248e+06	28104.3	16226	1.54209	1.07047	0.0982401	0.216968	NoSig
P23830	pssA	CDP-diacylglycerol--serine O-phosphatidyltransferase	CDP-diacylglycerol--serine O-phosphatidyltransferase OS=Escherichia coli (strain K12) OX=83333 GN=pssA PE=1 SV=2	459386	613076	505403	536608	591484	339876	0.701511	489322	132301	76384	27.0376	525955	78879.6	45541.1	14.9974	1.07486	0.104154	0.822162	NoSig
P23836	phoP	Transcriptional regulatory protein PhoP	Transcriptional regulatory protein PhoP OS=Escherichia coli (strain K12) OX=83333 GN=phoP PE=1 SV=1	941214	882558	949021	671293	845939	859474	0.108583	792235	104957	60597.2	13.2483	924264	36329	20974.6	3.93059	1.16665	0.222376	0.289481	NoSig
P23837	phoQ	Sensor protein PhoQ	Sensor protein PhoQ OS=Escherichia coli (strain K12) OX=83333 GN=phoQ PE=1 SV=1	86372	124749	117419	52370.1	76735.6	72567.8	0.0388334	67224.5	13032	7524.02	19.3858	109513	20373.4	11762.6	18.6036	1.62907	0.704049	0.167877	NoSig
P23839	yicC	UPF0701 protein YicC	UPF0701 protein YicC OS=Escherichia coli (strain K12) OX=83333 GN=yicC PE=1 SV=2	401336	420944	908583	351661	389648	408282	0.309846	383197	28856.6	16660.3	7.53047	576954	287366	165911	49.8074	1.50563	0.590369	0.523656	NoSig
P23840	dinD	DNA damage-inducible protein D	DNA damage-inducible protein D OS=Escherichia coli (strain K12) OX=83333 GN=dinD PE=4 SV=1	734.186	734.186	734.186	734.186	734.186	734.186		734.186	0	0	0	734.186	0	0	0	1	0		NoSig
P23842	pdeA	Probable cyclic di-GMP phosphodiesterase PdeA	Probable cyclic di-GMP phosphodiesterase PdeA OS=Escherichia coli (strain K12) OX=83333 GN=pdeA PE=2 SV=2	30071.3	34444.5	33462.9	40333.8	40597.5	33681.2	0.101957	38204.2	3919.21	2262.76	10.2586	32659.6	2294.59	1324.78	7.02577	0.854868	-0.226226	0.279408	NoSig
P23843	oppA	Periplasmic oligopeptide-binding protein	Periplasmic oligopeptide-binding protein OS=Escherichia coli (strain K12) OX=83333 GN=oppA PE=1 SV=2	2907575	3189469	3.29787e+06	3.22848e+06	3.45348e+06	3.4701e+06	0.145782	3.38402e+06	134959	77918.8	3.98813	3.13164e+06	201470	116319	6.43338	0.925419	-0.111822	0.326562	NoSig
P23847	dppA	Dipeptide-binding protein	Dipeptide-binding protein OS=Escherichia coli (strain K12) OX=83333 GN=dppA PE=1 SV=1	978597	904093	952398	1285951	1.34922e+06	1.59163e+06	0.00834762	1.40893e+06	161350	93155.2	11.4519	945029	37794.6	21820.7	3.99931	0.670742	-0.576171	0.0837924	NoSig
P23857	pspE	Thiosulfate sulfurtransferase PspE	Thiosulfate sulfurtransferase PspE OS=Escherichia coli (strain K12) OX=83333 GN=pspE PE=1 SV=1	3630551	3.25628e+06	3.8284e+06	3510131	3.1053e+06	2.99797e+06	0.184079	3.20446e+06	270100	155942	8.42887	3.57174e+06	290559	167754	8.13494	1.11461	0.156544	0.381698	NoSig
P23862	priC	Primosomal replication protein N''	Primosomal replication protein N'' OS=Escherichia coli (strain K12) OX=83333 GN=priC PE=1 SV=3	48330.4	50361.6	51500.3	39911.4	34493.9	46437	0.0520841	40280.8	5980.09	3452.6	14.846	50064.1	1605.76	927.084	3.2074	1.24288	0.313685	0.194125	NoSig
P23865	prc	Tail-specific protease	Tail-specific protease OS=Escherichia coli (strain K12) OX=83333 GN=prc PE=1 SV=2	377959	547500	512315	358930	340767	521519	0.403082	407072	99529.1	57463.1	24.45	479258	89474	51657.8	18.6693	1.17733	0.235518	0.598749	NoSig
P23869	ppiB	Peptidyl-prolyl cis-trans isomerase B	Peptidyl-prolyl cis-trans isomerase B OS=Escherichia coli (strain K12) OX=83333 GN=ppiB PE=1 SV=2	1.99219e+06	1.70764e+06	1.69101e+06	1.56469e+06	1.45741e+06	1.57467e+06	0.0647934	1.53225e+06	65012.1	37534.7	4.2429	1.79695e+06	169290	97739.8	9.42099	1.17275	0.229892	0.215436	NoSig
P23874	hipA	Serine/threonine-protein kinase toxin HipA	Serine/threonine-protein kinase toxin HipA OS=Escherichia coli (strain K12) OX=83333 GN=hipA PE=1 SV=2	33927.7	38527	23520	734.186	734.186	23045.9	0.0513638	8171.41	12881.7	7437.23	157.643	31991.6	7688.57	4439	24.0331	3.91506	1.96903	0.193266	NoSig
P23878	fepC	Ferric enterobactin transport ATP-binding protein FepC	Ferric enterobactin transport ATP-binding protein FepC OS=Escherichia coli (strain K12) OX=83333 GN=fepC PE=1 SV=2	16157.7	14702.1	15620.7	17760.8	734.186	734.186	0.185712	6409.73	9830.32	5675.54	153.366	15493.5	736.118	424.998	4.75114	2.41719	1.27333	0.383882	NoSig
P23886	cydC	ATP-binding/permease protein CydC	ATP-binding/permease protein CydC OS=Escherichia coli (strain K12) OX=83333 GN=cydC PE=3 SV=2	117830	137697	129397	204344	165672	133101	0.13918	167706	35664.8	20591.1	21.2663	128308	9977.69	5760.62	7.77637	0.765078	-0.386321	0.319762	NoSig
P23890	cadC	Transcriptional activator CadC	Transcriptional activator CadC OS=Escherichia coli (strain K12) OX=83333 GN=cadC PE=1 SV=1	260987	237961	210367	218033	258922	198200	0.647909	225051	30963.6	17876.8	13.7584	236438	25344	14632.4	10.7191	1.0506	0.0712102	0.789043	NoSig
P23917	mak	Fructokinase	Fructokinase OS=Escherichia coli (strain K12) OX=83333 GN=mak PE=1 SV=2	360830	352478	348166	318259	347186	327295	0.0697754	330913	14799	8544.21	4.47217	353825	6438.28	3717.14	1.81962	1.06924	0.0965809	0.224519	NoSig
P24171	dcp	Dipeptidyl carboxypeptidase	Dipeptidyl carboxypeptidase OS=Escherichia coli (strain K12) OX=83333 GN=dcp PE=1 SV=4	466634	445096	348650	341698	396841	415196	0.449672	384579	38252.7	22085.2	9.94665	420126	62830.5	36275.2	14.9551	1.09243	0.127545	0.629017	NoSig
P24173	rfaC	Lipopolysaccharide heptosyltransferase 1	Lipopolysaccharide heptosyltransferase 1 OS=Escherichia coli (strain K12) OX=83333 GN=rfaC PE=1 SV=1	99058.2	93793.7	108432	94161.7	100568	97413.4	0.54914	97380.9	3203.05	1849.28	3.2892	100428	7414.44	4280.73	7.38286	1.03129	0.0444491	0.716293	NoSig
P24178	yffB	Protein YffB	Protein YffB OS=Escherichia coli (strain K12) OX=83333 GN=yffB PE=1 SV=1	476553	483893	444654	410667	430869	460331	0.140978	433956	24975.4	14419.6	5.75529	468367	20861.2	12044.2	4.45404	1.0793	0.110089	0.32123	NoSig
P24183	fdnG	Formate dehydrogenase, nitrate-inducible, major subunit	Formate dehydrogenase, nitrate-inducible, major subunit OS=Escherichia coli (strain K12) OX=83333 GN=fdnG PE=1 SV=3	182157	167453	151267	228871	170001	188699	0.212946	195857	30080.9	17367.2	15.3586	166959	15450.9	8920.59	9.25433	0.852453	-0.230308	0.411602	NoSig
P24192	hypD	Hydrogenase maturation factor HypD	Hydrogenase maturation factor HypD OS=Escherichia coli (strain K12) OX=83333 GN=hypD PE=1 SV=1	280389	182586	279759	197820	213888	214135	0.302385	208614	9349.24	5397.79	4.48159	247578	56285.3	32496.3	22.7344	1.18677	0.247045	0.51565	NoSig
P24193	hypE	Carbamoyl dehydratase HypE	Carbamoyl dehydratase HypE OS=Escherichia coli (strain K12) OX=83333 GN=hypE PE=1 SV=2	244466	247984	220829	248733	228510	236617	0.985978	237953	10177.7	5876.07	4.27716	237760	14767.4	8525.97	6.21106	0.999186	-0.00117428	0.994524	NoSig
P24197	ygiD	4,5-DOPA dioxygenase extradiol	4,5-DOPA dioxygenase extradiol OS=Escherichia coli (strain K12) OX=83333 GN=ygiD PE=1 SV=4	14073.2	7005.39	9279.68	7772.95	6319.06	734.186	0.158425	4942.06	3715.93	2145.39	75.1898	10119.4	3607.95	2083.05	35.6537	2.04761	1.03394	0.342995	NoSig
P24200	mcrA	Type IV methyl-directed restriction enzyme EcoKMcrA	Type IV methyl-directed restriction enzyme EcoKMcrA OS=Escherichia coli (strain K12) OX=83333 GN=mcrA PE=1 SV=2	734.186	734.186	734.186	734.186	734.186	734.186		734.186	0	0	0	734.186	0	0	0	1	0		NoSig
P24202	mrr	Type IV methyl-directed restriction enzyme EcoKMrr	Type IV methyl-directed restriction enzyme EcoKMrr OS=Escherichia coli (strain K12) OX=83333 GN=mrr PE=1 SV=1	280516	321106	340288	218492	248971	283995	0.0700516	250486	32777.7	18924.2	13.0856	313970	30518.3	17619.7	9.72013	1.25344	0.325897	0.224742	NoSig
P24203	yjiA	Zinc chaperone YjiA	Zinc chaperone YjiA OS=Escherichia coli (strain K12) OX=83333 GN=yjiA PE=1 SV=3	520438	473252	470977	468907	477266	477284	0.448388	474486	4831.51	2789.47	1.01826	488222	27923	16121.3	5.71932	1.02895	0.0411732	0.628027	NoSig
P24205	lpxM	Lipid A biosynthesis myristoyltransferase	Lipid A biosynthesis myristoyltransferase OS=Escherichia coli (strain K12) OX=83333 GN=lpxM PE=1 SV=1	160509	174801	153121	154275	142771	144285	0.0983978	147110	6250.58	3608.78	4.24891	162811	11021.5	6363.29	6.76955	1.10673	0.146298	0.273901	NoSig
P24207	pheP	Phenylalanine-specific permease	Phenylalanine-specific permease OS=Escherichia coli (strain K12) OX=83333 GN=pheP PE=1 SV=1	734.186	6390.6	734.186	734.186	7808.74	6386.49	0.457305	4976.47	3742.12	2160.51	75.1962	2619.66	3265.73	1885.47	124.663	0.526409	-0.925744	0.634148	NoSig
P24228	dacB	D-alanyl-D-alanine carboxypeptidase DacB	D-alanyl-D-alanine carboxypeptidase DacB OS=Escherichia coli (strain K12) OX=83333 GN=dacB PE=1 SV=2	121700	107272	70383.1	100257	106690	109063	0.738385	105337	4556.12	2630.48	4.32529	99785	26465.1	15279.6	26.5221	0.947296	-0.0781136	0.847432	NoSig
P24242	ascG	HTH-type transcriptional regulator AscG	HTH-type transcriptional regulator AscG OS=Escherichia coli (strain K12) OX=83333 GN=ascG PE=1 SV=4	89492.3	123726	121417	92614.6	99962.8	105056	0.348393	99211.2	6254.76	3611.19	6.30449	111545	19133.3	11046.6	17.1529	1.12432	0.169054	0.562953	NoSig
P24252	ybgA	Uncharacterized protein YbgA	Uncharacterized protein YbgA OS=Escherichia coli (strain K12) OX=83333 GN=ybgA PE=4 SV=1	14441.7	17505.4	19067.2	22505.9	14410.2	15683.4	0.862266	17533.2	4353.27	2513.36	24.8287	17004.8	2353.02	1358.52	13.8374	0.969862	-0.0441484	0.927732	NoSig
P24255	rpoN	RNA polymerase sigma-54 factor	RNA polymerase sigma-54 factor OS=Escherichia coli (strain K12) OX=83333 GN=rpoN PE=1 SV=2	265618	219605	266016	220648	191618	212010	0.0744845	208092	14906.5	8606.29	7.16344	250413	26681.2	15404.4	10.6549	1.20338	0.267089	0.231671	NoSig
P24554	radA	DNA repair protein RadA	DNA repair protein RadA OS=Escherichia coli (strain K12) OX=83333 GN=radA PE=1 SV=1	151661	147437	155449	139176	152601	158072	0.809173	149950	9723.04	5613.6	6.4842	151516	4007.89	2313.96	2.64519	1.01045	0.0149908	0.893462	NoSig
P24555	ptrB	Protease 2	Protease 2 OS=Escherichia coli (strain K12) OX=83333 GN=ptrB PE=1 SV=2	734.186	734.186	33798	43363.4	25391.1	734.186	0.528728	23162.9	21401.8	12356.3	92.3969	11755.5	19089.4	11021.3	162.388	0.507513	-0.978483	0.698818	NoSig
P25239	eco57IR	Type II restriction enzyme and methyltransferase RM.Eco57I	Type II restriction enzyme and methyltransferase RM.Eco57I OS=Escherichia coli OX=562 GN=eco57IR PE=1 SV=2	309378	342576	339714	197985	288916	328723	0.217408	271875	67014.4	38690.8	24.649	330556	18396.7	10621.3	5.56537	1.21584	0.281954	0.416466	NoSig
P25397	tehB	Tellurite methyltransferase	Tellurite methyltransferase OS=Escherichia coli (strain K12) OX=83333 GN=tehB PE=1 SV=1	377301	386657	433462	391954	362382	392851	0.450614	382396	17338.4	10010.4	4.53416	399140	30089.2	17372	7.5385	1.04379	0.0618293	0.629572	NoSig
P25516	acnA	Aconitate hydratase A	Aconitate hydratase A OS=Escherichia coli (strain K12) OX=83333 GN=acnA PE=1 SV=3	1.2152e+06	1.25104e+06	1040695	1.02324e+06	1.0377e+06	1.04285e+06	0.108457	1.0346e+06	10166.7	5869.77	0.982677	1.16898e+06	112532	64970.6	9.62655	1.12989	0.17618	0.289437	NoSig
P25519	hflX	GTPase HflX	GTPase HflX OS=Escherichia coli (strain K12) OX=83333 GN=hflX PE=1 SV=3	246218	260712	286871	272079	254068	243907	0.613415	256685	14267.4	8237.31	5.55836	264600	20603.6	11895.5	7.78669	1.03084	0.0438182	0.765048	NoSig
P25524	codA	Cytosine deaminase	Cytosine deaminase OS=Escherichia coli (strain K12) OX=83333 GN=codA PE=1 SV=3	341693	389608	352334	244700	286830	292452	0.0144326	274661	26098.9	15068.2	9.50222	361212	25160.7	14526.6	6.96565	1.31512	0.395192	0.106123	NoSig
P25526	gabD	Succinate-semialdehyde dehydrogenase [NADP(+)] GabD	Succinate-semialdehyde dehydrogenase [NADP(+)] GabD OS=Escherichia coli (strain K12) OX=83333 GN=gabD PE=1 SV=1	345961	354902	384547	386640	378764	395624	0.116837	387009	8436.17	4870.63	2.17984	361803	20197.1	11660.8	5.58235	0.93487	-0.0971622	0.297806	NoSig
P25534	ubiH	2-octaprenyl-6-methoxyphenol hydroxylase	2-octaprenyl-6-methoxyphenol hydroxylase OS=Escherichia coli (strain K12) OX=83333 GN=ubiH PE=1 SV=2	134336	132382	114354	95098.4	100848	97822.2	0.0114474	97923	2876.35	1660.66	2.93736	127024	11016	6360.12	8.6724	1.29718	0.375382	0.0978568	NoSig
P25535	ubiI	2-octaprenylphenol hydroxylase	2-octaprenylphenol hydroxylase OS=Escherichia coli (strain K12) OX=83333 GN=ubiI PE=1 SV=2	172607	147810	156732	167042	160642	151325	0.945782	159670	7903.83	4563.28	4.95011	159050	12560.2	7251.65	7.89705	0.996117	-0.00561349	0.97585	NoSig
P25539	ribD	Riboflavin biosynthesis protein RibD	Riboflavin biosynthesis protein RibD OS=Escherichia coli (strain K12) OX=83333 GN=ribD PE=1 SV=1	412660	374033	402426	382896	422722	406133	0.668246	403917	20005	11549.9	4.95275	396373	20012.1	11554	5.0488	0.981323	-0.0271995	0.801902	NoSig
P25553	aldA	Lactaldehyde dehydrogenase	Lactaldehyde dehydrogenase OS=Escherichia coli (strain K12) OX=83333 GN=aldA PE=1 SV=2	3.6752e+06	3667452	3769277	3.36503e+06	3.63194e+06	3.68523e+06	0.241652	3.56073e+06	171566	99053.6	4.81828	3.70398e+06	56683.5	32726.2	1.53034	1.04023	0.0569017	0.44813	NoSig
P25666	htrL	Protein HtrL	Protein HtrL OS=Escherichia coli (strain K12) OX=83333 GN=htrL PE=2 SV=2	126213	120176	106402	146724	109858	135403	0.35079	130662	18885.1	10903.3	14.4534	117597	10154.1	5862.5	8.6347	0.900012	-0.151985	0.564839	NoSig
P25737	lysP	Lysine-specific permease LysP	Lysine-specific permease LysP OS=Escherichia coli (strain K12) OX=83333 GN=lysP PE=1 SV=5	81574.2	104938	54992.6	141158	112561	96146	0.137963	116622	22779.1	13151.5	19.5325	80501.7	24990.1	14428	31.0429	0.690281	-0.534745	0.319762	NoSig
P25738	msyB	Acidic protein MsyB	Acidic protein MsyB OS=Escherichia coli (strain K12) OX=83333 GN=msyB PE=4 SV=1	1.19709e+06	1.17655e+06	1.15343e+06	1.00273e+06	952324	1.06691e+06	0.00899827	1.00732e+06	57433.6	33159.3	5.70161	1.17569e+06	21842.1	12610.5	1.85782	1.16714	0.22298	0.0873459	NoSig
P25740	rfaG	Lipopolysaccharide core biosynthesis protein RfaG	Lipopolysaccharide core biosynthesis protein RfaG OS=Escherichia coli (strain K12) OX=83333 GN=rfaG PE=1 SV=1	156040	129097	105719	141524	146898	134703	0.51193	141042	6111.59	3528.53	4.33318	130285	25181.7	14538.7	19.3281	0.923738	-0.114444	0.684165	NoSig
P25741	rfaP	Lipopolysaccharide core heptose(I) kinase RfaP	Lipopolysaccharide core heptose(I) kinase RfaP OS=Escherichia coli (strain K12) OX=83333 GN=rfaP PE=3 SV=1	87548.9	83111.2	83991.7	68573.3	81885.2	80180.5	0.142793	76879.7	7243.84	4182.23	9.4223	84883.9	2349.55	1356.51	2.76795	1.10411	0.142889	0.322318	NoSig
P25742	rfaQ	Lipopolysaccharide core heptosyltransferase RfaQ	Lipopolysaccharide core heptosyltransferase RfaQ OS=Escherichia coli (strain K12) OX=83333 GN=rfaQ PE=3 SV=2	147969	138991	146724	126623	124933	137669	0.0385765	129742	6917.21	3993.66	5.33152	144561	4864.1	2808.29	3.36474	1.11422	0.156036	0.167039	NoSig
P25748	galS	HTH-type transcriptional regulator GalS	HTH-type transcriptional regulator GalS OS=Escherichia coli (strain K12) OX=83333 GN=galS PE=1 SV=2	47509.2	50770.6	52018.6	50661	52137.3	51301.1	0.419866	51366.5	740.288	427.406	1.44119	50099.5	2328.41	1344.31	4.64757	0.975334	-0.0360313	0.611344	NoSig
P25798	fliF	Flagellar M-ring protein	Flagellar M-ring protein OS=Escherichia coli (strain K12) OX=83333 GN=fliF PE=1 SV=3	331664	387506	348903	402058	227075	392919	0.80837	340684	98494.6	56865.9	28.9108	356024	28593.9	16508.7	8.03145	1.04503	0.0635414	0.892947	NoSig
P25888	rhlE	ATP-dependent RNA helicase RhlE	ATP-dependent RNA helicase RhlE OS=Escherichia coli (strain K12) OX=83333 GN=rhlE PE=1 SV=3	133206	126270	122502	104900	107748	103317	0.00291186	105322	2245.13	1296.23	2.13169	127326	5429.5	3134.72	4.26425	1.20892	0.273724	0.0543411	NoSig
P25889	preA	NAD-dependent dihydropyrimidine dehydrogenase subunit PreA	NAD-dependent dihydropyrimidine dehydrogenase subunit PreA OS=Escherichia coli (strain K12) OX=83333 GN=preA PE=1 SV=3	745828	678788	826234	616779	613675	625098	0.0368728	618517	5906.15	3409.92	0.954889	750283	73823.9	42622.2	9.83947	1.21304	0.278622	0.162855	NoSig
P25894	loiP	Metalloprotease LoiP	Metalloprotease LoiP OS=Escherichia coli (strain K12) OX=83333 GN=loiP PE=1 SV=2	405713	379034	418898	426459	414972	396329	0.480907	412586	15206	8779.21	3.68554	401215	20308.8	11725.3	5.06183	0.972439	-0.0403205	0.655895	NoSig
P25906	pdxI	Pyridoxine 4-dehydrogenase	Pyridoxine 4-dehydrogenase OS=Escherichia coli (strain K12) OX=83333 GN=pdxI PE=1 SV=1	476125	471436	376028	323810	356917	348684	0.0451981	343137	17236.8	9951.65	5.02329	441197	56485.9	32612.1	12.8029	1.28577	0.362637	0.180165	NoSig
P26281	folK	2-amino-4-hydroxy-6-hydroxymethyldihydropteridine pyrophosphokinase	2-amino-4-hydroxy-6-hydroxymethyldihydropteridine pyrophosphokinase OS=Escherichia coli (strain K12) OX=83333 GN=folK PE=1 SV=3	82881.6	59687.3	82311.1	51516	43362.3	65374.5	0.0970723	53417.6	11128.6	6425.1	20.8332	74960	13229.6	7638.12	17.6489	1.40328	0.488806	0.272791	NoSig
P26365	amiB	N-acetylmuramoyl-L-alanine amidase AmiB	N-acetylmuramoyl-L-alanine amidase AmiB OS=Escherichia coli (strain K12) OX=83333 GN=amiB PE=1 SV=2	94709.5	106050	68739.1	82470.9	87009.4	72738.1	0.484564	80739.5	7291.51	4209.75	9.0309	89832.8	19127.4	11043.2	21.2922	1.11262	0.153967	0.660202	NoSig
P26459	appC	Cytochrome bd-II ubiquinol oxidase subunit 1	Cytochrome bd-II ubiquinol oxidase subunit 1 OS=Escherichia coli (strain K12) OX=83333 GN=appC PE=1 SV=1	50932.5	94018.2	42621.6	59325.8	66993.1	63325.2	0.967805	63214.7	3834.85	2214.05	6.06638	62524.1	27589.5	15928.8	44.1261	0.989075	-0.0158478	0.984902	NoSig
P26608	fliS	Flagellar secretion chaperone FliS	Flagellar secretion chaperone FliS OS=Escherichia coli (strain K12) OX=83333 GN=fliS PE=3 SV=1	145049	190276	734.186	33802.6	116250	25650.5	0.450999	58567.7	50120.3	28937	85.5767	112020	98993.6	57154	88.3716	1.91265	0.935575	0.629572	NoSig
P26612	amyA	Cytoplasmic alpha-amylase	Cytoplasmic alpha-amylase OS=Escherichia coli (strain K12) OX=83333 GN=amyA PE=1 SV=3	127890	125468	164656	111930	173750	183802	0.542447	156494	38919	22469.9	24.8693	139338	21959.3	12678.2	15.7597	0.890372	-0.16752	0.710571	NoSig
P26646	acuI	Probable acrylyl-CoA reductase AcuI	Probable acrylyl-CoA reductase AcuI OS=Escherichia coli (strain K12) OX=83333 GN=acuI PE=1 SV=1	1.28921e+06	1.34482e+06	1.25516e+06	1.16388e+06	1.22934e+06	1.24032e+06	0.0737046	1.21118e+06	41330.9	23862.4	3.41245	1.2964e+06	45257.5	26129.4	3.49103	1.07036	0.0980903	0.230871	NoSig
P26647	plsC	1-acyl-sn-glycerol-3-phosphate acyltransferase	1-acyl-sn-glycerol-3-phosphate acyltransferase OS=Escherichia coli (strain K12) OX=83333 GN=plsC PE=1 SV=1	165415	200576	191128	169470	163082	200575	0.63596	177709	20058.2	11580.6	11.2871	185706	18196.9	10506	9.79875	1.045	0.0635071	0.780386	NoSig
P26648	ftsP	Cell division protein FtsP	Cell division protein FtsP OS=Escherichia coli (strain K12) OX=83333 GN=ftsP PE=1 SV=2	183458	194939	192745	238772	198784	196401	0.214007	211319	23804.6	13743.6	11.2648	190381	6094.49	3518.66	3.20121	0.900915	-0.150537	0.412449	NoSig
P27126	rfaS	Lipopolysaccharide core biosynthesis protein RfaS	Lipopolysaccharide core biosynthesis protein RfaS OS=Escherichia coli (strain K12) OX=83333 GN=rfaS PE=4 SV=1	649240	724536	619394	616234	170704	686553	0.351759	491164	279744	161510	56.9554	664390	54183.8	31283	8.15543	1.35268	0.435825	0.565766	NoSig
P27127	rfaB	Lipopolysaccharide 1,6-galactosyltransferase	Lipopolysaccharide 1,6-galactosyltransferase OS=Escherichia coli (strain K12) OX=83333 GN=rfaB PE=3 SV=2	259222	221882	229204	100268	214158	218786	0.21782	177737	67130.4	38757.7	37.7694	236770	19786.4	11423.7	8.35682	1.33213	0.413737	0.416466	NoSig
P27128	rfaI	Lipopolysaccharide 1,3-galactosyltransferase	Lipopolysaccharide 1,3-galactosyltransferase OS=Escherichia coli (strain K12) OX=83333 GN=rfaI PE=3 SV=1	225044	204551	177745	149631	149437	144752	0.0167691	147940	2762.49	1594.92	1.8673	202447	23719.5	13694.5	11.7164	1.36844	0.452529	0.114885	NoSig
P27129	rfaJ	Lipopolysaccharide 1,2-glucosyltransferase	Lipopolysaccharide 1,2-glucosyltransferase OS=Escherichia coli (strain K12) OX=83333 GN=rfaJ PE=3 SV=2	184890	89038.2	167247	169600	168441	165540	0.519325	167861	2091.49	1207.52	1.24597	147059	51015.6	29453.9	34.6907	0.876076	-0.190873	0.690869	NoSig
P27238	yfeD	Uncharacterized protein YfeD	Uncharacterized protein YfeD OS=Escherichia coli (strain K12) OX=83333 GN=yfeD PE=4 SV=3	304711	240057	270173	198542	217542	209961	0.031894	208682	9564.6	5522.12	4.58334	271647	32352.3	18678.6	11.9097	1.30173	0.380431	0.153231	NoSig
P27240	rfaY	Lipopolysaccharide core heptose(II) kinase RfaY	Lipopolysaccharide core heptose(II) kinase RfaY OS=Escherichia coli (strain K12) OX=83333 GN=rfaY PE=3 SV=2	105593	98153.8	73727.8	58830.9	115757	112060	0.890005	95549.4	31852.9	18390.3	33.3365	92491.5	16670.1	9624.47	18.0234	0.967997	-0.0469261	0.943475	NoSig
P27241	rfaZ	Lipopolysaccharide core biosynthesis protein RfaZ	Lipopolysaccharide core biosynthesis protein RfaZ OS=Escherichia coli (strain K12) OX=83333 GN=rfaZ PE=4 SV=2	20481.7	29944.3	11073.3	15841.6	734.186	734.186	0.118053	5769.98	8722.24	5035.79	151.166	20499.8	9435.51	5447.59	46.0274	3.55284	1.82897	0.298512	NoSig
P27242	waaU	Lipopolysaccharide 1,2-N-acetylglucosaminetransferase	Lipopolysaccharide 1,2-N-acetylglucosaminetransferase OS=Escherichia coli (strain K12) OX=83333 GN=waaU PE=4 SV=2	162688	195602	201037	168010	174759	162972	0.224925	168580	5914.29	3414.62	3.50829	186442	20750.8	11980.5	11.1299	1.10595	0.145292	0.426056	NoSig
P27243	rfaL	O-antigen ligase	O-antigen ligase OS=Escherichia coli (strain K12) OX=83333 GN=rfaL PE=1 SV=2	54970.7	71714.9	52566	85590.6	69272.4	55391.8	0.384929	70084.9	15115.8	8727.13	21.5679	59750.5	10431	6022.32	17.4575	0.852545	-0.230153	0.585234	NoSig
P27245	marR	Multiple antibiotic resistance protein MarR	Multiple antibiotic resistance protein MarR OS=Escherichia coli (strain K12) OX=83333 GN=marR PE=1 SV=2	21280.3	16546.6	15529.9	12203.4	734.186	15200.7	0.151562	9379.43	7635.52	4408.37	81.4071	17785.6	3068.9	1771.83	17.255	1.89624	0.923138	0.333588	NoSig
P27250	ahr	Aldehyde reductase Ahr	Aldehyde reductase Ahr OS=Escherichia coli (strain K12) OX=83333 GN=ahr PE=1 SV=2	98686.6	180583	214055	115784	114422	189797	0.594874	140001	43130.1	24901.2	30.807	164442	59353.8	34268	36.0942	1.17457	0.232138	0.751918	NoSig
P27278	nadR	Trifunctional NAD biosynthesis/regulator protein NadR	Trifunctional NAD biosynthesis/regulator protein NadR OS=Escherichia coli (strain K12) OX=83333 GN=nadR PE=1 SV=2	201646	201395	110876	159266	156019	168575	0.758616	161286	6517.25	3762.74	4.0408	171306	52333.7	30214.9	30.5499	1.06212	0.0869494	0.860956	NoSig
P27296	dinG	ATP-dependent DNA helicase DinG	ATP-dependent DNA helicase DinG OS=Escherichia coli (strain K12) OX=83333 GN=dinG PE=1 SV=3	734.186	734.186	734.186	10998	9974.01	734.186	0.117212	7235.41	5653.46	3264.03	78.136	734.186	0	0	0	0.101471	-3.30086	0.297806	NoSig
P27298	prlC	Oligopeptidase A	Oligopeptidase A OS=Escherichia coli (strain K12) OX=83333 GN=prlC PE=3 SV=3	1.82636e+06	1654694	1.61202e+06	1.08445e+06	1.18662e+06	1230622	0.00250325	1.16723e+06	74992.1	43296.7	6.42479	1.69769e+06	113453	65502.1	6.68278	1.45446	0.540486	0.0522333	NoSig
P27302	tktA	Transketolase 1	Transketolase 1 OS=Escherichia coli (strain K12) OX=83333 GN=tktA PE=1 SV=5	3.73661e+06	3.912e+06	3786698	3.77913e+06	3840390	4020141	0.487468	3.87989e+06	125264	72321.3	3.22855	3.81177e+06	90342.6	52159.3	2.3701	0.982443	-0.025555	0.662117	NoSig
P27303	emrA	Multidrug export protein EmrA	Multidrug export protein EmrA OS=Escherichia coli (strain K12) OX=83333 GN=emrA PE=1 SV=2	311749	322371	306810	310529	326455	280618	0.613051	305867	23271.6	13435.9	7.6084	313643	7951.6	4590.86	2.53524	1.02542	0.0362187	0.765048	NoSig
P27431	roxA	50S ribosomal protein L16 3-hydroxylase	50S ribosomal protein L16 3-hydroxylase OS=Escherichia coli (strain K12) OX=83333 GN=roxA PE=1 SV=2	738430	654926	688067	498979	486697	489134	0.00118757	491603	6502.78	3754.38	1.32277	693807	42047.1	24275.9	6.06034	1.41132	0.497041	0.0362974	NoSig
P27829	wecC	UDP-N-acetyl-D-mannosamine dehydrogenase	UDP-N-acetyl-D-mannosamine dehydrogenase OS=Escherichia coli (strain K12) OX=83333 GN=wecC PE=1 SV=4	306314	239849	309130	308078	328958	310806	0.260689	315947	11350.1	6552.98	3.5924	285098	39212.1	22639.1	13.7539	0.902359	-0.148227	0.470698	NoSig
P27830	rffG	dTDP-glucose 4,6-dehydratase 2	dTDP-glucose 4,6-dehydratase 2 OS=Escherichia coli (strain K12) OX=83333 GN=rffG PE=1 SV=3	504246	442351	432788	498179	441157	511908	0.484905	483748	37517.8	21660.9	7.75566	459795	38791.1	22396.1	8.43661	0.950485	-0.0732646	0.660292	NoSig
P27833	wecE	dTDP-4-amino-4,6-dideoxygalactose transaminase	dTDP-4-amino-4,6-dideoxygalactose transaminase OS=Escherichia coli (strain K12) OX=83333 GN=wecE PE=1 SV=2	408317	275872	431531	355470	401543	300880	0.750329	352631	50391.4	29093.5	14.2901	371906	83974.5	48482.7	22.5795	1.05466	0.0767802	0.854479	NoSig
P27837	yifK	Probable transport protein YifK	Probable transport protein YifK OS=Escherichia coli (strain K12) OX=83333 GN=yifK PE=1 SV=4	15297	12101.9	17292	734.186	734.186	734.186	0.00072268	734.186	0	0	0	14897	2618.05	1511.53	17.5744	20.2904	4.34273	0.0303984	Up
P27859	tatD	3'-5' ssDNA/RNA exonuclease TatD	3'-5' ssDNA/RNA exonuclease TatD OS=Escherichia coli (strain K12) OX=83333 GN=tatD PE=1 SV=3	27719	51730.4	45561.3	36335.5	45970.4	57326.4	0.631982	46544.1	10507.2	6066.34	22.5747	41670.2	12469.6	7199.35	29.9246	0.895286	-0.15958	0.778501	NoSig
P27862	yigZ	IMPACT family member YigZ	IMPACT family member YigZ OS=Escherichia coli (strain K12) OX=83333 GN=yigZ PE=1 SV=2	39759.4	36552.4	38003.9	37642.5	35761.3	28981.5	0.227016	34128.4	4555.58	2630.17	13.3483	38105.2	1605.89	927.159	4.21434	1.11652	0.159015	0.428484	NoSig
P27896	narQ	Nitrate/nitrite sensor protein NarQ	Nitrate/nitrite sensor protein NarQ OS=Escherichia coli (strain K12) OX=83333 GN=narQ PE=1 SV=1	18159.9	18184.6	734.186	21090.3	734.186	734.186	0.616783	7519.56	11752.6	6785.37	156.294	12359.6	10067.9	5812.69	81.4582	1.64365	0.716907	0.768279	NoSig
P28224	mliC	Membrane-bound lysozyme inhibitor of C-type lysozyme	Membrane-bound lysozyme inhibitor of C-type lysozyme OS=Escherichia coli (strain K12) OX=83333 GN=mliC PE=1 SV=2	60718	65982.6	64286.6	28673.6	31215.9	28021	4.76097e-05	29303.5	1688.05	974.597	5.76058	63662.4	2687.25	1551.49	4.2211	2.17252	1.11937	0.00788536	Up
P28249	asmA	Protein AsmA	Protein AsmA OS=Escherichia coli (strain K12) OX=83333 GN=asmA PE=3 SV=2	132494	139838	143741	111815	116989	118574	0.00411534	115793	3534.8	2040.82	3.0527	138691	5710.64	3297.04	4.11754	1.19775	0.260328	0.0634049	NoSig
P28304	qorA	Quinone oxidoreductase 1	Quinone oxidoreductase 1 OS=Escherichia coli (strain K12) OX=83333 GN=qorA PE=1 SV=1	849012	819190	750763	730760	854033	824275	0.947594	803022	64325.8	37138.5	8.01046	806322	50372.7	29082.7	6.24722	1.00411	0.00591546	0.976331	NoSig
P28305	pabC	Aminodeoxychorismate lyase	Aminodeoxychorismate lyase OS=Escherichia coli (strain K12) OX=83333 GN=pabC PE=1 SV=1	29699.8	25094.8	25795.7	32758.4	173088	207112	0.106558	137653	92420.3	53358.9	67.1402	26863.4	2481.23	1432.54	9.23644	0.195154	-2.35732	0.286653	NoSig
P28306	mltG	Endolytic murein transglycosylase	Endolytic murein transglycosylase OS=Escherichia coli (strain K12) OX=83333 GN=mltG PE=1 SV=2	77149.9	61172.6	63709.1	44806.8	87506.5	95069	0.633806	75794.1	27100.9	15646.7	35.7559	67343.9	8586.48	4957.41	12.7502	0.888511	-0.170539	0.778826	NoSig
P28629	adiA	Biodegradative arginine decarboxylase	Biodegradative arginine decarboxylase OS=Escherichia coli (strain K12) OX=83333 GN=adiA PE=1 SV=1	268437	72739.1	60173.9	44766.8	47287.2	28630.5	0.23903	40228.1	10122.6	5844.29	25.163	133783	116783	67424.5	87.2924	3.32562	1.73362	0.444824	NoSig
P28630	holA	DNA polymerase III subunit delta	DNA polymerase III subunit delta OS=Escherichia coli (strain K12) OX=83333 GN=holA PE=1 SV=1	66611.6	66284.9	70963.4	32819.7	63362.8	56183.3	0.140054	50788.6	15970.2	9220.39	31.4444	67953.3	2611.97	1508.02	3.84378	1.33796	0.420039	0.3201	NoSig
P28631	holB	DNA polymerase III subunit delta'	DNA polymerase III subunit delta' OS=Escherichia coli (strain K12) OX=83333 GN=holB PE=1 SV=2	734.186	36141.1	11533	21850.4	12095.8	34827.7	0.612458	22924.6	11404	6584.09	49.7455	16136.1	18146.7	10477	112.46	0.703877	-0.506605	0.765048	NoSig
P28632	holD	DNA polymerase III subunit psi	DNA polymerase III subunit psi OS=Escherichia coli (strain K12) OX=83333 GN=holD PE=1 SV=1	96061.5	101004	86971.3	81284.2	80688.3	75536.7	0.0260702	79169.7	3160.35	1824.63	3.99186	94678.9	7117.69	4109.4	7.51772	1.1959	0.258094	0.141016	NoSig
P28634	trmO	tRNA (adenine(37)-N6)-methyltransferase	tRNA (adenine(37)-N6)-methyltransferase OS=Escherichia coli (strain K12) OX=83333 GN=trmO PE=1 SV=2	177394	166191	108703	119869	85443.5	126746	0.181657	110686	22129.4	12776.4	19.993	150763	36853	21277.1	24.4444	1.36207	0.445804	0.377714	NoSig
P28861	fpr	Flavodoxin/ferredoxin--NADP reductase	Flavodoxin/ferredoxin--NADP reductase OS=Escherichia coli (strain K12) OX=83333 GN=fpr PE=1 SV=4	219028	200095	212950	186115	192043	191862	0.0249056	190006	3371.48	1946.52	1.7744	210691	9666.31	5580.84	4.58791	1.10886	0.14908	0.138075	NoSig
P28903	nrdD	Anaerobic ribonucleoside-triphosphate reductase	Anaerobic ribonucleoside-triphosphate reductase OS=Escherichia coli (strain K12) OX=83333 GN=nrdD PE=1 SV=2	637327	655792	541203	554899	620820	643019	0.912299	606246	45832	26461.1	7.55997	611441	61524.4	35521.1	10.0622	1.00857	0.0123084	0.957841	NoSig
P28904	treC	Trehalose-6-phosphate hydrolase	Trehalose-6-phosphate hydrolase OS=Escherichia coli (strain K12) OX=83333 GN=treC PE=1 SV=3	2.52943e+06	2.67683e+06	2596937	2235564	2.34371e+06	2402694	0.0134882	2.32732e+06	84761.9	48937.3	3.64203	2.60106e+06	73788.3	42601.7	2.83685	1.11762	0.16043	0.104188	NoSig
P28905	holC	DNA polymerase III subunit chi	DNA polymerase III subunit chi OS=Escherichia coli (strain K12) OX=83333 GN=holC PE=1 SV=1	53385.8	20267	19866.8	59412.8	56857.8	48228.2	0.111231	54833	5860.83	3383.75	10.6885	31173.2	19237.7	11106.9	61.7124	0.568512	-0.814738	0.293514	NoSig
P29013	ycgB	Uncharacterized protein YcgB	Uncharacterized protein YcgB OS=Escherichia coli (strain K12) OX=83333 GN=ycgB PE=4 SV=2	60309.9	93050.9	88510.9	51254.4	58597.5	109925	0.74473	73259.1	31965.5	18455.3	43.6335	80623.9	17738.3	10241.2	22.0012	1.10053	0.1382	0.851763	NoSig
P29018	cydD	ATP-binding/permease protein CydD	ATP-binding/permease protein CydD OS=Escherichia coli (strain K12) OX=83333 GN=cydD PE=1 SV=3	227185	227384	199705	312693	89351.9	300425	0.836742	234157	125555	72488.9	53.6199	218091	15923.6	9193.5	7.30135	0.93139	-0.102542	0.909312	NoSig
P29131	ftsN	Cell division protein FtsN	Cell division protein FtsN OS=Escherichia coli (strain K12) OX=83333 GN=ftsN PE=1 SV=3	261399	270833	296912	222398	251258	225032	0.0364679	232896	15956.3	9212.39	6.85126	276381	18395	10620.4	6.65566	1.18671	0.246973	0.162729	NoSig
P29744	flgL	Flagellar hook-associated protein 3	Flagellar hook-associated protein 3 OS=Escherichia coli (strain K12) OX=83333 GN=flgL PE=3 SV=2	132915	142939	97946.6	122257	103652	90709.2	0.310419	105539	15858.5	9155.9	15.0261	124600	23620.6	13637.3	18.9571	1.1806	0.239524	0.524217	NoSig
P30011	nadC	Nicotinate-nucleotide pyrophosphorylase [carboxylating]	Nicotinate-nucleotide pyrophosphorylase [carboxylating] OS=Escherichia coli (strain K12) OX=83333 GN=nadC PE=1 SV=7	491495	520558	501572	463421	429824	440750	0.0101392	444665	17137.3	9894.22	3.85398	504542	14757.2	8520.08	2.92487	1.13466	0.182255	0.0920163	NoSig
P30128	greB	Transcription elongation factor GreB	Transcription elongation factor GreB OS=Escherichia coli (strain K12) OX=83333 GN=greB PE=1 SV=2	201698	205870	214388	153546	180461	201406	0.114688	178471	23991.8	13851.7	13.443	207319	6467.65	3734.1	3.11966	1.16164	0.216162	0.297806	NoSig
P30130	fimD	Outer membrane usher protein FimD	Outer membrane usher protein FimD OS=Escherichia coli (strain K12) OX=83333 GN=fimD PE=1 SV=2	13040.4	17309.1	734.186	734.186	7039.61	12357.7	0.575614	6710.5	5818.74	3359.45	86.711	10361.2	8606.11	4968.74	83.0608	1.54403	0.626702	0.73677	NoSig
P30131	hypF	Carbamoyltransferase HypF	Carbamoyltransferase HypF OS=Escherichia coli (strain K12) OX=83333 GN=hypF PE=1 SV=2	21710	23232.8	20552.9	20411	20632.1	18493.9	0.126337	19845.7	1175.85	678.878	5.92498	21831.9	1344.1	776.015	6.15658	1.10008	0.137613	0.307432	NoSig
P30147	hyi	Hydroxypyruvate isomerase	Hydroxypyruvate isomerase OS=Escherichia coli (strain K12) OX=83333 GN=hyi PE=1 SV=1	27990.4	26087.8	31947.3	36418.4	31574.1	31920.2	0.117496	33304.2	2702.48	1560.28	8.11452	28675.2	2989.18	1725.8	10.4243	0.861007	-0.215904	0.298241	NoSig
P30176	ybiA	N-glycosidase YbiA	N-glycosidase YbiA OS=Escherichia coli (strain K12) OX=83333 GN=ybiA PE=1 SV=1	100491	91964.5	58893.4	92296.4	94030.1	85084.9	0.633529	90470.5	4743.9	2738.89	5.24359	83783.1	21972.7	12686	26.2257	0.926082	-0.110788	0.778826	NoSig
P30177	ybiB	Uncharacterized protein YbiB	Uncharacterized protein YbiB OS=Escherichia coli (strain K12) OX=83333 GN=ybiB PE=1 SV=1	834468	803157	859312	715345	751655	816549	0.102893	761183	51270.4	29601	6.73562	832312	28139.5	16246.3	3.38088	1.09345	0.128882	0.279799	NoSig
P30744	sdaB	L-serine dehydratase 2	L-serine dehydratase 2 OS=Escherichia coli (strain K12) OX=83333 GN=sdaB PE=2 SV=2	919122	930457	958095	753700	851030	858949	0.0327116	821226	58613.6	33840.6	7.13733	935891	20047.1	11574.2	2.14203	1.13963	0.188561	0.154912	NoSig
P30748	moaD	Molybdopterin synthase sulfur carrier subunit	Molybdopterin synthase sulfur carrier subunit OS=Escherichia coli (strain K12) OX=83333 GN=moaD PE=1 SV=2	264074	273252	270516	306263	301099	308343	0.000489597	305235	3729.71	2153.35	1.22191	269281	4712.36	2720.68	1.74998	0.882208	-0.180809	0.0248192	NoSig
P30749	moaE	Molybdopterin synthase catalytic subunit	Molybdopterin synthase catalytic subunit OS=Escherichia coli (strain K12) OX=83333 GN=moaE PE=1 SV=3	391263	371671	348130	341537	312695	318050	0.0389831	324094	15341.3	8857.33	4.73361	370355	21596.2	12468.6	5.83122	1.14274	0.192496	0.167946	NoSig
P30843	basR	Transcriptional regulatory protein BasR	Transcriptional regulatory protein BasR OS=Escherichia coli (strain K12) OX=83333 GN=basR PE=1 SV=3	125551	129242	166059	177066	139033	153801	0.391209	156634	19174.1	11070.2	12.2414	140284	22397.6	12931.2	15.9659	0.895619	-0.159043	0.590042	NoSig
P30844	basS	Sensor protein BasS	Sensor protein BasS OS=Escherichia coli (strain K12) OX=83333 GN=basS PE=1 SV=1	734.186	734.186	734.186	23966.7	24401.4	10137.1	0.0160399	19501.8	8112.92	4684	41.6009	734.186	0	0	0	0.0376472	-4.73131	0.112628	Down
P30847	baeS	Signal transduction histidine-protein kinase BaeS	Signal transduction histidine-protein kinase BaeS OS=Escherichia coli (strain K12) OX=83333 GN=baeS PE=1 SV=2	69810.6	57587.6	58358.1	734.186	55237.5	47562	0.192086	34511.2	29502.5	17033.3	85.4865	61918.8	6845.41	3952.2	11.0555	1.79416	0.843311	0.389462	NoSig
P30855	evgS	Sensor protein EvgS	Sensor protein EvgS OS=Escherichia coli (strain K12) OX=83333 GN=evgS PE=1 SV=2	40565.9	72122.9	60226.3	35059.6	54158.5	50110.6	0.361718	46442.9	10063.8	5810.35	21.6692	57638.4	15936.9	9201.17	27.6498	1.24106	0.311571	0.575017	NoSig
P30859	artI	Putative ABC transporter arginine-binding protein 2	Putative ABC transporter arginine-binding protein 2 OS=Escherichia coli (strain K12) OX=83333 GN=artI PE=1 SV=3	921335	810762	870135	900423	1.08705e+06	1.0968e+06	0.0877211	1.02809e+06	110672	63896.4	10.7648	867411	55337	31948.9	6.37957	0.843709	-0.245182	0.25652	NoSig
P30860	artJ	ABC transporter arginine-binding protein 1	ABC transporter arginine-binding protein 1 OS=Escherichia coli (strain K12) OX=83333 GN=artJ PE=1 SV=2	46467.2	84211.3	80623.2	107517	96993.7	92264.2	0.0908067	98924.9	7807.56	4507.7	7.89241	70433.9	20833.1	12028	29.5783	0.711994	-0.490064	0.260996	NoSig
P30864	yafC	Uncharacterized HTH-type transcriptional regulator YafC	Uncharacterized HTH-type transcriptional regulator YafC OS=Escherichia coli (strain K12) OX=83333 GN=yafC PE=3 SV=1	168203	184067	166572	163210	145277	152142	0.064066	153543	9047.86	5223.78	5.89272	172947	9664.3	5579.69	5.588	1.12638	0.171692	0.214362	NoSig
P30871	ygiF	Inorganic triphosphatase	Inorganic triphosphatase OS=Escherichia coli (strain K12) OX=83333 GN=ygiF PE=1 SV=1	494821	427331	365441	275906	280980	289006	0.0172399	281964	6605.29	3813.57	2.3426	429198	64709.9	37360.3	15.0769	1.52217	0.60613	0.115954	NoSig
P30958	mfd	Transcription-repair-coupling factor	Transcription-repair-coupling factor OS=Escherichia coli (strain K12) OX=83333 GN=mfd PE=1 SV=2	386252	522794	471341	339562	270156	252789	0.0225737	287502	45913.5	26508.2	15.9698	460129	68957.7	39812.7	14.9866	1.60043	0.678464	0.131698	NoSig
P31060	modF	ABC transporter ATP-binding protein ModF	ABC transporter ATP-binding protein ModF OS=Escherichia coli (strain K12) OX=83333 GN=modF PE=2 SV=2	82376.9	81338.6	72315	44862.3	83460.5	79063.2	0.491118	69128.7	21130	12199.4	30.5661	78676.8	5533.89	3194.99	7.0337	1.13812	0.186654	0.666051	NoSig
P31063	yedD	Uncharacterized lipoprotein YedD	Uncharacterized lipoprotein YedD OS=Escherichia coli (strain K12) OX=83333 GN=yedD PE=3 SV=1	1.0171e+06	820219	962790	831242	841753	900728	0.294215	857908	37453.7	21623.9	4.3657	933369	101683	58706.9	10.8942	1.08796	0.121625	0.506231	NoSig
P31064	yedE	UPF0394 inner membrane protein YedE	UPF0394 inner membrane protein YedE OS=Escherichia coli (strain K12) OX=83333 GN=yedE PE=1 SV=1	100353	100724	95100	90347.9	94110	94313.3	0.0597237	92923.7	2233.05	1289.25	2.4031	98725.6	3145.31	1815.94	3.18591	1.06244	0.0873768	0.208639	NoSig
P31068	fliH	Flagellar assembly protein FliH	Flagellar assembly protein FliH OS=Escherichia coli (strain K12) OX=83333 GN=fliH PE=3 SV=3	153439	140827	114692	165151	177939	161140	0.0637188	168077	8773.08	5065.14	5.21969	136319	19763.1	11410.2	14.4976	0.811054	-0.302131	0.21347	NoSig
P31069	kch	Voltage-gated potassium channel Kch	Voltage-gated potassium channel Kch OS=Escherichia coli (strain K12) OX=83333 GN=kch PE=1 SV=1	213397	216125	209640	196841	227488	227000	0.714072	217110	17555.2	10135.5	8.08588	213054	3256.27	1880.01	1.52838	0.98132	-0.0272046	0.83068	NoSig
P31130	ydeI	Uncharacterized protein YdeI	Uncharacterized protein YdeI OS=Escherichia coli (strain K12) OX=83333 GN=ydeI PE=3 SV=1	60378.8	74697.1	81581.8	63936.9	64113.4	65443.8	0.285139	64498	823.787	475.614	1.27723	72219.2	10816.5	6244.89	14.9773	1.11971	0.163129	0.498428	NoSig
P31133	potF	Putrescine-binding periplasmic protein PotF	Putrescine-binding periplasmic protein PotF OS=Escherichia coli (strain K12) OX=83333 GN=potF PE=1 SV=3	132234	145357	169042	127776	94573.9	82246.6	0.0524635	101532	23548.8	13595.9	23.1935	148878	18655	10770.4	12.5304	1.46631	0.55219	0.194676	NoSig
P31224	acrB	Multidrug efflux pump subunit AcrB	Multidrug efflux pump subunit AcrB OS=Escherichia coli (strain K12) OX=83333 GN=acrB PE=1 SV=1	369148	545455	359180	542429	558740	517378	0.135913	539516	20834.1	12028.6	3.86163	424595	104787	60498.8	24.6793	0.786992	-0.345578	0.317546	NoSig
P31433	yicH	AsmA family protein YicH	AsmA family protein YicH OS=Escherichia coli (strain K12) OX=83333 GN=yicH PE=3 SV=2	310902	299710	327384	256088	290768	298820	0.115957	281892	22706.7	13109.7	8.0551	312665	13921.2	8037.42	4.45243	1.10917	0.149477	0.297806	NoSig
P31443	yidF	Uncharacterized protein YidF	Uncharacterized protein YidF OS=Escherichia coli (strain K12) OX=83333 GN=yidF PE=4 SV=2	25426.6	26711.3	28233.9	10246.8	12327.7	25292.7	0.0858767	15955.7	8152.72	4706.97	51.0958	26790.6	1405.33	811.366	5.24559	1.67906	0.747653	0.253988	NoSig
P31455	yidR	Uncharacterized protein YidR	Uncharacterized protein YidR OS=Escherichia coli (strain K12) OX=83333 GN=yidR PE=4 SV=4	154603	142236	159440	97349.2	109140	103689	0.00137791	103393	5901	3406.94	5.70737	152093	8872.21	5122.37	5.83341	1.47102	0.55682	0.0369805	NoSig
P31460	dgoR	Galactonate operon transcriptional repressor	Galactonate operon transcriptional repressor OS=Escherichia coli (strain K12) OX=83333 GN=dgoR PE=1 SV=4	100116	92830.8	78568.2	54370	100479	108197	0.882696	87682.1	29106.2	16804.5	33.1951	90505.1	10960.6	6328.11	12.1105	1.0322	0.0457156	0.939415	NoSig
P31467	yieH	6-phosphogluconate phosphatase	6-phosphogluconate phosphatase OS=Escherichia coli (strain K12) OX=83333 GN=yieH PE=1 SV=1	9919.64	734.186	5932.32	734.186	734.186	9500.42	0.660267	3656.26	5061.19	2922.08	138.425	5528.71	4606.01	2659.28	83.3106	1.51212	0.596573	0.796408	NoSig
P31475	yieP	Uncharacterized HTH-type transcriptional regulator YieP	Uncharacterized HTH-type transcriptional regulator YieP OS=Escherichia coli (strain K12) OX=83333 GN=yieP PE=4 SV=3	219148	176623	186197	190195	161647	135036	0.196658	162293	27585.2	15926.3	16.9972	193989	22308	12879.5	11.4996	1.1953	0.257376	0.395404	NoSig
P31547	metI	D-methionine transport system permease protein MetI	D-methionine transport system permease protein MetI OS=Escherichia coli (strain K12) OX=83333 GN=metI PE=1 SV=1	11938.1	9365.15	734.186	14218.2	18640.5	18045.2	0.0582731	16968	2399.9	1385.58	14.1437	7345.82	5868.59	3388.23	79.8902	0.432923	-1.20782	0.206173	NoSig
P31550	thiB	Thiamine-binding periplasmic protein	Thiamine-binding periplasmic protein OS=Escherichia coli (strain K12) OX=83333 GN=thiB PE=1 SV=2	223574	255181	191912	141780	145701	144753	0.0122289	144078	2045.65	1181.05	1.41982	223556	31634.4	18264.2	14.1506	1.55163	0.633784	0.101397	NoSig
P31600	nfrA	Bacteriophage adsorption protein A	Bacteriophage adsorption protein A OS=Escherichia coli (strain K12) OX=83333 GN=nfrA PE=1 SV=1	517679	513794	421223	461146	458292	506357	0.811274	475265	26964.4	15567.9	5.67356	484232	54601.5	31524.2	11.2759	1.01887	0.0269652	0.894663	NoSig
P31660	prpC	2-methylcitrate synthase	2-methylcitrate synthase OS=Escherichia coli (strain K12) OX=83333 GN=prpC PE=1 SV=2	384052	329598	734.186	734.186	246095	237178	0.622538	161336	139157	80342.1	86.2527	238128	207384	119733	87.0894	1.47598	0.561671	0.772706	NoSig
P31678	otsB	Trehalose-6-phosphate phosphatase	Trehalose-6-phosphate phosphatase OS=Escherichia coli (strain K12) OX=83333 GN=otsB PE=1 SV=2	21997.6	10768.3	35721.2	30017.3	68503.1	33429.2	0.212095	43983.2	21303.3	12299.5	48.4351	22829	12497.2	7215.26	54.7426	0.51904	-0.946083	0.411264	NoSig
P31697	fimC	Chaperone protein FimC	Chaperone protein FimC OS=Escherichia coli (strain K12) OX=83333 GN=fimC PE=1 SV=3	159644	161278	159899	73869.9	60878.2	131366	0.0298324	88704.7	37512.6	21657.9	42.2893	160274	878.665	507.298	0.548228	1.80682	0.853454	0.15087	NoSig
P31801	chaA	Sodium-potassium/proton antiporter ChaA	Sodium-potassium/proton antiporter ChaA OS=Escherichia coli (strain K12) OX=83333 GN=chaA PE=1 SV=1	734.186	6084.97	734.186	734.186	11628.4	734.186	0.671569	4365.6	6289.79	3631.41	144.076	2517.78	3089.28	1783.6	122.698	0.576732	-0.794027	0.80196	NoSig
P31802	narP	Nitrate/nitrite response regulator protein NarP	Nitrate/nitrite response regulator protein NarP OS=Escherichia coli (strain K12) OX=83333 GN=narP PE=3 SV=1	611289	651333	629453	389112	428657	350463	0.000682146	389411	39097.6	22573	10.0402	630691	20050.5	11576.2	3.17913	1.61961	0.695642	0.0296818	NoSig
P31806	nnr	Bifunctional NAD(P)H-hydrate repair enzyme Nnr	Bifunctional NAD(P)H-hydrate repair enzyme Nnr OS=Escherichia coli (strain K12) OX=83333 GN=nnr PE=1 SV=2	102963	123959	124056	111265	137377	134148	0.381988	127596	14235.6	8218.9	11.1567	116993	12150.3	7014.96	10.3855	0.916895	-0.125171	0.583171	NoSig
P31808	yciK	Uncharacterized oxidoreductase YciK	Uncharacterized oxidoreductase YciK OS=Escherichia coli (strain K12) OX=83333 GN=yciK PE=1 SV=3	245396	248533	298434	150960	398654	366598	0.631596	305404	134709	77774.5	44.1087	264121	29757.8	17180.7	11.2667	0.864826	-0.209519	0.778501	NoSig
P31828	pqqL	Probable zinc protease PqqL	Probable zinc protease PqqL OS=Escherichia coli (strain K12) OX=83333 GN=pqqL PE=1 SV=2	51202.7	56554.2	55227.1	39446.1	18479.8	38037.7	0.032523	31987.9	11719.5	6766.26	36.6373	54328	2786.77	1608.94	5.12952	1.69839	0.76417	0.154455	NoSig
P31979	nuoF	NADH-quinone oxidoreductase subunit F	NADH-quinone oxidoreductase subunit F OS=Escherichia coli (strain K12) OX=83333 GN=nuoF PE=1 SV=3	1.62741e+06	1.58886e+06	1.54522e+06	1.31479e+06	1328268	1.37712e+06	0.00124078	1.34006e+06	32795.2	18934.3	2.44729	1.58717e+06	41119.4	23740.3	2.59075	1.1844	0.244153	0.0362974	NoSig
P32053	intA	Prophage integrase IntA	Prophage integrase IntA OS=Escherichia coli (strain K12) OX=83333 GN=intA PE=1 SV=2	34016.7	33453	20767.3	21254.1	34466	734.186	0.379146	18818.1	16997.3	9813.42	90.3245	29412.3	7492.14	4325.59	25.4728	1.56298	0.6443	0.580773	NoSig
P32125	mobB	Molybdopterin-guanine dinucleotide biosynthesis adapter protein	Molybdopterin-guanine dinucleotide biosynthesis adapter protein OS=Escherichia coli (strain K12) OX=83333 GN=mobB PE=1 SV=3	39275.3	41447	49186.3	27049.8	26690.9	41942	0.12323	31894.3	8703.46	5024.95	27.2885	43302.9	5209.66	3007.8	12.0307	1.3577	0.441165	0.304222	NoSig
P32131	hemN	Oxygen-independent coproporphyrinogen III oxidase	Oxygen-independent coproporphyrinogen III oxidase OS=Escherichia coli (strain K12) OX=83333 GN=hemN PE=1 SV=4	1.11098e+06	1.03756e+06	1.56706e+06	2.10638e+06	1.71833e+06	1.42458e+06	0.118297	1.74976e+06	341989	197447	19.5448	1.23853e+06	286871	165625	23.1622	0.707826	-0.498533	0.298559	NoSig
P32134	yihM	Uncharacterized protein YihM	Uncharacterized protein YihM OS=Escherichia coli (strain K12) OX=83333 GN=yihM PE=4 SV=1	104428	82965.7	86091.3	63894.6	93093.1	70470.4	0.238767	75819.4	15316.5	8843	20.2013	91161.7	11594.9	6694.33	12.7191	1.20235	0.265862	0.444647	NoSig
P32144	csqR	HTH-type transcriptional repressor CsqR	HTH-type transcriptional repressor CsqR OS=Escherichia coli (strain K12) OX=83333 GN=csqR PE=1 SV=2	175962	212441	194255	176005	203267	201198	0.960102	193490	15177.5	8762.73	7.84406	194219	18239.4	10530.5	9.39111	1.00377	0.00542694	0.981207	NoSig
P32157	yiiM	Protein YiiM	Protein YiiM OS=Escherichia coli (strain K12) OX=83333 GN=yiiM PE=1 SV=2	253083	289287	324486	200159	255822	276020	0.216367	244000	39287.9	22682.9	16.1016	288952	35702.6	20612.9	12.3559	1.18423	0.243948	0.415487	NoSig
P32160	yiiQ	Uncharacterized protein YiiQ	Uncharacterized protein YiiQ OS=Escherichia coli (strain K12) OX=83333 GN=yiiQ PE=3 SV=1	121718	138167	152272	112883	134458	138218	0.495691	128519	13671.5	7893.25	10.6377	137386	15292.2	8828.93	11.1308	1.06899	0.0962435	0.670195	NoSig
P32162	yiiS	UPF0381 protein YiiS	UPF0381 protein YiiS OS=Escherichia coli (strain K12) OX=83333 GN=yiiS PE=1 SV=1	1.05779e+06	1.05372e+06	1.0725e+06	947225	1.09709e+06	1151238	0.952961	1.06518e+06	105682	61015.7	9.92151	1.06134e+06	9880.78	5704.67	0.930975	0.996389	-0.00521942	0.977679	NoSig
P32166	menA	1,4-dihydroxy-2-naphthoate octaprenyltransferase	1,4-dihydroxy-2-naphthoate octaprenyltransferase OS=Escherichia coli (strain K12) OX=83333 GN=menA PE=1 SV=1	51546.5	58095.7	57145.2	79094.1	69214.6	33648.7	0.735335	60652.5	23901.9	13799.8	39.408	55595.8	3538.87	2043.17	6.36536	0.916629	-0.12559	0.845029	NoSig
P32176	fdoG	Formate dehydrogenase-O major subunit	Formate dehydrogenase-O major subunit OS=Escherichia coli (strain K12) OX=83333 GN=fdoG PE=1 SV=5	401254	426770	372488	392593	404365	388056	0.768708	395005	8417.65	4859.93	2.13103	400171	27156.9	15679	6.78632	1.01308	0.0187461	0.867727	NoSig
P32670	ptsA	Multiphosphoryl transfer protein 2	Multiphosphoryl transfer protein 2 OS=Escherichia coli (strain K12) OX=83333 GN=ptsA PE=3 SV=2	69303.5	73458	94629.3	94061.4	93588.6	105764	0.100963	97804.8	6897.29	3982.15	7.0521	79130.2	13582.3	7841.77	17.1645	0.809063	-0.305676	0.277831	NoSig
P32677	yijO	Uncharacterized HTH-type transcriptional regulator YijO	Uncharacterized HTH-type transcriptional regulator YijO OS=Escherichia coli (strain K12) OX=83333 GN=yijO PE=4 SV=1	734.186	35253.4	734.186	62545.7	734.186	46118.4	0.328226	36466.1	32016.3	18484.6	87.7973	12240.6	19929.7	11506.4	162.816	0.33567	-1.57488	0.543964	NoSig
P32680	yjaG	Uncharacterized protein YjaG	Uncharacterized protein YjaG OS=Escherichia coli (strain K12) OX=83333 GN=yjaG PE=4 SV=1	394719	379876	367071	414212	369308	362747	0.936334	382089	28012.1	16172.8	7.33131	380555	13836.7	7988.65	3.63593	0.995986	-0.00580201	0.97001	NoSig
P32681	yjaH	Uncharacterized protein YjaH	Uncharacterized protein YjaH OS=Escherichia coli (strain K12) OX=83333 GN=yjaH PE=4 SV=1	22512.1	22081.3	21686.1	21294.2	20398.4	21523.1	0.0709318	21071.9	594.394	343.174	2.82079	22093.2	413.158	238.537	1.87007	1.04847	0.0682797	0.226469	NoSig
P32684	rluF	Dual-specificity RNA pseudouridine synthase RluF	Dual-specificity RNA pseudouridine synthase RluF OS=Escherichia coli (strain K12) OX=83333 GN=rluF PE=1 SV=1	182380	156038	153407	155860	137039	141399	0.152171	144766	9851.91	5688	6.80539	163942	16021.8	9250.2	9.77287	1.13246	0.17946	0.334373	NoSig
P32703	yjcE	Uncharacterized Na(+)/H(+) exchanger YjcE	Uncharacterized Na(+)/H(+) exchanger YjcE OS=Escherichia coli (strain K12) OX=83333 GN=yjcE PE=3 SV=1	77462.4	83487.1	79423.9	97317.1	103045	92813.4	0.00698498	97725	5127.83	2960.55	5.2472	80124.4	3072.85	1774.11	3.8351	0.819897	-0.286486	0.0771961	NoSig
P32721	alsA	D-allose import ATP-binding protein AlsA	D-allose import ATP-binding protein AlsA OS=Escherichia coli (strain K12) OX=83333 GN=alsA PE=3 SV=2	734.186	68605.2	165984	734.186	734.186	734.186	0.180469	734.186	0	0	0	78441.3	83063	47956.5	105.892	106.841	6.73932	0.375977	NoSig
P33011	yeeA	Inner membrane protein YeeA	Inner membrane protein YeeA OS=Escherichia coli (strain K12) OX=83333 GN=yeeA PE=1 SV=2	8941.32	8982.32	734.186	734.186	734.186	734.186	0.116119	734.186	0	0	0	6219.27	4750.27	2742.57	76.3798	8.47097	3.08253	0.297806	NoSig
P33012	sbmC	DNA gyrase inhibitor	DNA gyrase inhibitor OS=Escherichia coli (strain K12) OX=83333 GN=sbmC PE=1 SV=1	411362	364317	384804	289484	314093	330687	0.0141557	311422	20730.9	11969	6.65687	386828	23587.6	13618.3	6.09771	1.24214	0.312823	0.105128	NoSig
P33025	psuG	Pseudouridine-5'-phosphate glycosidase	Pseudouridine-5'-phosphate glycosidase OS=Escherichia coli (strain K12) OX=83333 GN=psuG PE=1 SV=1	135378	121590	122197	124523	135200	97583.3	0.578411	119102	19385.6	11192.3	16.2764	126388	7791.55	4498.45	6.16477	1.06117	0.0856619	0.739406	NoSig
P33029	yeiQ	Uncharacterized oxidoreductase YeiQ	Uncharacterized oxidoreductase YeiQ OS=Escherichia coli (strain K12) OX=83333 GN=yeiQ PE=3 SV=1	255356	260107	255665	247543	250096	249800	0.0103789	249147	1396.51	806.276	0.560518	257043	2658.09	1534.65	1.03411	1.03169	0.0450137	0.0935515	NoSig
P33030	yeiR	Zinc chaperone YeiR	Zinc chaperone YeiR OS=Escherichia coli (strain K12) OX=83333 GN=yeiR PE=1 SV=2	87309.9	135844	137495	77144.9	72736.6	75556.8	0.0524543	75146.1	2232.67	1289.03	2.97111	120216	28509.7	16460.1	23.7154	1.59977	0.677862	0.194676	NoSig
P33218	yebE	Inner membrane protein YebE	Inner membrane protein YebE OS=Escherichia coli (strain K12) OX=83333 GN=yebE PE=1 SV=2	49959.9	50689.6	50317.4	60136.5	64643.1	23244.8	0.943974	49341.5	22712.4	13113	46.0311	50322.3	364.856	210.65	0.725038	1.01988	0.0283974	0.975255	NoSig
P33219	yebF	Protein YebF	Protein YebF OS=Escherichia coli (strain K12) OX=83333 GN=yebF PE=1 SV=2	68589.7	60610.8	71272.4	69550.9	97293	88394.7	0.106196	85079.5	14165	8178.19	16.6492	66824.3	5545.71	3201.82	8.29894	0.785433	-0.348439	0.285994	NoSig
P33224	aidB	Putative acyl-CoA dehydrogenase AidB	Putative acyl-CoA dehydrogenase AidB OS=Escherichia coli (strain K12) OX=83333 GN=aidB PE=1 SV=3	154248	165969	152354	174325	169693	171367	0.0330868	171795	2345.4	1354.11	1.36523	157523	7375.11	4258.02	4.68191	0.916926	-0.125123	0.154912	NoSig
P33231	lldP	L-lactate permease	L-lactate permease OS=Escherichia coli (strain K12) OX=83333 GN=lldP PE=1 SV=1	82936.5	73642.7	90638.3	48895	54325.6	56079.7	0.00547364	53100.1	3745.84	2162.66	7.05431	82405.8	8510.22	4913.38	10.3272	1.5519	0.634032	0.0690072	NoSig
P33234	adiY	HTH-type transcriptional regulator AdiY	HTH-type transcriptional regulator AdiY OS=Escherichia coli (strain K12) OX=83333 GN=adiY PE=2 SV=1	395671	465456	495322	425327	398056	450622	0.454322	424668	26289.4	15178.2	6.19056	452150	51140.4	29525.9	11.3105	1.06471	0.090464	0.631996	NoSig
P33235	flgK	Flagellar hook-associated protein 1	Flagellar hook-associated protein 1 OS=Escherichia coli (strain K12) OX=83333 GN=flgK PE=1 SV=3	670174	647821	610298	52086.2	626517	652830	0.3692	443811	339499	196010	76.4962	642764	30256.2	17468.4	4.7072	1.44828	0.534344	0.578219	NoSig
P33343	yehD	Uncharacterized fimbrial-like protein YehD	Uncharacterized fimbrial-like protein YehD OS=Escherichia coli (strain K12) OX=83333 GN=yehD PE=2 SV=1	60892	21872.8	46004.3	734.186	53740.7	22759.2	0.419765	25744.7	26629.1	15374.3	103.435	42923.1	19691.3	11368.8	45.8757	1.66726	0.737477	0.611344	NoSig
P33355	yehS	Uncharacterized protein YehS	Uncharacterized protein YehS OS=Escherichia coli (strain K12) OX=83333 GN=yehS PE=4 SV=1	135392	111441	131484	131343	135066	124630	0.62503	130347	5288.55	3053.34	4.0573	126106	12849.1	7418.45	10.1892	0.967465	-0.0477189	0.773986	NoSig
P33358	mlrA	HTH-type transcriptional regulator MlrA	HTH-type transcriptional regulator MlrA OS=Escherichia coli (strain K12) OX=83333 GN=mlrA PE=1 SV=1	21075	9028.94	734.186	734.186	734.186	734.186	0.181306	734.186	0	0	0	10279.4	10227.9	5905.08	99.4992	14.0011	3.80746	0.377424	NoSig
P33360	yehX	Glycine betaine uptake system ATP-binding protein YehX	Glycine betaine uptake system ATP-binding protein YehX OS=Escherichia coli (strain K12) OX=83333 GN=yehX PE=1 SV=1	734.186	734.186	734.186	734.186	734.186	734.186		734.186	0	0	0	734.186	0	0	0	1	0		NoSig
P33362	yehZ	Glycine betaine-binding protein YehZ	Glycine betaine-binding protein YehZ OS=Escherichia coli (strain K12) OX=83333 GN=yehZ PE=1 SV=1	122888	121403	140242	73850.4	70514.6	122280	0.0916974	88881.6	28971.8	16726.9	32.5959	128177	10474.8	6047.6	8.17207	1.44211	0.528186	0.262611	NoSig
P33363	bglX	Periplasmic beta-glucosidase	Periplasmic beta-glucosidase OS=Escherichia coli (strain K12) OX=83333 GN=bglX PE=3 SV=2	505988	463258	282852	235978	489918	495065	0.92904	406987	148121	85517.6	36.3945	417366	118435	68378.7	28.3769	1.0255	0.0363303	0.96509	NoSig
P33368	yohF	Uncharacterized oxidoreductase YohF	Uncharacterized oxidoreductase YohF OS=Escherichia coli (strain K12) OX=83333 GN=yohF PE=1 SV=2	50852	47812.3	52724.7	48263	49653.5	38981	0.255489	45632.5	5802.19	3349.9	12.715	50463	2479.18	1431.36	4.91287	1.10586	0.145164	0.466203	NoSig
P33570	tktB	Transketolase 2	Transketolase 2 OS=Escherichia coli (strain K12) OX=83333 GN=tktB PE=1 SV=1	1.82589e+06	1.98794e+06	1.88807e+06	2.02543e+06	2112658	2.51515e+06	0.115237	2.21774e+06	261224	150818	11.7788	1.90063e+06	81750.8	47198.8	4.30124	0.85701	-0.222615	0.297806	NoSig
P33590	nikA	Nickel-binding periplasmic protein	Nickel-binding periplasmic protein OS=Escherichia coli (strain K12) OX=83333 GN=nikA PE=1 SV=1	376646	412021	478990	542702	192804	456356	0.82874	397287	182274	105236	45.8797	422552	51978.4	30009.8	12.3011	1.06359	0.0889473	0.902861	NoSig
P33594	nikE	Nickel import ATP-binding protein NikE	Nickel import ATP-binding protein NikE OS=Escherichia coli (strain K12) OX=83333 GN=nikE PE=3 SV=2	734.186	734.186	13022.9	21370.3	734.186	734.186	0.745698	7612.89	11914.3	6878.7	156.501	4830.43	7094.9	4096.25	146.879	0.634507	-0.656291	0.852167	NoSig
P33607	nuoL	NADH-quinone oxidoreductase subunit L	NADH-quinone oxidoreductase subunit L OS=Escherichia coli (strain K12) OX=83333 GN=nuoL PE=1 SV=2	216474	254362	195206	228590	234023	224925	0.703198	229179	4577.38	2642.75	1.99729	222014	29964.8	17300.2	13.4968	0.968734	-0.0458269	0.82309	NoSig
P33644	yfiH	Purine nucleoside phosphorylase YfiH	Purine nucleoside phosphorylase YfiH OS=Escherichia coli (strain K12) OX=83333 GN=yfiH PE=1 SV=1	218059	186828	136255	163612	143525	152506	0.330218	153214	10062.1	5809.38	6.56738	180381	41281.3	23833.8	22.8856	1.17731	0.235499	0.546082	NoSig
P33647	chpB	Endoribonuclease toxin ChpB	Endoribonuclease toxin ChpB OS=Escherichia coli (strain K12) OX=83333 GN=chpB PE=1 SV=1	19818.9	22942.5	18478.8	22111.7	21730	21889.9	0.322316	21910.6	191.702	110.679	0.874929	20413.4	2290.47	1322.4	11.2204	0.931669	-0.102111	0.536443	NoSig
P33913	yejA	Uncharacterized protein YejA	Uncharacterized protein YejA OS=Escherichia coli (strain K12) OX=83333 GN=yejA PE=1 SV=3	69791.9	44785.2	88689.8	49691.7	101128	84023	0.622459	78280.8	26194.4	15123.3	33.4621	67755.6	22023	12715	32.5035	0.865546	-0.208318	0.772706	NoSig
P33916	yejF	Uncharacterized ABC transporter ATP-binding protein YejF	Uncharacterized ABC transporter ATP-binding protein YejF OS=Escherichia coli (strain K12) OX=83333 GN=yejF PE=1 SV=1	86247.7	100531	99256.2	71528	64032	76359.8	0.0130899	70639.9	6211.74	3586.35	8.79352	95344.8	7904.06	4563.41	8.28997	1.34973	0.432671	0.103729	NoSig
P33919	radD	Putative DNA repair helicase RadD	Putative DNA repair helicase RadD OS=Escherichia coli (strain K12) OX=83333 GN=radD PE=1 SV=2	44258.6	45966	40343.8	18225.6	36213.9	9998.57	0.0496079	21479.4	13407.1	7740.62	62.4187	43522.8	2882.41	1664.16	6.62276	2.02626	1.01882	0.190247	Up
P33927	ccmF	Cytochrome c-type biogenesis protein CcmF	Cytochrome c-type biogenesis protein CcmF OS=Escherichia coli (strain K12) OX=83333 GN=ccmF PE=1 SV=1	25775.8	35110.5	38146.8	55895.8	48912.5	38856	0.0740762	47888.1	8565.93	4945.54	17.8874	33011	6447.16	3722.27	19.5303	0.689337	-0.536719	0.231373	NoSig
P33941	yojI	ABC transporter ATP-binding/permease protein YojI	ABC transporter ATP-binding/permease protein YojI OS=Escherichia coli (strain K12) OX=83333 GN=yojI PE=1 SV=2	117534	120992	118307	91534.2	109902	106623	0.047512	102686	9796.17	5655.82	9.5399	118945	1814.87	1047.81	1.52581	1.15833	0.212047	0.186414	NoSig
P34209	ydcF	Protein YdcF	Protein YdcF OS=Escherichia coli (strain K12) OX=83333 GN=ydcF PE=1 SV=3	401607	324029	304590	216462	220273	264705	0.0305681	233813	26821	15485.1	11.4711	343409	51329.9	29635.3	14.9472	1.46873	0.554569	0.152291	NoSig
P35340	ahpF	Alkyl hydroperoxide reductase subunit F	Alkyl hydroperoxide reductase subunit F OS=Escherichia coli (strain K12) OX=83333 GN=ahpF PE=1 SV=2	1392934	1.81287e+06	1951781	1.09821e+06	1.14619e+06	1240194	0.0322222	1.16153e+06	72225.1	41699.2	6.21809	1.7192e+06	290962	167987	16.9243	1.48011	0.565705	0.153854	NoSig
P36548	amiA	N-acetylmuramoyl-L-alanine amidase AmiA	N-acetylmuramoyl-L-alanine amidase AmiA OS=Escherichia coli (strain K12) OX=83333 GN=amiA PE=1 SV=1	142257	123564	146918	127965	149675	144646	0.759198	140762	11364.2	6561.14	8.07338	137580	12359.5	7135.73	8.98347	0.977396	-0.0329851	0.861247	NoSig
P36566	cmoM	tRNA 5-carboxymethoxyuridine methyltransferase	tRNA 5-carboxymethoxyuridine methyltransferase OS=Escherichia coli (strain K12) OX=83333 GN=cmoM PE=1 SV=2	87739.5	90272.6	104324	161924	92411.3	96520.4	0.378772	116952	39000.9	22517.2	33.3479	94112	8933.99	5158.04	9.49294	0.804708	-0.313463	0.580773	NoSig
P36649	cueO	Multicopper oxidase CueO	Multicopper oxidase CueO OS=Escherichia coli (strain K12) OX=83333 GN=cueO PE=1 SV=2	220924	213875	144599	181179	200586	205482	0.923086	195749	12853.6	7421.01	6.56634	193133	42178.7	24351.9	21.8392	0.986634	-0.0194137	0.962683	NoSig
P36667	wbbL	Rhamnosyltransferase WbbL	Rhamnosyltransferase WbbL OS=Escherichia coli (strain K12) OX=83333 GN=wbbL PE=1 SV=1	10566	734.186	19853.8	734.186	734.186	734.186	0.155334	734.186	0	0	0	10384.7	9561.08	5520.09	92.0692	14.1445	3.82216	0.338238	NoSig
P36672	treB	PTS system trehalose-specific EIIBC component	PTS system trehalose-specific EIIBC component OS=Escherichia coli (strain K12) OX=83333 GN=treB PE=1 SV=4	2426279	2.64062e+06	2917883	3.38409e+06	3.18607e+06	3.16078e+06	0.0215019	3.24365e+06	122285	70601.2	3.76998	2.66159e+06	246472	142301	9.26033	0.820555	-0.285328	0.129624	NoSig
P36673	treR	HTH-type transcriptional regulator TreR	HTH-type transcriptional regulator TreR OS=Escherichia coli (strain K12) OX=83333 GN=treR PE=1 SV=2	101115	92298.8	88949.3	85754.9	89014	81596.6	0.108988	85455.2	3717.79	2146.46	4.35057	94121.1	6284.39	3628.3	6.67692	1.10141	0.139351	0.28968	NoSig
P36683	acnB	Aconitate hydratase B	Aconitate hydratase B OS=Escherichia coli (strain K12) OX=83333 GN=acnB PE=1 SV=3	7004695	7090110	7035390	5.74759e+06	6.61478e+06	6563827	0.0597572	6.30873e+06	486629	280955	7.71357	7.0434e+06	43267	24980.2	0.614291	1.11645	0.158922	0.208639	NoSig
P36771	lrhA	Probable HTH-type transcriptional regulator LrhA	Probable HTH-type transcriptional regulator LrhA OS=Escherichia coli (strain K12) OX=83333 GN=lrhA PE=3 SV=2	143627	129266	127010	116825	134982	126013	0.37538	125940	9078.73	5241.6	7.20876	133301	9013.3	5203.83	6.76162	1.05845	0.0819475	0.579188	NoSig
P36837	dtpB	Dipeptide and tripeptide permease B	Dipeptide and tripeptide permease B OS=Escherichia coli (strain K12) OX=83333 GN=dtpB PE=1 SV=2	97346.5	108208	87766.3	96486.1	133199	138656	0.159645	122780	22934.4	13241.2	18.6792	97773.6	10227.5	5904.86	10.4604	0.796329	-0.328564	0.345073	NoSig
P36879	yadG	Uncharacterized ABC transporter ATP-binding protein YadG	Uncharacterized ABC transporter ATP-binding protein YadG OS=Escherichia coli (strain K12) OX=83333 GN=yadG PE=1 SV=1	412125	421583	373632	325294	324536	319239	0.00580288	323023	3299.09	1904.73	1.02132	402447	25398.7	14663.9	6.31107	1.24588	0.317161	0.0721954	NoSig
P36881	yadI	Putative phosphotransferase enzyme IIA component YadI	Putative phosphotransferase enzyme IIA component YadI OS=Escherichia coli (strain K12) OX=83333 GN=yadI PE=3 SV=2	45421.2	43315.9	50036.8	39367	38449.2	30426.5	0.0424929	36080.9	4918.34	2839.6	13.6314	46258	3437.68	1984.75	7.43155	1.28206	0.358466	0.173818	NoSig
P36938	pgm	Phosphoglucomutase	Phosphoglucomutase OS=Escherichia coli (strain K12) OX=83333 GN=pgm PE=1 SV=1	2158570	2267011	2.23636e+06	2.09325e+06	1298463	1.91426e+06	0.136229	1.76866e+06	416920	240709	23.5727	2.22065e+06	55902.4	32275.3	2.51739	1.25556	0.328326	0.317787	NoSig
P36995	cspB	Cold shock-like protein CspB	Cold shock-like protein CspB OS=Escherichia coli (strain K12) OX=83333 GN=cspB PE=1 SV=1	734.186	734.186	734.186	734.186	734.186	734.186		734.186	0	0	0	734.186	0	0	0	1	0		NoSig
P36999	rlmA	23S rRNA (guanine(745)-N(1))-methyltransferase	23S rRNA (guanine(745)-N(1))-methyltransferase OS=Escherichia coli (strain K12) OX=83333 GN=rlmA PE=1 SV=1	144328	155659	147730	121346	65361.4	130146	0.101198	105618	35139.7	20287.9	33.2706	149239	5814.17	3356.81	3.89588	1.41301	0.498771	0.277901	NoSig
P37005	lasT	Uncharacterized tRNA/rRNA methyltransferase LasT	Uncharacterized tRNA/rRNA methyltransferase LasT OS=Escherichia coli (strain K12) OX=83333 GN=lasT PE=3 SV=2	106794	109430	113157	111278	113128	101641	0.795465	108683	6167.77	3560.96	5.67503	109794	3196.73	1845.63	2.91158	1.01022	0.014676	0.884583	NoSig
P37024	hrpB	ATP-dependent RNA helicase HrpB	ATP-dependent RNA helicase HrpB OS=Escherichia coli (strain K12) OX=83333 GN=hrpB PE=1 SV=3	49290.4	56499	51535	32060.9	51981.7	65881.4	0.81806	49974.7	16999.4	9814.59	34.016	52441.5	3688.8	2129.73	7.03413	1.04936	0.0695118	0.89878	NoSig
P37047	cdaR	Carbohydrate diacid regulator	Carbohydrate diacid regulator OS=Escherichia coli (strain K12) OX=83333 GN=cdaR PE=1 SV=2	52825.5	111756	97199.1	81844.9	103669	98645.7	0.713373	94720	11429.6	6598.88	12.0667	87260.3	30696.8	17722.8	35.1784	0.921245	-0.118344	0.830263	NoSig
P37127	aegA	Putative oxidoreductase AegA	Putative oxidoreductase AegA OS=Escherichia coli (strain K12) OX=83333 GN=aegA PE=2 SV=2	34824.5	58422.2	51204.7	734.186	18368	19071.7	0.0183212	12724.6	10390	5998.66	81.6526	48150.4	12091.7	6981.13	25.1123	3.78404	1.91993	0.119924	Up
P37147	fxsA	UPF0716 protein FxsA	UPF0716 protein FxsA OS=Escherichia coli (strain K12) OX=83333 GN=fxsA PE=1 SV=2	204187	220111	206135	167310	143100	187539	0.0328237	165983	22249.1	12845.5	13.4044	210144	8686.18	5014.97	4.13343	1.26606	0.340344	0.154912	NoSig
P37177	ptsP	Phosphoenolpyruvate-dependent phosphotransferase system	Phosphoenolpyruvate-dependent phosphotransferase system OS=Escherichia coli (strain K12) OX=83333 GN=ptsP PE=1 SV=2	211272	104855	144865	160547	205738	143826	0.673884	170037	32028.3	18491.6	18.8361	153664	53751.5	31033.5	34.9799	0.90371	-0.146068	0.803687	NoSig
P37180	hybB	Probable Ni/Fe-hydrogenase 2 b-type cytochrome subunit	Probable Ni/Fe-hydrogenase 2 b-type cytochrome subunit OS=Escherichia coli (strain K12) OX=83333 GN=hybB PE=1 SV=2	36562.2	58136.6	64377.9	89435.6	84211.9	68610	0.0574619	80752.5	10835.2	6255.72	13.4178	53025.6	14595.2	8426.55	27.5249	0.656643	-0.606819	0.205069	NoSig
P37182	hybD	Hydrogenase 2 maturation protease	Hydrogenase 2 maturation protease OS=Escherichia coli (strain K12) OX=83333 GN=hybD PE=1 SV=2	245166	234354	234931	171572	254687	260110	0.761977	228790	49626.2	28651.7	21.6907	238150	6082.53	3511.75	2.55407	1.04091	0.0578503	0.863292	NoSig
P37194	slp	Outer membrane protein Slp	Outer membrane protein Slp OS=Escherichia coli (strain K12) OX=83333 GN=slp PE=1 SV=1	2.51326e+06	2.15809e+06	2.43233e+06	2.16979e+06	2527851	2.87531e+06	0.53425	2.52432e+06	352777	203676	13.9751	2.36789e+06	186142	107469	7.86108	0.938033	-0.0922898	0.70297	NoSig
P37197	yhjA	Probable cytochrome c peroxidase	Probable cytochrome c peroxidase OS=Escherichia coli (strain K12) OX=83333 GN=yhjA PE=4 SV=1	993881	658581	399204	217502	249146	897950	0.460361	454866	384048	221730	84.431	683889	298145	172134	43.5955	1.50349	0.58832	0.636414	NoSig
P37313	dppF	Dipeptide transport ATP-binding protein DppF	Dipeptide transport ATP-binding protein DppF OS=Escherichia coli (strain K12) OX=83333 GN=dppF PE=1 SV=1	121443	74978	120696	130031	75926.3	132073	0.785558	112677	31843.1	18384.6	28.2606	105706	26613.5	15365.3	25.177	0.938133	-0.092136	0.877997	NoSig
P37325	ybcH	Uncharacterized protein YbcH	Uncharacterized protein YbcH OS=Escherichia coli (strain K12) OX=83333 GN=ybcH PE=3 SV=2	65267.2	36636.1	34684.5	93491.7	77844	70361.4	0.0433219	80565.7	11802.9	6814.39	14.65	45529.2	17121.4	9885.03	37.6052	0.565119	-0.823372	0.174877	NoSig
P37326	intS	Prophage integrase IntS	Prophage integrase IntS OS=Escherichia coli (strain K12) OX=83333 GN=intS PE=1 SV=1	46190	68963.5	79989.6	44755.3	110249	106946	0.3972	87316.8	36896.3	21302.1	42.2557	65047.7	17236.7	9951.6	26.4985	0.744962	-0.424761	0.595393	NoSig
P37329	modA	Molybdate-binding protein ModA	Molybdate-binding protein ModA OS=Escherichia coli (strain K12) OX=83333 GN=modA PE=1 SV=1	938263	982261	1023515	1.01068e+06	727160	1.25949e+06	0.914683	999110	266353	153779	26.659	981346	42633.5	24614.5	4.34439	0.98222	-0.0258815	0.958825	NoSig
P37330	glcB	Malate synthase G	Malate synthase G OS=Escherichia coli (strain K12) OX=83333 GN=glcB PE=1 SV=3	4591412	4381718	4546108	3398494	3.35898e+06	3.33949e+06	6.58591e-05	3365653	30065	17358	0.893288	4.50641e+06	110339	63704.2	2.44849	1.33894	0.421093	0.00953191	NoSig
P37342	yjjI	Uncharacterized protein YjjI	Uncharacterized protein YjjI OS=Escherichia coli (strain K12) OX=83333 GN=yjjI PE=1 SV=2	514769	473170	437998	422485	449556	442348	0.19053	438130	14019.8	8094.31	3.19991	475312	38430.6	22187.9	8.08534	1.08487	0.117518	0.388714	NoSig
P37344	pspF	Psp operon transcriptional activator	Psp operon transcriptional activator OS=Escherichia coli (strain K12) OX=83333 GN=pspF PE=1 SV=2	125592	122006	126202	84992	116853	116196	0.154207	106014	18208.1	10512.5	17.1753	124600	2267.38	1309.07	1.81973	1.17532	0.233055	0.337102	NoSig
P37349	dhaM	PEP-dependent dihydroxyacetone kinase, phosphoryl donor subunit DhaM	PEP-dependent dihydroxyacetone kinase, phosphoryl donor subunit DhaM OS=Escherichia coli (strain K12) OX=83333 GN=dhaM PE=1 SV=3	436795	456792	464774	372738	418034	432486	0.0856107	407752	31172.7	17997.5	7.645	452787	14412.9	8321.29	3.18315	1.11045	0.151139	0.253713	NoSig
P37353	menE	2-succinylbenzoate--CoA ligase	2-succinylbenzoate--CoA ligase OS=Escherichia coli (strain K12) OX=83333 GN=menE PE=1 SV=2	60867.3	52717.2	49733.8	43277	49409.8	60323.2	0.597123	51003.3	8634.12	4984.91	16.9285	54439.4	5763.14	3327.35	10.5863	1.06737	0.0940605	0.752437	NoSig
P37387	xylF	D-xylose-binding periplasmic protein	D-xylose-binding periplasmic protein OS=Escherichia coli (strain K12) OX=83333 GN=xylF PE=1 SV=1	369428	339101	392418	389471	413381	437897	0.0888814	413583	24213.8	13979.9	5.85465	366982	26742.1	15439.6	7.28702	0.887325	-0.172465	0.257698	NoSig
P37440	ucpA	Oxidoreductase UcpA	Oxidoreductase UcpA OS=Escherichia coli (strain K12) OX=83333 GN=ucpA PE=1 SV=3	1.87003e+06	1.64831e+06	1.5351e+06	991587	1.00873e+06	1.0586e+06	0.00269669	1.01964e+06	34812.7	20099.1	3.41422	1.68448e+06	170369	98362.3	10.114	1.65204	0.724245	0.053731	NoSig
P37595	iaaA	Isoaspartyl peptidase	Isoaspartyl peptidase OS=Escherichia coli (strain K12) OX=83333 GN=iaaA PE=1 SV=2	107415	91571.2	88178.2	83814.9	91634	88279.5	0.28576	87909.5	3922.66	2264.75	4.46216	95721.5	10268	5928.24	10.727	1.08886	0.122824	0.499185	NoSig
P37613	panZ	PanD regulatory factor	PanD regulatory factor OS=Escherichia coli (strain K12) OX=83333 GN=panZ PE=1 SV=1	194843	189566	184005	235638	184087	195815	0.379412	205180	27021.6	15600.9	13.1697	189471	5419.62	3129.02	2.86039	0.92344	-0.11491	0.580844	NoSig
P37615	yhhM	Uncharacterized protein YhhM	Uncharacterized protein YhhM OS=Escherichia coli (strain K12) OX=83333 GN=yhhM PE=4 SV=1	179867	205254	184638	233923	236251	224832	0.00808773	231669	6034.18	3483.83	2.60466	189920	13492.4	7789.82	7.10425	0.819789	-0.286675	0.0831034	NoSig
P37617	zntA	Zinc/cadmium/lead-transporting P-type ATPase	Zinc/cadmium/lead-transporting P-type ATPase OS=Escherichia coli (strain K12) OX=83333 GN=zntA PE=1 SV=1	330205	405150	311192	272999	247542	250140	0.0367215	256894	14008.1	8087.56	5.45286	348849	49675.9	28680.4	14.2399	1.35795	0.441431	0.162729	NoSig
P37623	acpT	4'-phosphopantetheinyl transferase AcpT	4'-phosphopantetheinyl transferase AcpT OS=Escherichia coli (strain K12) OX=83333 GN=acpT PE=3 SV=1	14486.1	11058.2	734.186	734.186	734.186	734.186	0.124117	734.186	0	0	0	8759.5	7158.35	4132.88	81.721	11.9309	3.57663	0.305209	NoSig
P37624	rbbA	Ribosome-associated ATPase	Ribosome-associated ATPase OS=Escherichia coli (strain K12) OX=83333 GN=rbbA PE=1 SV=3	119953	150802	83793.4	82819.1	106351	101769	0.362764	96979.7	12475.5	7202.76	12.8641	118183	33539.4	19364	28.3792	1.21864	0.285267	0.575644	NoSig
P37626	yhiI	Uncharacterized protein YhiI	Uncharacterized protein YhiI OS=Escherichia coli (strain K12) OX=83333 GN=yhiI PE=3 SV=1	799598	731722	695663	622244	614932	579598	0.0146176	605591	22806.1	13167.1	3.76592	742328	52773.1	30468.6	7.10914	1.22579	0.293712	0.10642	NoSig
P37631	yhiN	Uncharacterized protein YhiN	Uncharacterized protein YhiN OS=Escherichia coli (strain K12) OX=83333 GN=yhiN PE=4 SV=3	120313	117684	136817	117217	117989	111147	0.210442	115451	3746.96	2163.31	3.24549	124938	10371.2	5987.84	8.3011	1.08217	0.113932	0.411262	NoSig
P37634	rlmJ	Ribosomal RNA large subunit methyltransferase J	Ribosomal RNA large subunit methyltransferase J OS=Escherichia coli (strain K12) OX=83333 GN=rlmJ PE=1 SV=1	259862	229280	251923	255035	252182	241100	0.822589	249439	7361.24	4250.01	2.95112	247022	15869.3	9162.13	6.42424	0.990308	-0.0140506	0.900778	NoSig
P37641	yhjC	Uncharacterized HTH-type transcriptional regulator YhjC	Uncharacterized HTH-type transcriptional regulator YhjC OS=Escherichia coli (strain K12) OX=83333 GN=yhjC PE=3 SV=2	734.186	734.186	734.186	734.186	734.186	734.186		734.186	0	0	0	734.186	0	0	0	1	0		NoSig
P37642	yhjD	Inner membrane protein YhjD	Inner membrane protein YhjD OS=Escherichia coli (strain K12) OX=83333 GN=yhjD PE=1 SV=1	12222.7	18483.5	22049.1	27739	33364.5	20290.2	0.114969	27131.3	6558.3	3786.44	24.1725	17585.1	4974.42	2871.98	28.2877	0.648149	-0.625603	0.297806	NoSig
P37645	yhjG	AsmA family protein YhjG	AsmA family protein YhjG OS=Escherichia coli (strain K12) OX=83333 GN=yhjG PE=3 SV=3	3.67961e+06	3700904	3.82388e+06	3.22501e+06	62178.8	3.53111e+06	0.258079	2.27277e+06	1.92054e+06	1.10882e+06	84.502	3.7348e+06	77879.1	44963.5	2.08523	1.64328	0.71658	0.468707	NoSig
P37646	pdeH	Cyclic di-GMP phosphodiesterase PdeH	Cyclic di-GMP phosphodiesterase PdeH OS=Escherichia coli (strain K12) OX=83333 GN=pdeH PE=1 SV=3	108701	95245.4	119804	53487.5	114889	115397	0.573125	94591.2	35597.8	20552.4	37.6333	107916	12297.9	7100.19	11.3958	1.14087	0.190137	0.735708	NoSig
P37647	kdgK	2-dehydro-3-deoxygluconokinase	2-dehydro-3-deoxygluconokinase OS=Escherichia coli (strain K12) OX=83333 GN=kdgK PE=1 SV=1	1.47704e+06	1388193	1.46137e+06	1.0313e+06	1013876	937541	0.000352632	994239	49868.7	28791.7	5.01577	1.4422e+06	47424.8	27380.7	3.28836	1.45056	0.536609	0.0227921	NoSig
P37648	yhjJ	Protein YhjJ	Protein YhjJ OS=Escherichia coli (strain K12) OX=83333 GN=yhjJ PE=1 SV=1	274384	420108	267299	282863	537249	310598	0.584193	376904	139554	80571.5	37.0264	320597	86251.7	49797.5	26.9035	0.850606	-0.233436	0.745	NoSig
P37649	pdeK	Probable cyclic di-GMP phosphodiesterase PdeK	Probable cyclic di-GMP phosphodiesterase PdeK OS=Escherichia coli (strain K12) OX=83333 GN=pdeK PE=1 SV=3	26321	15163.4	39059.5	20469.5	41519	36762.3	0.553503	32917	11039	6373.39	33.536	26848	11956.8	6903.25	44.5351	0.815627	-0.294018	0.719011	NoSig
P37651	bcsZ	Endoglucanase	Endoglucanase OS=Escherichia coli (strain K12) OX=83333 GN=bcsZ PE=1 SV=1	124913	113287	734.186	734.186	89405	70934.7	0.616943	53691.3	46782.8	27010.1	87.1329	79644.5	68585.1	39597.6	86.1141	1.48338	0.568886	0.768279	NoSig
P37657	bcsE	Cyclic di-GMP binding protein BcsE	Cyclic di-GMP binding protein BcsE OS=Escherichia coli (strain K12) OX=83333 GN=bcsE PE=1 SV=1	734.186	734.186	734.186	734.186	734.186	75614.8	0.373901	25694.4	43232.3	24960.2	168.256	734.186	0	0	0	0.0285738	-5.12916	0.578219	NoSig
P37659	bcsG	Cellulose biosynthesis protein BcsG	Cellulose biosynthesis protein BcsG OS=Escherichia coli (strain K12) OX=83333 GN=bcsG PE=1 SV=1	81661.7	67898.8	50555.7	74063.1	59025.7	62062.7	0.877825	65050.5	7951.46	4590.78	12.2235	66705.4	15587.3	8999.34	23.3674	1.02544	0.0362434	0.937388	NoSig
P37661	eptB	Kdo(2)-lipid A phosphoethanolamine 7''-transferase	Kdo(2)-lipid A phosphoethanolamine 7''-transferase OS=Escherichia coli (strain K12) OX=83333 GN=eptB PE=1 SV=3	74263.8	75407.5	70160.8	62236.2	63263.2	42402.8	0.0680382	55967.4	11758.5	6788.79	21.0096	73277.4	2758.95	1592.88	3.76507	1.30929	0.388781	0.221	NoSig
P37665	yiaD	Probable lipoprotein YiaD	Probable lipoprotein YiaD OS=Escherichia coli (strain K12) OX=83333 GN=yiaD PE=1 SV=2	775734	651806	694058	708196	702573	857922	0.476849	756231	88112.4	50871.7	11.6515	707199	63000.2	36373.2	8.90841	0.935164	-0.0967093	0.65192	NoSig
P37671	yiaJ	DNA-binding transcriptional repressor YiaJ	DNA-binding transcriptional repressor YiaJ OS=Escherichia coli (strain K12) OX=83333 GN=yiaJ PE=1 SV=1	125469	176894	230627	240907	275429	139393	0.466385	218576	70713.9	40826.7	32.3521	177663	52583.6	30359.2	29.5974	0.812821	-0.29899	0.641988	NoSig
P37676	yiaO	2,3-diketo-L-gulonate-binding periplasmic protein YiaO	2,3-diketo-L-gulonate-binding periplasmic protein YiaO OS=Escherichia coli (strain K12) OX=83333 GN=yiaO PE=1 SV=1	59226.7	72938.1	74361.7	16677.7	62528.4	97578.5	0.699741	58928.2	40570.4	23423.3	68.8471	68842.1	8357.62	4825.27	12.1403	1.16824	0.224334	0.82122	NoSig
P37678	sgbH	3-keto-L-gulonate-6-phosphate decarboxylase SgbH	3-keto-L-gulonate-6-phosphate decarboxylase SgbH OS=Escherichia coli (strain K12) OX=83333 GN=sgbH PE=1 SV=1	28859.3	29448.2	33464.8	29679.4	31249.1	27538.7	0.574171	29489.1	1862.49	1075.31	6.31588	30590.8	2506.32	1447.02	8.19305	1.03736	0.052914	0.735875	NoSig
P37679	sgbU	Putative L-ribulose-5-phosphate 3-epimerase SgbU	Putative L-ribulose-5-phosphate 3-epimerase SgbU OS=Escherichia coli (strain K12) OX=83333 GN=sgbU PE=3 SV=2	7811.88	734.186	734.186	734.186	8593.36	12883.8	0.36972	7403.77	6161.53	3557.36	83.2215	3093.42	4086.31	2359.23	132.097	0.417816	-1.25906	0.578219	NoSig
P37685	aldB	Aldehyde dehydrogenase B	Aldehyde dehydrogenase B OS=Escherichia coli (strain K12) OX=83333 GN=aldB PE=1 SV=2	363418	356667	332633	401315	356527	336889	0.545539	364910	33020.9	19064.6	9.04906	350906	16181.2	9342.2	4.61125	0.961623	-0.0564568	0.713211	NoSig
P37690	envC	Murein hydrolase activator EnvC	Murein hydrolase activator EnvC OS=Escherichia coli (strain K12) OX=83333 GN=envC PE=1 SV=2	86497.5	93155.9	114315	86552.3	89954.9	95169.3	0.443713	90558.8	4340.14	2505.78	4.79262	97989.4	14524.9	8385.96	14.8229	1.08205	0.113771	0.623995	NoSig
P37691	yibQ	Uncharacterized protein YibQ	Uncharacterized protein YibQ OS=Escherichia coli (strain K12) OX=83333 GN=yibQ PE=3 SV=2	115810	99973.7	113471	56821.8	59158.9	133582	0.359451	83187.5	43658.3	25206.1	52.4818	109752	8548.38	4935.41	7.78883	1.31933	0.399805	0.573477	NoSig
P37692	rfaF	ADP-heptose--LPS heptosyltransferase 2	ADP-heptose--LPS heptosyltransferase 2 OS=Escherichia coli (strain K12) OX=83333 GN=rfaF PE=1 SV=1	223494	209725	200822	180123	178772	170670	0.00852369	176522	5112.76	2951.86	2.89639	211347	11422.5	6594.76	5.40461	1.19728	0.259766	0.0846536	NoSig
P37744	rfbA	Glucose-1-phosphate thymidylyltransferase 1	Glucose-1-phosphate thymidylyltransferase 1 OS=Escherichia coli (strain K12) OX=83333 GN=rfbA PE=1 SV=2	609246	620782	607064	650906	463745	682970	0.857027	599207	118404	68360.6	19.7601	612364	7371.17	4255.75	1.20372	1.02196	0.0313351	0.924723	NoSig
P37745	rfbC	dTDP-4-dehydrorhamnose 3,5-epimerase	dTDP-4-dehydrorhamnose 3,5-epimerase OS=Escherichia coli (strain K12) OX=83333 GN=rfbC PE=1 SV=1	1106486	351296	349303	870181	1.02631e+06	1.01548e+06	0.225189	970655	87181.1	50334	8.98168	602362	436586	252063	72.479	0.620572	-0.688328	0.42625	NoSig
P37746	rfbX	Putative O-antigen transporter	Putative O-antigen transporter OS=Escherichia coli (strain K12) OX=83333 GN=rfbX PE=1 SV=4	734.186	734.186	734.186	12585.5	734.186	734.186	0.373901	4684.64	6842.39	3950.45	146.06	734.186	0	0	0	0.156722	-2.67372	0.578219	NoSig
P37747	glf	UDP-galactopyranose mutase	UDP-galactopyranose mutase OS=Escherichia coli (strain K12) OX=83333 GN=glf PE=1 SV=1	987235	1.09469e+06	1.03119e+06	1.20728e+06	1.46794e+06	1.54977e+06	0.0263939	1.40833e+06	178855	103262	12.6998	1.03771e+06	54024.3	31190.9	5.20613	0.736834	-0.440589	0.141016	NoSig
P37749	wbbI	Beta-1,6-galactofuranosyltransferase WbbI	Beta-1,6-galactofuranosyltransferase WbbI OS=Escherichia coli (strain K12) OX=83333 GN=wbbI PE=1 SV=1	681620	778907	766778	605680	571538	587124	0.00865703	588114	17092.4	9868.29	2.90631	742435	53014.9	30608.1	7.14067	1.2624	0.336169	0.0846536	NoSig
P37750	wbbJ	Putative lipopolysaccharide biosynthesis O-acetyl transferase WbbJ	Putative lipopolysaccharide biosynthesis O-acetyl transferase WbbJ OS=Escherichia coli (strain K12) OX=83333 GN=wbbJ PE=3 SV=2	270409	256550	258465	231730	259560	292084	0.9715	261125	30207.3	17440.2	11.5681	261808	7509.84	4335.81	2.86845	1.00262	0.00376913	0.986958	NoSig
P37751	wbbK	Putative glycosyltransferase WbbK	Putative glycosyltransferase WbbK OS=Escherichia coli (strain K12) OX=83333 GN=wbbK PE=4 SV=1	229648	273241	311394	387202	390320	379925	0.00862836	385816	5334.54	3079.9	1.38266	271427	40902.9	23615.3	15.0696	0.703516	-0.507345	0.0846536	NoSig
P37757	yddE	Uncharacterized isomerase YddE	Uncharacterized isomerase YddE OS=Escherichia coli (strain K12) OX=83333 GN=yddE PE=1 SV=2	92803.8	94515.2	112162	84262.6	89137	98802.7	0.293133	90734.1	7400.44	4272.65	8.15619	99827	10716.5	6187.2	10.7351	1.10021	0.137785	0.505731	NoSig
P37759	rfbB	dTDP-glucose 4,6-dehydratase 1	dTDP-glucose 4,6-dehydratase 1 OS=Escherichia coli (strain K12) OX=83333 GN=rfbB PE=3 SV=2	849790	825703	874953	868573	882247	895407	0.119921	882076	13417.7	7746.73	1.52116	850149	24626.7	14218.2	2.89675	0.963805	-0.053187	0.300085	NoSig
P37767	yfhH	Uncharacterized HTH-type transcriptional regulator YfhH	Uncharacterized HTH-type transcriptional regulator YfhH OS=Escherichia coli (strain K12) OX=83333 GN=yfhH PE=4 SV=2	52631.3	52726.6	35287.6	56043.6	72641.2	58144.3	0.11965	62276.3	9037.45	5217.77	14.5119	46881.8	10041	5797.18	21.4177	0.752803	-0.409656	0.300085	NoSig
P37769	kduD	2-dehydro-3-deoxy-D-gluconate 5-dehydrogenase	2-dehydro-3-deoxy-D-gluconate 5-dehydrogenase OS=Escherichia coli (strain K12) OX=83333 GN=kduD PE=1 SV=2	105475	106003	112687	42251.8	42118.6	70681.1	0.00449256	51683.8	16452.2	9498.69	31.8324	108055	4020.21	2321.07	3.72052	2.0907	1.06398	0.0649107	Up
P37773	mpl	UDP-N-acetylmuramate--L-alanyl-gamma-D-glutamyl-meso-2,6-diaminoheptandioate ligase	UDP-N-acetylmuramate--L-alanyl-gamma-D-glutamyl-meso-2,6-diaminoheptandioate ligase OS=Escherichia coli (strain K12) OX=83333 GN=mpl PE=1 SV=3	591224	632327	612737	599705	729020	802776	0.179302	710500	102795	59348.5	14.4679	612096	20559.2	11869.9	3.35882	0.8615	-0.215078	0.374134	NoSig
P37774	tcyN	L-cystine transport system ATP-binding protein TcyN	L-cystine transport system ATP-binding protein TcyN OS=Escherichia coli (strain K12) OX=83333 GN=tcyN PE=1 SV=2	105217	100559	100582	73239.7	101137	105555	0.437915	93310.5	17521.7	10116.1	18.7778	102119	2682.69	1548.85	2.62701	1.0944	0.130145	0.621841	NoSig
P37902	gltI	Glutamate/aspartate import solute-binding protein	Glutamate/aspartate import solute-binding protein OS=Escherichia coli (strain K12) OX=83333 GN=gltI PE=1 SV=2	1.31626e+06	1267697	1.18353e+06	1.05981e+06	1.30786e+06	1.22034e+06	0.507686	1.196e+06	125804	72632.9	10.5187	1.25583e+06	67155.3	38772.1	5.3475	1.05002	0.0704208	0.679822	NoSig
P37908	yfjD	UPF0053 inner membrane protein YfjD	UPF0053 inner membrane protein YfjD OS=Escherichia coli (strain K12) OX=83333 GN=yfjD PE=1 SV=5	99201	100289	89073.6	76064.6	87572.8	92193.5	0.142068	85277	8305.91	4795.42	9.73992	96188	6185.21	3571.03	6.43033	1.12795	0.1737	0.321855	NoSig
[truncated: 1,358 more rows]

## Sheet: Δtig+pTrc99a vs. pTrc99a - DEP
Δtig::pTrc99a vs. pTrc99a _ DEP
Accession	Gene Symbol	Protein name	B-1	B-2	B-3	A-1	A-2	A-3	ttestPvalue	ControlMean	ControlSD	ControlSE	ControlCV	TestMean	TestSD	TestSE	TestCV	FC	Log2FC	fdr	threshold
[truncated: 74 more rows]

## Sheet: Δtig+tig vs. pTrc99a - All
Δtig::tig vs. pTrc99a _ All
[truncated: 2,704 more rows]

## Sheet: Δtig+tig vs. pTrc99a - DEP
Δtig::tig vs. pTrc99a _ DEP
[truncated: 982 more rows]

[truncated: 4 more sheets: Δtig+tigΔN vs. Δtig+pTrc -All, Δtig+tigΔN vs. Δtig+pTrc -DEP, Δtig+tigΔRBS vs. Δtig+pTrc -All, Δtig+tigΔRBS vs. Δtig+pTrc -DEP]
