# Supplementary material for: Dosage constraint of the ribosome-associated molecular chaperone drives the evolution and fates of its duplicates in bacteria
Source: mBio. 2024 Oct 7;15(11):e01994-24. doi: 10.1128/mbio.01994-24 (PMC11559001; doi:10.1128/mbio.01994-24)
Supplement: Supplemental tables — Tables S1 to S7. [file mbio.01994-24-s0004.xlsx]

## Sheet: Table S1
Table S1. Number of genomes containing no or multiple TF homologs in different classes of Proteobacteria, Actinobacteria, Firmicutes, Bacteroidetes, and Tenericutes.
phylum	class	All	TF=0	TF≥2
Proteobacteria	Alphaproteobacteria	2332	29	4
	Betaproteobacteria	955	8	2
	Gammaproteobacteria	2715	63	14
	Deltaproteobacteria	270	4	40
	Epsilonproteobacteria	166	1	3
	Oligoflexia	12
	Acidithiobacillia	10
	Hydrogenophilalia	8
	Zetaproteobacteria	6
Actinobacteria	Actinomycetia	3137	129	20
	Coriobacteriia	69	1	22
	Acidimicrobiia	13	2
	Rubrobacteria	9
	Thermoleophilia	9
	Nitriliruptoria	7
Firmicutes	Bacilli	1873	14	10
	Clostridia	728	3	209
	Negativicutes	93	1	3
	Erysipelotrichia	55	1	16
	Tissierellia	93
	Culicoidibacteria	1
	Limnochordia	1
Bacteroidetes	Flavobacteriia	867	10
	Cytophagia	341	7	1
	Bacteroidia	280	23
	Sphingobacteriia	189	5
	Chitinophagia	120	4	1
	Saprospiria	18
Tenericutes	Mollicutes	175	8	35
	Mycoplasmoidales*	16	4	3
* an order

## Sheet: Table S2
Table S2. Analysis of TF homologs in 51 representative genomes of Myxococcales. The black triangles mark the proteins that contain the RBS motif.
organism name	assembly	order	family	genus	numbe of TF homologs	protein	length	RBS
Anaeromyxobacter dehalogenans 2CP-1	GCA_000022145	Myxococcales	Anaeromyxobacteraceae	Anaeromyxobacter	1	WP_015934624.1	429	▲
Archangium primigenium	GCA_016904885	Myxococcales	Archangiaceae	Archangium	1	WP_204493502.1	426	▲
Archangium gephyra	GCA_001027285	Myxococcales	Archangiaceae	Archangium	4	WP_047856242.1	426	▲
						WP_053066807.1	403
						WP_053066802.1	360
						WP_245682686.1	354
Archangium violaceum Cb vi76	GCA_000733295	Myxococcales	Archangiaceae	Archangium	4	WP_043405398.1	426	▲
						WP_084609930.1	353
						WP_052519244.1	348
						WP_152622099.1	402
Cystobacter ferrugineus	GCA_001887355	Myxococcales	Archangiaceae	Cystobacter	3	WP_071897259.1	426	▲
						WP_084736479.1	358
						WP_084736715.1	358
Cystobacter fuscus DSM 2262	GCA_000335475	Myxococcales	Archangiaceae	Cystobacter	4	WP_002624877.1	426	▲
						WP_081714069.1	358
						WP_002628685.1	362
						WP_002623994.1	358
Cystobacter gracilis	GCA_020103725	Myxococcales	Archangiaceae	Cystobacter	7	WP_224243398.1	424	▲
						WP_224245730.1	371
						WP_224243070.1	332
						WP_224245468.1	360
						WP_224248953.1	361
						WP_224243209.1	326
						WP_224245626.1	700
Hyalangium minutum	GCA_000737315	Myxococcales	Archangiaceae	Hyalangium	3	WP_044195251.1	424	▲
						WP_044193433.1	338
						WP_044183041.1	337
Melittangium boletus DSM 14713	GCA_002305855	Myxococcales	Archangiaceae	Melittangium	2	WP_095980141.1	426	▲
						WP_095981282.1	400
Stigmatella hybrida	GCA_020103775	Myxococcales	Archangiaceae	Stigmatella	3	WP_225412372.1	426	▲
						WP_225413261.1	344
						WP_225414528.1	367
Stigmatella aurantiaca	GCA_900109545	Myxococcales	Archangiaceae	Stigmatella	3	WP_075004799.1	426	▲
						WP_075010898.1	367
						WP_083423011.1	344
Stigmatella erecta	GCA_900111745	Myxococcales	Archangiaceae	Stigmatella	4	WP_093525336.1	426	▲
						WP_245767522.1	345
						WP_177233713.1	354
						WP_093525676.1	367
Haliangium ochraceum DSM 14365	GCA_000024805	Myxococcales	Kofleriaceae	Haliangium	1	WP_012830065.1	448	▲
Labilithrix luteola	GCA_001263205	Myxococcales	Labilitrichaceae	Labilithrix	1	WP_146652979.1	448	▲
Citreicoccus inhibens	GCA_019039035	Myxococcales	Myxococcaceae	Citreicoccus	3	WP_120209332.1	425	▲
						WP_236069155.1	342
						WP_217079543.1	342
Corallococcus macrosporus DSM 14697	GCA_002305895	Myxococcales	Myxococcaceae	Corallococcus	1	WP_095957979.1	425	▲
Corallococcus interemptor	GCA_003668875	Myxococcales	Myxococcaceae	Corallococcus	2	RKH65993.1	425	▲
						WP_120549944.1	402
Corallococcus praedator	GCA_003612125	Myxococcales	Myxococcaceae	Corallococcus	2	WP_120533147.1	425	▲
						WP_120584540.1	407
Corallococcus exiguus	GCA_017302975	Myxococcales	Myxococcaceae	Corallococcus	2	WP_206879641.1	425	▲
						WP_242594533.1	328
Corallococcus silvisoli	GCA_009909145	Myxococcales	Myxococcaceae	Corallococcus	3	WP_161666737.1	425	▲
						WP_161664151.1	342
						WP_235685937.1	346
Corallococcus aberystwythensis	GCA_003612165	Myxococcales	Myxococcaceae	Corallococcus	3	WP_120557688.1	425	▲
						WP_244227279.1	338
						WP_120557268.1	407
Corallococcus coralloides DSM 2259	GCA_000255295	Myxococcales	Myxococcaceae	Corallococcus	3	WP_014394867.1	425	▲
						WP_014398749.1	364
						WP_014392915.1	403
Corallococcus exercitus	GCA_013116705	Myxococcales	Myxococcaceae	Corallococcus	3	WP_120527436.1	425	▲
						WP_244981981.1	328
						WP_244982025.1	384
Corallococcus terminator	GCA_003611635	Myxococcales	Myxococcaceae	Corallococcus	3	WP_120540905.1	425	▲
						WP_120540847.1	342
						WP_120543975.1	406
Corallococcus sicarius	GCA_003611735	Myxococcales	Myxococcaceae	Corallococcus	3	WP_120627551.1	425	▲
						WP_244224521.1	361
						WP_120626859.1	412
Corallococcus llansteffanensis	GCA_003612055	Myxococcales	Myxococcaceae	Corallococcus	3	WP_120642138.1	425	▲
						WP_244237033.1	361
						WP_244237209.1	340
Corallococcus carmarthensis	GCA_003611695	Myxococcales	Myxococcaceae	Corallococcus	3	WP_120607100.1	425	▲
						WP_120604528.1	402
						WP_120600696.1	342
Myxococcus vastator	GCA_010894475	Myxococcales	Myxococcaceae	Myxococcus	2	WP_163782686.1	425	▲
						WP_163787224.1	365
Myxococcus hansupus	GCA_000280925	Myxococcales	Myxococcaceae	Myxococcus	2	WP_044890962.1	425	▲
						WP_002635237.1	365
Myxococcus fulvus	GCA_900111765	Myxococcales	Myxococcaceae	Myxococcus	2	WP_074957949.1	425	▲
						WP_245772568.1	362
Myxococcus stipitatus DSM 14675	GCA_000331735	Myxococcales	Myxococcaceae	Myxococcus	3	WP_015347886.1	425	▲
						WP_015346838.1	363
						WP_233278075.1	361
Myxococcus eversor	GCA_010894455	Myxococcales	Myxococcaceae	Myxococcus	3	WP_163866818.1	425	▲
						WP_163866391.1	362
						WP_163868765.1	342
Myxococcus llanfairpwllgwyngyllgogerychwyrndrobwllllantysiliogogogochensis	GCA_006636215	Myxococcales	Myxococcaceae	Myxococcus	3	WP_141642437.1	425	▲
						WP_141640372.1	342
						WP_141647425.1	362
Myxococcus xanthus DK 1622	GCA_000012685	Myxococcales	Myxococcaceae	Myxococcus	4	WP_011552097.1	425	▲
						WP_216608726.1	365
						WP_225909511.1	316
						WP_011551823.1	364
Myxococcus virescens	GCA_900101905	Myxococcales	Myxococcaceae	Myxococcus	4	WP_090491973.1	425	▲
						WP_090484850.1	365
						WP_244172116.1	339
						WP_090494623.1	364
Pyxidicoccus fallax	GCA_012933655	Myxococcales	Myxococcaceae	Pyxidicoccus	2	WP_169344206.1	425	▲
						WP_246357771.1	387
Pyxidicoccus trucidator	GCA_010894435	Myxococcales	Myxococcaceae	Pyxidicoccus	3	WP_164006742.1	425	▲
						WP_164007810.1	363
						WP_240359895.1	338
Pyxidicoccus caerfyrddinensis	GCA_010894405	Myxococcales	Myxococcaceae	Pyxidicoccus	4	WP_163995778.1	425	▲
						WP_240360370.1	338
						WP_163997085.1	363
						WP_163996353.1	363
Nannocystis pusilla	GCA_020073745	Myxococcales	Nannocystaceae	Nannocystis	1	WP_224195148.1	452	▲
Nannocystis exedens	GCA_002343915	Myxococcales	Nannocystaceae	Nannocystis	1	WP_170135727.1	438	▲
Plesiocystis pacifica SIR-1	GCA_000170895	Myxococcales	Nannocystaceae	Plesiocystis	1	WP_006976116.1	453	▲
Chondromyces crocatus	GCA_001189295	Myxococcales	Polyangiaceae	Chondromyces	1	WP_050432577.1	422	▲
Chondromyces apiculatus DSM 436	GCA_000601485	Myxococcales	Polyangiaceae	Chondromyces	1	WP_044250369.1	422	▲
Pajaroellobacter abortibovis	GCA_001931505	Myxococcales	Polyangiaceae	Pajaroellobacter	1	WP_075276291.1	442	▲
Polyangium spumosum	GCA_009649845	Myxococcales	Polyangiaceae	Polyangium	1	WP_153818083.1	421	▲
Polyangium aurulentum	GCA_005144635	Myxococcales	Polyangiaceae	Polyangium	1	WP_136918087.1	421	▲
Polyangium fumosum	GCA_005144585	Myxococcales	Polyangiaceae	Polyangium	1	WP_136927879.1	421	▲
Sorangium cellulosum So ce56	GCA_000067165	Myxococcales	Polyangiaceae	Sorangium	1	WP_012235777.1	422	▲
Sandaracinus amylolyticus	GCA_000737325	Myxococcales	Sandaracinaceae	Sandaracinus	1	WP_053233480.1	436	▲
Vulgatibacter incomptus	GCA_001263175	Myxococcales	Vulgatibacteraceae	Vulgatibacter	1	WP_050724701.1	428	▲
Enhygromyxa salina	GCA_002994635	Myxococcales		Enhygromyxa	1	WP_106091921.1	455	▲

## Sheet: Table S3
Table S3. RBS-containing TF homologs in 23 genomes with multiple RBS-containing TFs. The identities were calculated via the pair-to-pair comparisons of RBS-containing TFs in the same strain.
phylum	Organism name	number of TF homologs	location and number of RBS-containing TF	percent identity (%) of RBS-containing TF	protein id	partial N-terminal sequence
Firmicutes	Desulfitobacterium hafniense DCB-2	5	chromosome, 2	33.02	WP_015943723.1	NYQVAGFRKGSVPRSVIESQYGS
					WP_005816896.1	KVNIPGFRKGKAPRTMVERYVGT
Firmicutes	Desulfitobacterium metallireducens DSM 15288	2	chromosome, 2	28.1	WP_006718716.1	NYEIPGFRKGKVTRVVLESKLGP
					WP_006715789.1	KVNVPGFRKGKAPRSIIEHYVGT
Firmicutes	Desulfitobacterium chlororespirans DSM 11544	2	Un*, 2	32.79	WP_072771461.1	NYQVAGFRKGNIPRSVIESHYGP
					WP_072774637.1	KVNIPGFRKGKAPRTMVERYVGT
Firmicutes	Desulfosporosinus fructosivorans	2	Un, 2	30.67	WP_135544884.1	NYNIPGFRNGSAPRTIIEAKYGP
					WP_135544622.1	KVNVPGFRKGKAPRKMVELHVGK
Firmicutes	Filifactor alocis ATCC 35896	2	chromosome, 2	99.77	WP_014262600.1	RFAIPGFRKGKAPRKIVESYYGE
					WP_014262304.1	RFAIPGFRKGKAPRKIVESYYGE
Firmicutes	Sporomusa silvacetica DSM 10669	4	Un, 4	74.19；68.32；32.39；30.05；30.21；67.68	WP_094607044.1	RFAIPGFRKGKAPRKIVESYYGE
					WP_094604835.1	QVNIPGFRKGKAPRKVVEARIGK
					WP_094607648.1	KYNIPGFRKGSAPRLRLESKYGP
					WP_245867731.1	KYNIPGFRNGATPRTILESKFGA
Firmicutes	Sporomusa termitida	2	chromosome, 2	32.56	WP_144349600.1	QVNIPGFRKGKAPRKVVEMRVGK
					WP_144352075.1	KYNIPGFRNGAAPRTILESKFGA
Firmicutes	Sporomusa acidovorans	2	Un, 2	30.99	WP_093794444.1	NYHVPGFRKGSAPRYMLEAKYGP
					WP_093796791.1	QVNIPGFRKGKAPRKVVEMRLGK
Firmicutes	Bacillus alveayuensis	2	Un, 2	78.5	WP_044894606.1	KVNVPGFRKGKVPRALFEKRFGV
					WP_044892930.1	QVSIPGFRKGRVPRSLFEKRFGV
Firmicutes	Salibacterium salarium	2	Un, 2	95.02	WP_125557005.1	QVNVPGFRKGKVPRKLFEQRFGV
					WP_125556524.1	QVNVPGFRKGKVPRKLFEQRFGV
Actinobacteria	Microbispora corallina	2	Un, 2	29.11	WP_204056950.1	QVRVPGFRPGKVPARIIEQRFGR
					WP_204059723.1	TVGLAGFRAGRVPFHPIDERAGA
Actinobacteria	Ellagibacter isourolithinifaciens	4	Un, 2	36.67	WP_170264501.1	QRDIPGFRKGKAPRAVLEQNVGG
					WP_158049229.1	KYNFPGFRKGKAPRPIIDNALGA
Proteobacteria	Chromatocurvus halotolerans	2	Un, 2	28.57	WP_117318469.1	GLAVPGFRPGRAPLAVLRSHHGR
					WP_117319207.1	NVRLPGFRPGKVPLKVMRQRFGQ
Proteobacteria	Kineobactrum sediminis	2	Un, 2	31.13	WP_101522573.1	TATVSGFRKGKAPLSVLRNRFGD
					WP_101521381.1	NVRLPGFRPGKVPMNVMRQRFGP
Proteobacteria	Methylomagnum ishizawai	2	chromosome, 2	31.13	WP_221064821.1	RAQLDGFRPGRAPLAVVERQFGP
					WP_221065519.1	KVKLDGFRPGKAPQSVIKQRYGQ
Proteobacteria	Dyella soli	2	Un, 2	83.72	WP_131150493.1	TVRLKGFRPGKVPTTVIQQRFGA
					WP_131408447.1	TVRLKGFRPGKVPTTVIQQRFGD
Proteobacteria	Lujinxingia vulgaris	2	Un, 2	27.41	WP_249776209.1	TVRLKGFRPGKVPTTVIQQRFGD
					WP_146982939.1	TVRLKGFRPGKVPTTVIQQRFGD
Proteobacteria	Mailhella massiliensis	3	Un, 3	36.38；31.29；37.30	WP_077072448.1	SFRMAGFRPGRAPLEVLERQFGR
					WP_077071876.1	SVTLPGFRKGKAPVSVIEKRFAG
					WP_077072449.1	GMNLPGFRVGKIPVNVIKSRFAS
Nitrospinae	Nitrospina gracilis 3/211	2	Un, 2	26.65	WP_005006195.1	QVKMPGFRPGKIPQSIMEKRFGP
					WP_005010041.1	QISMPGFRPGKIPQKILEKQVPL
Thermotogae	Petrotoga halophila DSM 16923	2	Un, 2	92.33	WP_169926235.1	HYTFEGFRKGKVPKQVIKLRLGP
					WP_103898972.1	HYTFEGFRKGKVPKQVIKLRLGS
Tenericutes	Metamycoplasma orale NCTC10112	2	chromosome, 1; plasmid, 1	100	WP_022936240.1	EVVVPGFRKGKAPINKLDARISI
					WP_022936240.1	EVVVPGFRKGKAPINKLDARISI
Tenericutes	Mycoplasmopsis pulmonis NCTC10139	4	chromosome, 1; plasmid, 2	99.76；100；100	WP_010925013.1	KINIPGFRKNSSSPQFDKIARAKISK
					WP_129690549.1	KINIPGFRKNSSSPQFDKIARAKISK
					WP_129690553.1	KINIPGFRKNSSSPQFDKIARAKISK
Proteobacteria	Roseomonas alkaliterrae	2	Un, 2	49.58	WP_246420114.1	TATMPGFRPGKVPLSVVKQRYGA
					WP_184483280.1	TVPMPGFRPGEAPWPAVLQRYGA
* ‘Un’ means the assembly level of this genome is scaffold but not complete.

## Sheet: Table S4
Table S4. Fold changes of TF interacting proteins (reference to Wayne A. Hendrickson et al., 2009) in tig overexpression mutant of E. coli (p-value<0.05).
	UP		DOWN
	protein	fold change	protein	fold change
ribosome subunit	S1	1.18
	S3	1.15
	S4	1.14
	S6	1.14
	S14	1.23
	L5	1.14
	L6	1.23
	L10	1.33
	L14	1.16
	L15	1.28
	L18	1.44
	L23	2.02
Homomultimer	AvtA	1.65	CbpA	0.52
	GatD	1.44	FtnA	0.62
	NanK	2.54	GldA	0.42
	Rnc	1.24	LacA	0.55
	FabA	1.16	NudC	0.55
	AldA	1.51	ThrA	0.8
	GltA	1.26	FbaA	0.66
	Icd	1.42	GapA	0.91
	MaeB	1.59	GlnA	0.73
	MetG	1.16	GuaA	0.84
	Ndk	1.51	KatE	0.8
			PflB	0.68
			Pta	0.85
			PyrG	0.82
			RecA	0.83
			RihA	0.66
			SthA	0.75
			ThrS	0.8
			TktA	0.73
Heteromultimer	NuoE	1.1	HybO	0.15
	DadA	1.48	GatZ	0.58
	MreB	1.24	AceE	0.87
	SdhA	1.33	AceF	0.76
	AtpA	1.11	AspA	0.41
	DeaD	2.66	BipA	0.86
	FadB	1.65	FfH	0.84
	InfB	2.27	GatY	0.37
	InfC	1.28	LpdA	0.84
	LepA	2.58	PyrB	0.38
	Lon	1.8
	Mfd	2.34
	NuoC	1.14
	SucA	1.14
	SucC	1.38
	SucD	1.36
Monomer	AcnB	1.25
	AlaS	1.32
	GlcB	1.39
Protein-nucleic acid	MutM	1.4
Inner membrane			HemY	0.86
			TreB	0.69
Outer membrane	OmpA	1.22
	OmpF	3.47
	OmpT	2.59
	OmpX	1.29
Secreted	Lpp	1.79
No assembly	YfiF	1.18	AceB	0.76
information	TreC	1.19	BglA	0.93
	YbeD	1.81
	YbeZ	1.53
	YeiQ	2.56
	YjhC	2.56

## Sheet: Table S5
Table S5. Potential interacting proteins that were pulled down from the total proteins of the corresponding deletion M. xanthus mutant cells by the four purified MBP labelled TF homologs.
	Accession	Description	Coverage [%]	Unique Peptides
MXAN_2013-MBP interacting proteins	WP_011552097.1	MULTISPECIES: trigger factor [Myxococcus]	74	35
	WP_011555718.1	MULTISPECIES: acetyl-CoA carboxylase biotin carboxylase subunit [Myxococcus]	8	2
	WP_011555814.1	MULTISPECIES: glutamine amidotransferase [Myxococcus]	4	1
	WP_026114140.1	MULTISPECIES: AHH domain-containing protein [Myxococcus]	8	1
	WP_231405746.1	hypothetical protein [Myxococcus xanthus]	8	1
	WP_011556428.1	MULTISPECIES: ROK family protein [Myxococcus]	7	1
	WP_011550358.1	MULTISPECIES: PLP-dependent aminotransferase family protein [Myxococcus]	3	1
	WP_026113768.1	MULTISPECIES: EF-P lysine aminoacylase GenX [Myxococcus]	8	1
	WP_225909391.1	IF-2 protein [Myxococcus xanthus]	9	1
	WP_011553822.1	MULTISPECIES: CocE/NonD family hydrolase [Myxococcus]	4	1
	WP_011555316.1	MULTISPECIES: DEAD/DEAH box helicase [Myxococcus]	3	1
	WP_011550190.1	MULTISPECIES: glycoside hydrolase family 15 protein [Myxococcus]	3	1
	WP_228556510.1	MULTISPECIES: hypothetical protein [Myxococcus]	8	1
	WP_026114195.1	MULTISPECIES: tetratricopeptide repeat protein [Myxococcus]	2	1
	WP_225909545.1	MULTISPECIES: STAS/SEC14 domain-containing protein [Myxococcus]	18	1
	WP_011555292.1	MULTISPECIES: GDP-mannose 4,6-dehydratase [Myxococcus]	5	1
	WP_011550445.1	MULTISPECIES: asparagine synthase-related protein [Myxococcus]	6	1
	WP_002633598.1	MULTISPECIES: 50S ribosomal protein L14 [Proteobacteria]	7	1
	WP_225909884.1	MULTISPECIES: LuxR C-terminal-related transcriptional regulator [Myxococcus]	3	1
	WP_011554084.1	type I polyketide synthase [Myxococcus xanthus]	1	1
	WP_011554056.1	MULTISPECIES: response regulator [Myxococcus]	1	1
	WP_011555757.1	MULTISPECIES: glutamate-cysteine ligase family protein [Myxococcus]	4	1
	WP_011555807.1	MULTISPECIES: acetate--CoA ligase [Myxococcus]	2	1
	WP_011556415.1	TonB family protein [Myxococcus xanthus]	7	1
	WP_011556071.1	MULTISPECIES: glutathione transferase GstA [Myxococcus]	5	1
	WP_011550874.1	MULTISPECIES: ABC transporter ATP-binding protein/permease [Myxococcus]	2	1
	WP_228680779.1	DUF305 domain-containing protein [Myxococcus xanthus]	7	1
	WP_020477580.1	MULTISPECIES: glyoxalase [Myxococcus]	4	1
	WP_026114273.1	MULTISPECIES: tetratricopeptide repeat protein [Myxococcus]	1	1
MXAN_6153-MBP interacting proteins	WP_225909511.1	MULTISPECIES: peptidylprolyl isomerase [Myxococcus]	78	27
	WP_011553360.1	MULTISPECIES: 30S ribosomal protein S4 [Myxococcus]	32	9
	WP_020477795.1	MULTISPECIES: 30S ribosomal protein S2 [Myxococcus]	8	3
	WP_011556629.1	MULTISPECIES: GNAT family N-acetyltransferase [Myxococcus]	16	2
	WP_011552097.1	MULTISPECIES: trigger factor [Myxococcus]	7	2
	WP_011551675.1	MULTISPECIES: peroxiredoxin [Myxococcus]	12	2
	WP_011554392.1	MULTISPECIES: hypothetical protein [Myxococcus]	3	1
	WP_011555316.1	MULTISPECIES: DEAD/DEAH box helicase [Myxococcus]	3	1
	WP_011553730.1	MULTISPECIES: insulinase family protein [Myxococcus]	3	1
	WP_020478630.1	MULTISPECIES: cysteine dioxygenase family protein [Myxococcus]	10	1
	WP_011553340.1	MULTISPECIES: 30S ribosomal protein S7 [Myxococcaceae]	8	1
	WP_011550358.1	MULTISPECIES: PLP-dependent aminotransferase family protein [Myxococcus]	3	1
	WP_011555759.1	MULTISPECIES: S41 family peptidase [Myxococcus]	3	1
	WP_225909663.1	HEAT repeat domain-containing protein [Myxococcus xanthus]	4	1
	WP_216609223.1	MULTISPECIES: carbamoyltransferase [Myxococcus]	5	1
	WP_216609491.1	MULTISPECIES: hypothetical protein [Myxococcus]	11	1
	WP_011555166.1	MULTISPECIES: tRNA pseudouridine(13) synthase TruD [Myxococcus]	6	1
	WP_011551669.1	MULTISPECIES: amino acid permease [Myxococcus]	4	1
	WP_026129731.1	MULTISPECIES: ATP-binding protein [Myxococcus]	3	1
	WP_225909735.1	MULTISPECIES: pilus assembly protein [Myxococcus]	11	1
	WP_011550409.1	MULTISPECIES: DNA topoisomerase (ATP-hydrolyzing) subunit B [Myxococcus]	2	1
	WP_225909341.1	MULTISPECIES: DUF4157 domain-containing protein [Myxococcus]	1	1
	WP_011551117.1	MULTISPECIES: tryptophan 7-halogenase [Myxococcus]	6	1
	WP_011554610.1	MULTISPECIES: hypothetical protein [Myxococcus]	13	1
	WP_011550673.1	MULTISPECIES: malto-oligosyltrehalose trehalohydrolase [Myxococcus]	3	1
	WP_011554800.1	MULTISPECIES: hypothetical protein [Myxococcus]	6	1
	WP_011554749.1	MULTISPECIES: 6,7-dimethyl-8-ribityllumazine synthase [Myxococcus]	11	1
	WP_011553023.1	MULTISPECIES: efflux RND transporter permease subunit [Myxococcus]	1	1
	WP_011553128.1	MULTISPECIES: DNA-directed RNA polymerase subunit beta' [Myxococcus]	1	1
	WP_026113899.1	MULTISPECIES: glycosyltransferase [Myxococcus]	2	1
	WP_043611768.1	MULTISPECIES: THUMP domain-containing protein [Myxococcus]	3	1
	WP_011555807.1	MULTISPECIES: acetate--CoA ligase [Myxococcus]	2	1
	WP_011551473.1	MULTISPECIES: GTPase HflX [Myxococcus]	5	1
MXAN_1178-MBP interacting proteins	WP_216608726.1	MULTISPECIES: peptidylprolyl isomerase [Myxococcus]	79	30
	WP_011551675.1	MULTISPECIES: peroxiredoxin [Myxococcus]	51	8
	WP_026114085.1	MULTISPECIES: F0F1 ATP synthase subunit alpha [Myxococcus]	5	2
	WP_011553239.1	MULTISPECIES: molecular chaperone DnaK [Myxococcus]	3	2
	WP_011551186.1	MULTISPECIES: PTS sugar transporter subunit IIA [Myxococcus]	30	1
	WP_020477997.1	MULTISPECIES: sulfate permease [Myxococcus]	5	1
	WP_011556723.1	MULTISPECIES: type I restriction enzyme HsdR N-terminal domain-containing protein [Myxococcus]	9	1
	WP_011551248.1	MULTISPECIES: sigma-54 dependent transcriptional regulator [Myxococcus]	6	1
	WP_020478107.1	MULTISPECIES: cytochrome P450 [Myxococcus]	6	1
	WP_225909320.1	MULTISPECIES: response regulator [Myxococcus]	35	1
	WP_026114140.1	MULTISPECIES: AHH domain-containing protein [Myxococcus]	8	1
	WP_020478335.1	MULTISPECIES: non-ribosomal peptide synthetase [Myxococcus]	0	1
	WP_011550616.1	MULTISPECIES: nitronate monooxygenase [Myxococcus]	12	1
	WP_228556496.1	MULTISPECIES: serine hydrolase [Myxococcus]	6	1
	WP_011556839.1	MULTISPECIES: 2Fe-2S iron-sulfur cluster-binding protein [Myxococcus]	13	1
	WP_011551583.1	MULTISPECIES: protein kinase [Myxococcus]	5	1
	WP_011553849.1	MULTISPECIES: cyclic nucleotide-binding domain-containing protein [Myxococcus]	6	1
	WP_225909470.1	MULTISPECIES: DNA/RNA non-specific endonuclease [Myxococcus]	8	1
	WP_002634367.1	MULTISPECIES: response regulator [Proteobacteria]	23	1
	WP_011552174.1	MULTISPECIES: OmpA family protein [Myxococcus]	7	1
	WP_011551669.1	MULTISPECIES: amino acid permease [Myxococcus]	4	1
	WP_011554234.1	MULTISPECIES: glycine oxidase ThiO [Myxococcus]	12	1
	WP_171452292.1	MULTISPECIES: SH3 domain-containing protein [Myxococcus]	17	1
	WP_011554885.1	MULTISPECIES: tetratricopeptide repeat protein [Myxococcus]	6	1
	WP_011556731.1	MULTISPECIES: alpha/beta hydrolase [Myxococcus]	12	1
	WP_011550396.1	MULTISPECIES: MlaD family protein [Myxococcus]	12	1
	WP_011555021.1	MULTISPECIES: serine/threonine-protein kinase [Myxococcus]	2	1
	WP_011553343.1	MULTISPECIES: 50S ribosomal protein L2 [Myxococcus]	5	1
	WP_020478578.1	MULTISPECIES: ethanolamine ammonia-lyase [Myxococcus]	4	1
	WP_011555226.1	MULTISPECIES: hypothetical protein [Myxococcus]	10	1
	WP_011553821.1	MULTISPECIES: RNA 3'-phosphate cyclase [Myxococcus]	12	1
	WP_011555316.1	MULTISPECIES: DEAD/DEAH box helicase [Myxococcus]	3	1
	WP_216609136.1	MULTISPECIES: gliding motility protein [Myxococcus]	5	1
	WP_011554003.1	MULTISPECIES: endopeptidase La [Myxococcus]	5	1
	WP_011555265.1	MULTISPECIES: S9 family peptidase [Myxococcus]	3	1
	WP_011551381.1	MULTISPECIES: phosphoenolpyruvate carboxykinase (GTP) [Myxococcus]	5	1
	WP_011554414.1	MULTISPECIES: hybrid non-ribosomal peptide synthetase/type I polyketide synthase [Myxococcus]	1	1
	WP_011550358.1	MULTISPECIES: PLP-dependent aminotransferase family protein [Myxococcus]	3	1
	WP_011551169.1	MULTISPECIES: UDP-glucose/GDP-mannose dehydrogenase family protein [Myxococcus]	2	1
	WP_026114074.1	MULTISPECIES: DPP IV N-terminal domain-containing protein [Myxococcus]	3	1
	WP_011557283.1	MULTISPECIES: serine/threonine protein kinase [Myxococcus]	2	1
	WP_020478749.1	MULTISPECIES: 50S ribosomal protein L5 [Myxococcus]	7	1
	WP_026114101.1	MULTISPECIES: diacylglycerol kinase [Myxococcus]	3	1
	WP_020477795.1	MULTISPECIES: 30S ribosomal protein S2 [Myxococcus]	2	1
	WP_011554220.1	MULTISPECIES: 2-oxo acid dehydrogenase subunit E2 [Myxococcus]	2	1
	WP_026114122.1	MULTISPECIES: VWA domain-containing protein [Myxococcus]	2	1
	WP_020478141.1	serine/threonine-protein kinase [Myxococcus xanthus]	2	1
	WP_011554946.1	MULTISPECIES: hypothetical protein [Myxococcus]	2	1
	WP_011552157.1	MULTISPECIES: polyribonucleotide nucleotidyltransferase [Myxococcus]	2	1
	WP_011556872.1	MULTISPECIES: response regulator [Myxococcus]	1	1
	WP_225909278.1	MULTISPECIES: patatin-like phospholipase family protein [Myxococcus]	4	1
	WP_086009338.1	MULTISPECIES: zf-HC2 domain-containing protein [Myxococcus]	9	1
	WP_020477640.1	MULTISPECIES: iron-sulfur cluster assembly accessory protein [Myxococcus]	9	1
	WP_011550568.1	MULTISPECIES: hypothetical protein [Myxococcus]	7	1
	WP_011554273.1	MULTISPECIES: heavy metal translocating P-type ATPase [Myxococcus]	5	1
	WP_011550477.1	MULTISPECIES: hypothetical protein [Myxococcus]	18	1
MXAN_1713-MBP interacting proteins	WP_011551823.1	MULTISPECIES: peptidyl-prolyl cis-trans isomerase [Myxococcus]	69	24
	WP_011553128.1	MULTISPECIES: DNA-directed RNA polymerase subunit beta' [Myxococcus]	3	4
	WP_011552606.1	MULTISPECIES: long-chain fatty acid--CoA ligase [Myxococcus]	7	4
	WP_011555757.1	MULTISPECIES: glutamate-cysteine ligase family protein [Myxococcus]	10	3
	WP_011553360.1	MULTISPECIES: 30S ribosomal protein S4 [Myxococcus]	20	3
	WP_020478749.1	MULTISPECIES: 50S ribosomal protein L5 [Myxococcus]	19	3
	WP_020477795.1	MULTISPECIES: 30S ribosomal protein S2 [Myxococcus]	8	3
	WP_002633602.1	MULTISPECIES: 30S ribosomal protein S3 [Proteobacteria]	14	2
	WP_011551169.1	MULTISPECIES: UDP-glucose/GDP-mannose dehydrogenase family protein [Myxococcus]	6	2
	WP_011551675.1	MULTISPECIES: peroxiredoxin [Myxococcus]	15	2
	WP_002633598.1	MULTISPECIES: 50S ribosomal protein L14 [Proteobacteria]	18	2
	WP_011554465.1	MULTISPECIES: chaperonin GroEL [Myxococcus]	6	1
	WP_011556841.1	MULTISPECIES: F0F1 ATP synthase subunit epsilon [Myxococcus]	19	2
	WP_011555292.1	MULTISPECIES: GDP-mannose 4,6-dehydratase [Myxococcus]	9	2
	WP_011555718.1	MULTISPECIES: acetyl-CoA carboxylase biotin carboxylase subunit [Myxococcus]	4	2
	WP_011553578.1	MULTISPECIES: 50S ribosomal protein L19 [Myxococcus]	15	2
	WP_011553737.1	MULTISPECIES: PfkB family carbohydrate kinase [Myxococcus]	4	1
	WP_011550358.1	MULTISPECIES: PLP-dependent aminotransferase family protein [Myxococcus]	3	1
	WP_011552084.1	MULTISPECIES: 30S ribosomal protein S9 [Myxococcus]	10	1
	WP_011550357.1	MULTISPECIES: SDR family oxidoreductase [Myxococcus]	7	1
	WP_026114085.1	MULTISPECIES: F0F1 ATP synthase subunit alpha [Myxococcus]	2	1
	WP_011552660.1	MULTISPECIES: acyl-CoA thioesterase [Myxococcus]	8	1
	WP_002633601.1	MULTISPECIES: 50S ribosomal protein L16 [Proteobacteria]	13	1
	WP_011553457.1	TolC family protein [Myxococcus xanthus]	6	1
	WP_011553340.1	MULTISPECIES: 30S ribosomal protein S7 [Myxococcaceae]	8	1
	WP_011554751.1	MULTISPECIES: bifunctional diaminohydroxyphosphoribosylaminopyrimidine deaminase/5-amino-6-(5-phosphoribosylamino)uracil reductase RibD [Myxococcus]	3	1
	WP_011551913.1	MULTISPECIES: DEAD/DEAH box helicase family protein [Myxococcus]	1	1
	WP_171452318.1	MULTISPECIES: DEAD/DEAH box helicase [Myxococcus]	2	1
	WP_011554157.1	MULTISPECIES: HEAT repeat domain-containing protein [Myxococcus]	7	1
	WP_020477660.1	MULTISPECIES: hypothetical protein [Myxococcus]	6	1
	WP_011552094.1	MULTISPECIES: ribonuclease PH [Myxococcus]	6	1
	WP_011551249.1	MULTISPECIES: ATP-binding protein [Myxococcus]	4	1
	WP_011557301.1	MULTISPECIES: hypothetical protein [Myxococcus]	8	1
	WP_011553352.1	MULTISPECIES: 30S ribosomal protein S5 [Myxococcus]	5	1
	WP_043611988.1	MULTISPECIES: phosphoglucosamine mutase [Myxococcus]	2	1
	WP_002633607.1	MULTISPECIES: 50S ribosomal protein L4 [Proteobacteria]	8	1
	WP_011556071.1	MULTISPECIES: glutathione transferase GstA [Myxococcus]	5	1
	WP_011550409.1	MULTISPECIES: DNA topoisomerase (ATP-hydrolyzing) subunit B [Myxococcus]	2	1
	WP_011555529.1	MULTISPECIES: nicotinate phosphoribosyltransferase [Myxococcus]	2	1

## Sheet: Table S6
	Table S6. Bacterial strains and plasmids used in this study.
	Strain or Plasmid	Genotype or Characteristic(s)	Source or Reference
	E.coli strains
	DH5α	F-φ80 lac ZΔM15 Δ(lacZYA-arg F) U169 endA1 recA1 hsdR17(rk-,mk+) supE44λ- thi -1 gyrA96 relA1 phoA	Stratagene
	BL21	F_ ompT hsdSB(rB_mB_)dcm gal(DE3)	Stratagene
	MG1655	F- λ- ilvG- rfb-50 rph-1	Stratagene
	Δtig	MG1655 trigger factor deletion strain	This study
	pTrc99a	MG1655:: pTrc99a	This study
	Δtig::pTrc99a	MG1655 Δtig:: pTrc99a	This study
	Δtig::tig	MG1655 Δtig:: pTrc99a+E. coli trigger factor	This study
	Δtig::tigΔN	MG1655 Δtig:: pTrc99a+E. coli N-terminal domain deleted trigger factor	This study
	WT::tig	MG1655::tig	This study
	FtsZ-EGFP / TF	E. coli MG1655 contains pTrc-ftsZ+EGFP and pTF16-tig	This study
	FtsZ-EGFP / TFΔN	E. coli MG1655 contains pTrc-ftsZ+EGFP and pTF16-tigΔN	This study
	pET28a	BL21:: pET28a	This study
	MXAN_2013-pET28a	Recombination strain of E. coli BL21 for MXAN_2013 heterologous expressing	This study
	MXAN_6153-pET28a	Recombination strain of E. coli BL21 for MXAN_6153 heterologous expressing	This study
	MXAN_1178-pET28a	Recombination strain of E. coli BL21 for MXAN_1178 heterologous expressing	This study
	MXAN_1713-pET28a	Recombination strain of E. coli BL21 for MXAN_1713 heterologous expressing	This study
	MXAN_2013ΔN-pET28a	Recombination strain of E. coli BL21 for MXAN_2013ΔN heterologous expressing	This study
	NMXAN_2013+MXAN_6153ΔN-pET28a	Recombination strain of E. coli BL21 for NMXAN_2013-MXAN_6153ΔN heterologous expressing	This study
	NMXAN_2013+MXAN_1178ΔN-pET28a	Recombination strain of E. coli BL21 for NMXAN_2013-MXAN_1178ΔN heterologous expressing	This study
	NMXAN_2013+MXAN_1713ΔN-pET28a	Recombination strain of E. coli BL21 for NMXAN_2013-MXAN_1713ΔN heterologous expressing	This study
	M.xanthus strains
	DK1622	Wild-type strain	D.Kaiser University of Standford
	ΔpilA	DK1622 ΔMXAN_5783 (DK10410)	D.Kaiser University of Standford
	ΔaglZ	DK1622 ΔMXAN_2991 (MxH2265)	P. Hartzell University of Idaho
	ΔMXAN_2013	DK1622 knock-out MXAN_2013	This study
	ΔMXAN_6153	DK1622 knock-out MXAN_6153	This study
	ΔMXAN_1178	DK1622 knock-out MXAN_1178	This study
	ΔMXAN_1713	DK1622 knock-out MXAN_1713	This study
	J23109+MXAN_2013-pZJY4111	DK1622 with MXAN_2013 overexperssed	This study
	J23109+MXAN_2013-pZJY4111	DK1622 with MXAN_2013 overexperssed	This study
	J23109+MXAN_2013ΔN-pZJY4111	DK1622 with MXAN_2013ΔN overexperssed	This study
	J23109+MXAN_2013ΔRBS-pZJY4111	DK1622 with MXAN_2013ΔRBS overexperssed	This study
	Plasmids
	pET28a	Expression vector (KmR)	Laboratory collection
	pET28a-MXAN_2013	Expression vector of MXAN_2013 (KmR)	This study
	pET28a-MXAN_6153	Expression vector of MXAN_6153 (KmR)	This study
	pET28a-MXAN_1178	Expression vector of MXAN_1178 (KmR)	This study
	pET28a-MXAN_1713	Expression vector of MXAN_1713 (KmR)	This study
	pET28a-tig	Expression vector of His-tag E. coli TF (KmR)	This study
	pMAL-c5x	Expression vector with MBP label (AmpR)	Laboratory collection
	pMAL-2013	Expression vector of MXAN_2013-MBP (AmpR)	This study
	pMAL-6153	Expression vector of MXAN_6153-MBP (AmpR)	This study
	pMAL-1178	Expression vector of MXAN_1178-MBP (AmpR)	This study
	pMAL-1713	Expression vector of MXAN_1713-MBP (AmpR)	This study
	pTrc99a	IPTG induced expression vector (AmpR)	Laboratory collection
	pTrc-tig	E. coli tig inserted into MCS of pTrc99a (AmpR)	This study
	pTrc-tigΔN	E. coli N-terminal domain deleted tig inserted into MCS of pTrc99a (AmpR)	This study
	pTrc-tigΔC	E. coli C-terminal domain deleted tig inserted into MCS of pTrc99a (AmpR)	This study
	pTrc-ftsZ+EGFP	EGFP fused ftsZ inserted into MCS of pTrc99a (AmpR)	This study
	pET28a-MXAN_2013ΔN	Expression vector of N-terminal deleted MXAN_2013 (KmR)	This study
	pET28a-NMXAN_2013+MXAN_6153ΔN	Expression vector of MXAN_6153 with N-terminal domain replaced to N-terminal domain of MXAN_2013 (KmR)	This study
	pET28a-NMXAN_2013+MXAN_1178ΔN	Expression vector of MXAN_1178 with N-terminal domain replaced to N-terminal domain of MXAN_2013 (KmR)	This study
	pET28a-NMXAN_2013+MXAN_1713ΔN	Expression vector of MXAN_1713 with N-terminal domain replaced to N-terminal domain of MXAN_2013 (KmR)	This study
	pTF16-tig	L-arabinose induced TF expression vector (CmR)	Stratagene
	pTF16-tigΔN	L-arabinose induced TFΔN expression vector (CmR)	This study
	pBJ113	Gene replacement vector with KG cassette (KmR)	Laboratory collection
	pBJ-2013del	Upstream and downstream homologous arms of DK1622 MXAN_2013 and inserted into MCS of pBJ113 (KmR)	This study
	pBJ-6153del	Upstream and downstream homologous arms of DK1622 MXAN_6153 and inserted into MCS of pBJ113 (KmR)	This study
	pBJ-1178del	Upstream and downstream homologous arms of DK1622 MXAN_1178 and inserted into MCS of pBJ113 (KmR)	This study
	pBJ-1713del	Upstream and downstream homologous arms of DK1622 MXAN_1713 and inserted into MCS of pBJ113 (KmR)	This study
	pZJY4111	Autonomous replication plasmid in Myxococcus (KmR)	Laboratory collection
	pZJY4111-J23109+BBa_B0034MXAN_2013	Vector for MXAN_2013 overexpression in M. xanthus DK1622 (KmR)	This study
	pZJY4111-J23100+BBa_B0034+MXAN_2013	Vector for MXAN_2013 overexpression in M. xanthus DK1622 (KmR)	This study
	pZJY4111-J23109+BBa_B0034+MXAN_2013ΔN	Vector for MXAN_2013ΔN overexpression in M. xanthus DK1622 (KmR)	This study
	pZJY4111-J23109+BBa_B0034+MXAN_2013ΔRBS	Vector for MXAN_2013ΔRBS overexpression in M. xanthus DK1622 (KmR)	This study

## Sheet: Table S7
Table S7. List of primers used in this study.
Primer	Sequence (5'-3')	Use
pTrc99a-U	GGGGATCCTCTAGAGTCGACCT	PCR amplification of pTrc99a fragment for construction of gene expression vectors
pTrc99a-D	GGGTACCGAGCTCGAATTCC
eTF-pTrc-U	TTCACACAGGAAACAGACCATGCAAGTTTCAGTTGAAACCAC	PCR amplification of E.coli tig for ligation with pTrc99a
eTF-pTrc-D	ATCAGGCTGAAAATCTTCTCTTACGCCTGCTGGTTCATCAG
eTFΔN-pTrc-U	ACTATCGCTGCTGACGTTGACGGCATGCTGGAT	PCR amplification of E.coli N-terminal domain deleted tig for ligation with pTrc99a
eTFΔN-pTrc-D	AACGTCAGCAGCGATAGTAATCGTTACACGGCG
eTFΔRBS-pTrc-U	TGACATGAATATCGTTGCTCAGCGTTATGGCGC	PCR amplification of E.coli ribosome binding site deleted tig for ligation with pTrc99a
eTFΔRBS-pTrc-D	GCAACGATATTCATGTCAATACGTACTTTTTTCGCAACG
EGFP-FtsZ-U	tttcacacaggaaacagaccATGTTTGAACCAATGGAACTTAC	PCR amplification of EGFP fragment for construction of FtsZ-EGFP expression vectors
EGFP-FtsZ-D	TCCGCTCCCGCCACCACCGGAACCTCCGCCACCATCAGCTTGCTTACGCAGGAAT
FtsZ-EGFP-U	TCCGGTGGTGGCGGGAGCGGAGGTGGAGGCTCGATGGTGAGCAAGGGCGAGGAGC	PCR amplification of ftsZ fragment for construction of FtsZ-EGFP expression vectors
FtsZ-EGFP-D	atcaggctgaaaatcttctcTTACTTGTACAGCTCATCCATGC
pET28a-U	GAATTCGAGCTCCGTCGACA	PCR amplification of pET28a fragment for construction of expression vectors
pET28a-D	GGATCCGCGACCCATTTG
pET28a-2013-U	AGCAAATGGGTCGCGGATCCATGAAGGTCCAGGTCGAGGAG	PCR amplification of MXAN_2013 for ligation with pET28a
pET28a-2013-D	TGTCGACGGAGCTCGAATTCTTACGAATACTTCGCCCGGC
pET28a-6153-U	AGCAAATGGGTCGCGGATCCATGAGCCCGGTGGTGAGC	PCR amplification of MXAN_6153 for ligation with pET28a
pET28a-6153-D	TGTCGACGGAGCTCGAATTCTCAGCCCTCCTGCTCGGA
pET28a-1178-U	AGCAAATGGGTCGCGGATCCGTGCGGCCGTCTCCACCGTGTCC	PCR amplification of MXAN_1178 for ligation with pET28a
pET28a-1178-D	TGTCGACGGAGCTCGAATTCTCACGCCGCGGCGGGCGTCAGCG
pET28a-1713-U	AGCAAATGGGTCGCGGATCCATGCACTCGCCTCCTGACAA	PCR amplification of MXAN_2013 for ligation with pET28a
pET28a-1713-D	TGTCGACGGAGCTCGAATTCTTACTCCCGCGAAACGTCG
pET28a-tig-U	agcaaatgggtcgcggatccATGCAAGTTTCAGTTGAAACCACT	PCR amplification of E.coli tig for ligation with pET28a
pET28a-tig-D	tgtcgacggagctcgaattcTTACGCCTGCTGGTTCATCAG
2013ΔN-U	TCCATCGAGGTCGACAATGCCCGGCTGGAGCCCGTC	PCR amplification of pET28a-MXAN_2013 to construct MXAN_2013ΔN expression vector
2013ΔN-D	ATTGTCGACCTCGATGGAGAGCTTCTTCTCAAT
N6153-U	agcgcatgcgccagtcgatgGCGACCTCGCGCGAGCGTCAACCC	PCR amplification of NMXAN_2013-MXAN_6153ΔN for ligation with pET28a
N6153-D	gctttgttagcagccggatcTCAGCCCTCCTGCTCGGAGCCCTC
N1178-U	agcgcatgcgccagtcgatgGCAGACGTCCGCGAGCGTCAGCCG	PCR amplification of NMXAN_2013-MXAN_1178ΔN for ligation with pET28a
N1178-D	gctttgttagcagccggatcTCACGCCGCGGCGGGCGTCAGC
N1713-U	agcgcatgcgccagtcgatgGCGCCGCGCAGGGAGCGCGAG	PCR amplification of NMXAN_2013-MXAN_1713ΔN for ligation with pET28a
N1713-D	gctttgttagcagccggatcTTACTCCCGCGAAACGTCGGCCTTGGAC
pZJY4111-U	TCAGATCTGCCGGTCTCCCTATAG	PCR amplification of pZJY4111 fragment for construction of gene overexpression vectors
pZJY4111-D	ATCCTCTAGAGTCGACCGCAACAA
2013-4111-109-U	TGCGGTCGACTCTAGAGGATtttacagctagctcagtcctagggactgtgctagcAAAGAGGAGAAAATGAAGGTCCAGGTCGAGGA	PCR amplification of J23109-BBa_B0034-MXAN_2013 for ligation with pZJY4111
2013-4111-D	AGGGAGACCGGCAGATCTGATTACGAATACTTCGCCCGGCT
2013-4111-100-U	TGCGGTCGACTCTAGAGGATttgacggctagctcagtcctaggtacagtgctagcAAAGAGGAGAAAATGAAGGTCCAGGTCGAGGA	PCR amplification of J23100-BBa_B0034-MXAN_2013 for ligation with pZJY4111
2013-4111-D	AGGGAGACCGGCAGATCTGATTACGAATACTTCGCCCGGCT
2013ΔN-U	TCCATCGAGGTCGACAATGCCCGGCTGGAGCCCGTC	PCR amplification of pZJY4111-J23100-BBa_B0034-MXAN_2013 to construct MXAN_2013ΔN overexpression vector
2013ΔN-D	ATTGTCGACCTCGATGGAGAGCTTCTTCTCAAT
2013ΔRBS-U	GCGCCGCATCCTGGAGCAGCGCTTCCGTGACCA	PCR amplification of pZJY4111-J23100-BBa_B0034-MXAN_2013 to construct MXAN_2013ΔRBS overexpression vector
2013ΔRBS-D	TGCTCCAGGATGCGGCGCGGCAGCCGCACCTGGCG
pBJ113-F	GGGGATCCTCTAGAGTCGACCT	PCR amplification of pBJ13 fragment for construction of gene deletion vectors
pBJ113-R	GGGTACCGAGCTCGAATTCA
MXAN_2013-UF	TGAATTCGAGCTCGGTACCCCGTACTTCGTCACCCAGTTGG	PCR amplification of upstream homologous arm for deletion of MXAN_2013
MXAN_2013-UR	TCGACCTCGGTGAGGGAACCGCGGGCCTCGCTCGCCAC
MXAN_2013-DF	GGTTCCCTCACCGAGGTCG	PCR amplification of downstream homologous arm for deletion of MXAN_2013
MXAN_2013-DR	GTCGACTCTAGAGGATCCCCATGTCGTTGCACAGCCCG
MXAN_6153-UF	TGAATTCGAGCTCGGTACCCGTCAGCAACCCCACCTACGC	PCR amplification of upstream homologous arm for deletion of MXAN_6153
MXAN_6153-UR	CCTTCAGGAGGCGCTCGACT
MXAN_6153-DF	AGTCGAGCGCCTCCTGAAGGGGCGCCCTCGCAAGGAA	PCR amplification of downstream homologous arm for deletion of MXAN_6153
MXAN_6153-DR	GTCGACTCTAGAGGATCCCCCCCGGTGCGGTGCACGCA
MXAN_1178-UF	TGAATTCGAGCTCGGTACCCGGACGCAACAAATGGCCA	PCR amplification of upstream homologous arm for deletion of MXAN_1178
MXAN_1178-UR	GCTGAGGCCCACCTGGCTCACGACCG
MXAN_1178-DF	TGAGCCAGGTGGGCCTCAGCGCGCTTCCAA	PCR amplification of downstream homologous arm for deletion of MXAN_1178
MXAN_1178-DR	GTCGACTCTAGAGGATCCCCCGCTGCCCTCCAAGATGAC
MXAN_1713-UF	TGAATTCGAGCTCGGTACCCTTCGCCACGCTCGAGTGC	PCR amplification of upstream homologous arm for deletion of MXAN_1713
MXAN_1713-UR	CAGGAGGGCTCCTAGAAGAAGCTC
MXAN_1713-DF	TTCTTCTAGGAGCCCTCCTGGCAAGGCCATGGGCCC	PCR amplification of downstream homologous arm for deletion of MXAN_1713
MXAN_1713-DR	GTCGACTCTAGAGGATCCCCGGACGCCCTGACTTCCTTCT
Q-gapA-U	GCCCTGGAAGAGCCTGAACG	Primers of gapA in M. xanthus for real-time fluorescence quantitative PCR
Q-gapA-D	TCGAGATGACGTGGTGCTTGG
Q-2013-U	GCTTCCGTGACCAGGTAGAG	Primers of MXAN_2013 in M. xanthus for real-time fluorescence quantitative PCR
Q-2013-D	AGCTCGACGTAGTCCTTGGCC
Q-6153-U	GAGCGTCAACCCGGCGAGTC	Primers of MXAN_6153 in M. xanthus for real-time fluorescence quantitative PCR
Q-6153-D	GCTCCAGGGCAATCTGCAGGG
Q-1178-U	TCCGGGAGAACTGGTGGGT	Primers of MXAN_1178 in M. xanthus for real-time fluorescence quantitative PCR
Q-1178-D	CCAGCAACTTCAGCTCTCGCG
O-1713-U	GCTCGACGAGGTCATGGAGT	Primers of MXAN_1713 in M. xanthus for real-time fluorescence quantitative PCR
Q-1713-D	CCAGGCTCACCAGGATTGGA
